# Supplementary material for: Physiological and Proteomic Changes in Camellia semiserrata in Response to Aluminum Stress
Source: Genes (Basel). 2023 Dec 29;15(1):55. doi: 10.3390/genes15010055 (PMC10815133; doi:10.3390/genes15010055)
Supplement: Supplementary file 1 [file genes-15-00055-s001.zip]

Archive with 3 entries (3 files):
- Table S1 Measurement data of photosynthesis parameters.xlsx
- Table S2 Differentially expressed proteins qualitative and quantitative results.xlsx
- Table S3 Differential expression proteins screening results.xlsx
