# Supplementary material for: Physiological and Proteomic Changes in Camellia semiserrata in Response to Aluminum Stress
Source: Genes (Basel). 2023 Dec 29;15(1):55. doi: 10.3390/genes15010055 (PMC10815133; doi:10.3390/genes15010055)
Supplement: Supplementary file 1 [file genes-15-00055-s001.zip › Table S1 Measurement data of photosynthesis parameters.xlsx]

## Sheet: Sheet1
序号	（photosynthetic rate）Pn /(µmol·m-2·s-1)	（transpiration rate）Tr/(mmol·m-2·s-1)	（stomatal conductance）Gs /(mmol·m-2·s-1)	（intercellular CO2 concentration）Ci /(µmol·m-1)
ck-1	8.30904	1.99112	0.0824914	255.253
ck-2	8.34743	1.9306	0.0806317	255.578
ck-3	8.29581	1.9305	0.0806655	257.018
ck-4	8.17065	1.96791	0.0787155	235.244
ck-5	7.9931	1.92843	0.0807344	234.867
ck-6	8.83672	1.87735	0.0854192	232.164
ck-7	8.75948	1.85488	0.094994	232.22
ck-8	8.68992	1.83512	0.0943152	236.36
ck-9	8.65977	1.82624	0.0939352	235.672
ck-10	8.55804	2.01198	0.0933603	235.682
ck-11	8.16834	1.99035	0.0925115	236.429
ck-12	7.90079	1.96175	0.0915612	238.343
ck-13	7.78374	2.04313	0.0708928	247.472
ck-14	7.67224	2.01855	0.0700442	245.141
ck-15	7.41889	1.99069	0.0690549	246.387
1-1	9.20034	2.5515	0.102881	260.612
1-2	9.48175	2.56014	0.109875	259.065
1-3	9.48461	2.55455	0.109738	258.729
1-4	9.36578	2.35314	0.0989374	258.6
1-5	9.21443	2.36592	0.0979225	258.412
1-6	9.50974	2.37736	0.0926173	256.277
1-7	8.85777	2.48195	0.101455	259.493
1-8	8.78797	2.3156	0.0998233	261.75
1-9	8.68162	2.3719	0.0982092	262.499
1-10	9.65714	2.37894	0.102769	257.813
1-11	9.44797	2.40571	0.10975	259.913
1-12	9.52666	2.41046	0.108606	260.828
1-13	9.58489	2.53939	0.0975398	247.184
1-14	9.55417	2.52954	0.0961004	246.923
1-15	9.57239	2.5159	0.0935952	247.253
2-1	10.5723	2.6953	0.13381	279.08
2-2	10.5851	2.6996	0.133993	279.31
2-3	10.6036	2.68904	0.133688	278.455
2-4	10.5827	2.67118	0.12619	267.696
2-5	10.5558	2.65566	0.125664	266.93
2-6	10.6616	2.6417	0.129397	273.766
2-7	9.61042	2.83644	0.112317	273.685
2-8	9.50909	2.86758	0.11161	274.861
2-9	9.45397	2.83452	0.110504	267.706
2-10	9.87458	2.7523	0.116452	279.241
2-11	9.9825	2.72324	0.119246	282.719
2-12	9.94775	2.75998	0.115784	288.699
2-13	11.6434	2.69121	0.126585	254.664
2-14	11.4888	2.68341	0.127304	260.789
2-15	11.5651	2.65601	0.128286	261.013
3-1	9.1674	2.34431	0.0950609	269.218
3-2	9.23679	2.34562	0.0950683	269.821
3-3	9.30975	2.31551	0.0941627	273.44
3_4	9.15036	2.48812	0.104422	271.213
3-5	9.10227	2.49177	0.103554	269.419
3-6	8.81182	2.47019	0.1031	263.809
3-7	9.24893	2.35923	0.0988885	263.302
3-8	9.2298	2.34079	0.0942977	260.621
3-9	9.12504	2.3159	0.0944696	265.976
3-10	9.51244	2.33188	0.0952014	263.613
3-11	9.65593	2.32457	0.0953369	261.987
3-12	9.57918	2.33012	0.094322	264.312
3-13	8.91915	2.23546	0.091168	255.883
3-14	8.76484	2.22241	0.0920217	258.2
3-15	8.65825	2.24745	0.0920033	256.064
4-1	7.8591	1.68158	0.0797597	252.729
4-2	7.8056	1.73581	0.0756031	249.687
4-3	7.72646	1.73021	0.0760698	249.397
4-4	7.65784	1.77594	0.0645595	248.961
4-4	7.95915	1.76482	0.0647525	249.511
4-5	7.95123	1.75253	0.0729787	251.024
4-6	6.6806	1.81874	0.0646128	254.033
4-7	6.59428	1.77004	0.0637322	248.354
4-8	6.57524	1.78936	0.0653798	247.945
4-9	7.47955	1.82694	0.0646344	247.819
4-10	7.55692	1.77281	0.0714422	250.352
4-12	7.02497	1.76669	0.0636023	242.809
4-13	6.9205	1.71648	0.06478	243.471
4-14	6.89362	1.69381	0.0636765	245.165
4-15	6.84309	1.68597	0.0657469	247.447
