# Supplementary material for: Physiological and Proteomic Changes in Camellia semiserrata in Response to Aluminum Stress
Source: Genes (Basel). 2023 Dec 29;15(1):55. doi: 10.3390/genes15010055 (PMC10815133; doi:10.3390/genes15010055)
Supplement: Supplementary file 1 [file genes-15-00055-s001.zip › Table S2 Differentially expressed proteins qualitative and quantitative results.xlsx]

## Sheet: sheet1
Accession	Protein IDs	Majority protein IDs	Fasta headers	Peptides	Unique peptides	Sequence coverage [%]	Mol. weight [kDa]	GNR0-1	GNR0-2	GNR0-3	GNR2-1	GNR2-2	GNR2-3	GNR4-1	GNR4-2	GNR4-3	Gene_Name	Product	GO_id	GO_term	pathway	pathway_description	KOG_id	KOG_abbreviation	KOG_description	KOG_function_class
A0A0U5B3Q9	A0A0U5B3Q9;A0A023UKW8;A0A4S4DXK7;A0A7J7HS40;A0A7J7HTU6;C7BBB6;A0A4S4DY67	A0A0U5B3Q9;A0A023UKW8;A0A4S4DXK7;A0A7J7HS40	tr|A0A0U5B3Q9|A0A0U5B3Q9_CAMSI CYP74A52 OS=Camellia sinensis OX=4442 GN=cytochrome P450 PE=2 SV=1;tr|A0A023UKW8|A0A023UKW8_CAMSI Allene oxide synthase OS=Camellia sinensis OX=4442 GN=AOS2 PE=2 SV=1;tr|A0A4S4DXK7|A0A4S4DXK7_CAMSI Uncharacterized protein OS=	18	18	39.9	58.377	248960	319710	191390	213520	865380	294700	639540	363450	250720	cytochrome	CYP74A52	GO:0020037,GO:0005506,GO:0004497,GO:0016705	heme binding|iron ion binding|monooxygenase activity|oxidoreductase activity, acting on paired donors, with incorporation or reduction of molecular oxygen	ko00592	alpha-Linolenic acid metabolism
A0A075TLP7	A0A075TLP7;A0A8E5K054;A0A075TW30;A0A075TQE3;A0A075TPE1;A0A6G5NV45;A0A075TL47;A0A067YNW0;A0A7L7NBE0;A0A7T0M4C4;A0A7M1VGG5;A0A7S7AA97;A0A8E5JZY8;A0A8E8P837;A0A1S6LY30;V5IXQ2;U5U4Y5;T1WYZ7;T1WYN5;T1WXY4;T1WXQ3;T1WXE8;L0E5X9;A0A8E8P8E3;A0A8F6U635;A0A8F4MF68;A0A075TWK5;A0A1S6LYB4;A0A8E8P8F8;A0A346S7L5;A0A075TPE6;A0A898NT15;A0A898NTK9;A0A898NVY2;A0A8A1RU14;A0A8A1RUR2;A0A482DV68;A0A2P1IV17;A0A2Z4WTG2;A0…	A0A075TLP7;A0A8E5K054;A0A075TW30;A0A075TQE3;A0A075TPE1;A0A6G5NV45;A0A075TL47;A0A067YNW0;A0A7L7NBE0;A0A7T0M4C4;A0A7M1VGG5;A0A7S7AA97;A0A8E5JZY8;A0A8E8P837;A0A1S6LY30;V5IXQ2;U5U4Y5;T1WYZ7;T1WYN5;T1WXY4;T1WXQ3;T1WXE8;L0E5X9;A0A8E8P8E3;A0A8F6U635;A0A8F4MF68;A0A075TWK5;A0A1S6LYB4;A0A8E8P8F8;A0A346S7L5;A0A075TPE6;A0A898NT15;A0A898NTK9;A0A898NVY2;A0A8A1RU14;A0A8A1RUR2;A0A482DV68;A0A2P1IV17;A0A2Z4WTG2;A0…	tr|A0A075TLP7|A0A075TLP7_CAMSI Photosystem I assembly protein Ycf3 OS=Camellia sinensis var. pubilimba OX=1523626 GN=ycf3 PE=3 SV=1;tr|A0A8E5K054|A0A8E5K054_9ERIC Photosystem I assembly protein Ycf3 OS=Camellia rostrata OX=2830873 GN=ycf3 PE=3 SV=1;tr|A0A0	7	7	61.3	19.595	113430	125330	98746	122450	93885	132740	93610	154480	113960	ycf3	Photosystem I assembly protein Ycf3	GO:0015979,GO:0009535	photosynthesis|chloroplast thylakoid membrane			KOG1124	[R]	FOG: TPR repeat	General function prediction only
A0A2R2Q1Q6	A0A2R2Q1Q6;A0A8F4RH14;T1WYK1;T1WXZ2;A0A221HPU2;T1WXF5;T1WX69;T1WXR5;A0A7L9K3W2;A0A089GNG4;A0A221HLP8;A0A7M1VEZ2;A0A7S6VH08;A0A7T0M480;V5IXK8;A0A7T0M4D9;A0A8A1RUG4;T1WYP7;A0A221HNA8;A0A2P1IV32;A0A343UW31;A0A7G9M8X6;A0A872PKP2;A0A6B9JCJ8;A0A8A1RUL1;A0A481XPF7;A0A3Q8XAV1;A0A8E8P8L6;A0A221HSN7;A0A8E8P998;A0A7L8Y5K8;A0A2I6SS77;A0A8E8U1P2;A0A221HVC2;A0A221HUV2;A0A8E8U1S1;A0A8A4VN44;A0A7U1BFG4;A0A8E5K0B…	A0A2R2Q1Q6;A0A8F4RH14;T1WYK1;T1WXZ2;A0A221HPU2;T1WXF5;T1WX69;T1WXR5;A0A7L9K3W2;A0A089GNG4;A0A221HLP8;A0A7M1VEZ2;A0A7S6VH08;A0A7T0M480;V5IXK8;A0A7T0M4D9;A0A8A1RUG4;T1WYP7;A0A221HNA8;A0A2P1IV32;A0A343UW31;A0A7G9M8X6;A0A872PKP2;A0A6B9JCJ8;A0A8A1RUL1;A0A481XPF7;A0A3Q8XAV1;A0A8E8P8L6;A0A221HSN7;A0A8E8P998;A0A7L8Y5K8;A0A2I6SS77;A0A8E8U1P2;A0A221HVC2;A0A221HUV2;A0A8E8U1S1;A0A8A4VN44;A0A7U1BFG4;A0A8E5K0B…	tr|A0A2R2Q1Q6|A0A2R2Q1Q6_9ERIC 50S ribosomal protein L16, chloroplastic OS=Camellia japonica OX=4443 GN=rps16 PE=3 SV=1;tr|A0A8F4RH14|A0A8F4RH14_9ERIC 50S ribosomal protein L16, chloroplastic OS=Camellia hybrid cultivar OX=2511176 GN=rpl16 PE=3 SV=1;tr|T1W	1	1	11.8	13.234	0	0	0	0	0	0	0	0	0	rps16	50S ribosomal protein L16, chloroplastic	GO:0006412,GO:0009507,GO:0005840,GO:0019843,GO:0003735	translation|chloroplast|ribosome|rRNA binding|structural constituent of ribosome	ko03010	Ribosome	KOG3422	[J]	Mitochondrial ribosomal protein L16	Translation, ribosomal structure and biogenesis
A0A288RG62	A0A288RG62;A0A288R2V4;V5IY00;V5IXY3;A0A288R422;T1WZ09;T1WYQ3;T1WXS1;T1WXF9;L0E7P9;A0A8F6U666;A0A8F4MDA8;A0A8E8P974;A0A8E8P6Q9;A0A2I6SS98;A0A288R455;A0A288RG48;A0A288R322;A0A288R305;A0A067YNW6;A0A872PN93;A0A7U1BFG0;A0A343UW51;A0A7G9M8Z5;A0A7G5XUG3;A0A7D7FYV3;A0A6G5NVJ7;A0A482DUG7;A0A481XPH3;A0A346QHL2;A0A8A1RV01;A0A7T1F1Y0;A0A2Z4WSJ3;A0A8E5K027;V5IXL5;A0A8E8P6U5;A0A7L9K3K2;A0A7M1VEA3;A0A7T1AJ02;A0…	A0A288RG62;A0A288R2V4;V5IY00;V5IXY3;A0A288R422;T1WZ09;T1WYQ3;T1WXS1;T1WXF9;L0E7P9;A0A8F6U666;A0A8F4MDA8;A0A8E8P974;A0A8E8P6Q9;A0A2I6SS98;A0A288R455;A0A288RG48;A0A288R322;A0A288R305;A0A067YNW6;A0A872PN93;A0A7U1BFG0;A0A343UW51;A0A7G9M8Z5;A0A7G5XUG3;A0A7D7FYV3;A0A6G5NVJ7;A0A482DUG7;A0A481XPH3;A0A346QHL2;A0A8A1RV01;A0A7T1F1Y0;A0A2Z4WSJ3;A0A8E5K027;V5IXL5;A0A8E8P6U5;A0A7L9K3K2;A0A7M1VEA3;A0A7T1AJ02;A0…	tr|A0A288RG62|A0A288RG62_9ERIC NAD(P)H-quinone oxidoreductase subunit H, chloroplastic OS=Camellia xiashiensis OX=147933 GN=ndhH PE=3 SV=1;tr|A0A288R2V4|A0A288R2V4_9ERIC NAD(P)H-quinone oxidoreductase subunit H, chloroplastic OS=Camellia pubipetala OX=1479	13	5	48.3	45.627	721690	708290	774980	687860	472370	730160	534280	658020	344350	ndhH	NAD(P)H-quinone oxidoreductase subunit H, chloroplastic	GO:0019684,GO:0009535,GO:0051287,GO:0016655,GO:0048038	photosynthesis, light reaction|chloroplast thylakoid membrane|NAD binding|oxidoreductase activity, acting on NAD(P)H, quinone or similar compound as acceptor|quinone binding	ko00190	Oxidative phosphorylation	KOG2870	[C]	NADH:ubiquinone oxidoreductase, NDUFS2/49 kDa subunit	Energy production and conversion
A0A067YNX7	A0A067YNX7;A0A8E5NMG5;V5IXF3;T1WYX7;T1WYN8;T1WY34;T1WXW4;T1WXJ4;L0E7H7;A0A8F6U648;A0A8F4MGY1;A0A8E8P7B6;A0A8E8P6U4;A0A8E8P6I3;A0A8E5K008;A0A7H9SIN3;A0A8A1RUF1;A0A898NVK2;A0A898NUU8;A0A898NUB2;A0A872PK19;A0A7U1BFF9;A0A7T0Q4Y5;A0A7T0M4D6;A0A7S7AAA7;A0A7M1VE72;A0A7L9K369;A0A7L8Y5I6;A0A7L8XKA0;A0A7L7NBF5;A0A7G9M8W7;A0A221HUY7;A0A7G5XUD4;A0A7D7FP05;A0A6G5NV52;A0A6B9JHZ9;A0A482DVE6;A0A481XNG7;A0A346S7P…	A0A067YNX7;A0A8E5NMG5;V5IXF3;T1WYX7;T1WYN8;T1WY34;T1WXW4;T1WXJ4;L0E7H7;A0A8F6U648;A0A8F4MGY1;A0A8E8P7B6;A0A8E8P6U4;A0A8E8P6I3;A0A8E5K008;A0A7H9SIN3;A0A8A1RUF1;A0A898NVK2;A0A898NUU8;A0A898NUB2;A0A872PK19;A0A7U1BFF9;A0A7T0Q4Y5;A0A7T0M4D6;A0A7S7AAA7;A0A7M1VE72;A0A7L9K369;A0A7L8Y5I6;A0A7L8XKA0;A0A7L7NBF5;A0A7G9M8W7;A0A221HUY7;A0A7G5XUD4;A0A7D7FP05;A0A6G5NV52;A0A6B9JHZ9;A0A482DVE6;A0A481XNG7;A0A346S7P…	tr|A0A067YNX7|A0A067YNX7_9ERIC Photosystem II reaction center protein H OS=Camellia crapnelliana OX=542719 GN=psbH PE=3 SV=1;tr|A0A8E5NMG5|A0A8E5NMG5_9ERIC Photosystem II reaction center protein H OS=Camellia rostrata OX=2830873 GN=psbH PE=3 SV=1;tr|V5IXF3	6	3	37	7.8	46697000	16154000	74887000	67770000	19325000	58700000	65108000	39450000	45713000	psbH	Photosystem II reaction center protein H	GO:0015979,GO:0050821,GO:0009535,GO:0016021,GO:0009523,GO:0042301	photosynthesis|protein stabilization|chloroplast thylakoid membrane|integral component of membrane|photosystem II|phosphate ion binding	ko00195	Photosynthesis
A0A067YP93	A0A067YP93;A0A2I6SS40;A0A7M1VE46;A0A7L9K3I1;V5IY06;V5IXD0;T1WZF6;T1WYI5;T1WXT9;T1WXF2;T1WWZ1;T1WW60;L0E797;A0A8F6U636;A0A8F4MHM6;A0A8E8P6S6;A0A222AG30;A0A8E8P6G5;A0A8E5K050;A0A8E5K005;A0A8A1RU10;A0A898NXF3;A0A898NW63;A0A898NVI4;A0A872PLN6;A0A7U1BFD3;A0A7T0M4V0;A0A7T0M458;A0A7S7AAG9;A0A7L8Y5G7;A0A7L8XK26;A0A7L7NCE4;A0A221HSH3;A0A075TKT1;A0A7H9SL03;A0A7G9M8U0;A0A7G5XUA5;A0A7D7JXW9;A0A6G5NVB0;A0A6B9…	A0A067YP93;A0A2I6SS40;A0A7M1VE46;A0A7L9K3I1;V5IY06;V5IXD0;T1WZF6;T1WYI5;T1WXT9;T1WXF2;T1WWZ1;T1WW60;L0E797;A0A8F6U636;A0A8F4MHM6;A0A8E8P6S6;A0A222AG30;A0A8E8P6G5;A0A8E5K050;A0A8E5K005;A0A8A1RU10;A0A898NXF3;A0A898NW63;A0A898NVI4;A0A872PLN6;A0A7U1BFD3;A0A7T0M4V0;A0A7T0M458;A0A7S7AAG9;A0A7L8Y5G7;A0A7L8XK26;A0A7L7NCE4;A0A221HSH3;A0A075TKT1;A0A7H9SL03;A0A7G9M8U0;A0A7G5XUA5;A0A7D7JXW9;A0A6G5NVB0;A0A6B9…	tr|A0A067YP93|A0A067YP93_9ERIC Photosystem I P700 chlorophyll a apoprotein A1 OS=Camellia crapnelliana OX=542719 GN=psaA PE=3 SV=1;tr|A0A2I6SS40|A0A2I6SS40_9ERIC Photosystem I P700 chlorophyll a apoprotein A1 OS=Camellia japonica OX=4443 GN=psaA PE=3 SV=1;	19	1	20.8	83.115	0	0	0	0	0	0	0	0	0	psaA	Photosystem I P700 chlorophyll a apoprotein A1	GO:0015979,GO:0018298,GO:0009535,GO:0016021,GO:0009522,GO:0051539,GO:0016168,GO:0009055,GO:0000287	photosynthesis|protein-chromophore linkage|chloroplast thylakoid membrane|integral component of membrane|photosystem I|4 iron, 4 sulfur cluster binding|chlorophyll binding|electron transfer activity|magnesium ion binding	ko00195	Photosynthesis
A0A7J7HAA6	A0A7J7HAA6;A0A288R311;A0A8E5NMF1;A0A221HQ21;A0A221HSK7;A0A222AG39;A0A288R2W5;A0A288R2Y6;A0A1S6LYL9;A0A288RFM1;A0A221HNE8;A0A288RG06;A0A8F6U670;A0A7U1BFH7;A0A872PKQ9;A0A8A1RUS8;A0A8E8P8U6;A0A288R359;A0A288RFY2;A0A075TW86;A0A075TQI8;A0A075TPL1;A0A075TPI9;A0A075TNN1;A0A075TLY0;A0A8E8P8I5;A0A1S6LYB8;A0A1S6LY25;A0A288R374;A0A075TWR3;A0A288R3B9;A0A288RFT0;A0A288R3A6;A0A8E5K0C4;A0A288RFP3;A0A288RFW8;A0A…	A0A7J7HAA6;A0A288R311;A0A8E5NMF1;A0A221HQ21;A0A221HSK7;A0A222AG39;A0A288R2W5;A0A288R2Y6;A0A1S6LYL9;A0A288RFM1;A0A221HNE8;A0A288RG06;A0A8F6U670;A0A7U1BFH7;A0A872PKQ9;A0A8A1RUS8;A0A8E8P8U6;A0A288R359;A0A288RFY2;A0A075TW86;A0A075TQI8;A0A075TPL1;A0A075TPI9;A0A075TNN1;A0A075TLY0;A0A8E8P8I5;A0A1S6LYB8;A0A1S6LY25;A0A288R374;A0A075TWR3;A0A288R3B9;A0A288RFT0;A0A288R3A6;A0A8E5K0C4;A0A288RFP3;A0A288RFW8;A0A…	tr|A0A7J7HAA6|A0A7J7HAA6_CAMSI Uncharacterized protein OS=Camellia sinensis OX=4442 GN=HYC85_014663 PE=3 SV=1;tr|A0A288R311|A0A288R311_9ERIC NAD(P)H-quinone oxidoreductase subunit 1, chloroplastic OS=Camellia nitidissima OX=147926 GN=ndhA PE=3 SV=1;tr|A0A8	4	1	11.8	42.799	67475	57708	122100	54666	42283	72155	78573	74285	44789	HYC85_014663	Uncharacterized protein	GO:0016021,GO:0005886	integral component of membrane|plasma membrane	ko00190	Oxidative phosphorylation	KOG4770	[C]	NADH dehydrogenase subunit 1	Energy production and conversion
A0A075TQM6	A0A075TQM6;A0A075TPZ9;A0A075TVP0;A0A221HUR6;A0A221HSK3;A0A221HPR6;A0A221HNG3;A0A1S6LYM1;A0A1S6LYD1;A0A2I6SS22;A0A7L8Y5E6;A0A2Z4WSC2;A0A075TQG9;Q5XQ24;A0A075TPP7;A0A346S7J4;A0A075TP71;A0A075TNS3;A0A075TKS2;A0A7L8XK94;A0A898NW44;A0A7L9K3G3;A0A7M1VE21;Q5XQ23;V5IY02;T1WZ13;T1WYH2;T1WXM4;A0A8E5JZY6;A0A222AG55;A0A7H9SKY9;A0A8E8U1Y5;A0A067YPA3;A0A7S6VGP3;A0A7T0M4T9;A0A7U1BFA7;A0A872PLM2;A0A898NVG9;A0A89…	A0A075TQM6;A0A075TPZ9;A0A075TVP0;A0A221HUR6;A0A221HSK3;A0A221HPR6;A0A221HNG3;A0A1S6LYM1;A0A1S6LYD1;A0A2I6SS22;A0A7L8Y5E6;A0A2Z4WSC2;A0A075TQG9;Q5XQ24;A0A075TPP7;A0A346S7J4;A0A075TP71;A0A075TNS3;A0A075TKS2;A0A7L8XK94;A0A898NW44;A0A7L9K3G3;A0A7M1VE21;Q5XQ23;V5IY02;T1WZ13;T1WYH2;T1WXM4;A0A8E5JZY6;A0A222AG55;A0A7H9SKY9;A0A8E8U1Y5;A0A067YPA3;A0A7S6VGP3;A0A7T0M4T9;A0A7U1BFA7;A0A872PLM2;A0A898NVG9;A0A89…	tr|A0A075TQM6|A0A075TQM6_CAMSI Photosystem II protein D1 OS=Camellia sinensis var. sinensis OX=542762 GN=psbA PE=3 SV=1;tr|A0A075TPZ9|A0A075TPZ9_9ERIC Photosystem II protein D1 OS=Camellia reticulata OX=452972 GN=psbA PE=3 SV=1;tr|A0A075TVP0|A0A075TVP0_9ER	11	11	33.4	38.95	69033000	53281000	72851000	38093000	41767000	57012000	59832000	62627000	36695000	psbA	Photosystem II protein D1	GO:0009772,GO:0018298,GO:0009635,GO:0009535,GO:0016021,GO:0009523,GO:0016168,GO:0045156,GO:0005506,GO:0016682,GO:0010242	photosynthetic electron transport in photosystem II|protein-chromophore linkage|response to herbicide|chloroplast thylakoid membrane|integral component of membrane|photosystem II|chlorophyll binding|electron transporter, transferring electrons within the cyclic electron transport pathway of photosynthesis activity|iron ion binding|oxidoreductase activity, acting on diphenols and related substance…	ko00195	Photosynthesis
A0A067YPA6	A0A067YPA6;A0A7L8XNA8;A0A7L9K2Y9;A0A7S6VGP0;A0A7M1VE34;V5IXV2;V5IXR7;V5IXH5;T1WZI0;T1WYL4;T1WXX2;T1WXK5;T1WW94;L0E7D6;A0A8F6U734;A0A8E8U1M6;A0A2I6SS32;A0A8E8P8Q3;A0A8E8P8D9;A0A8E5NMF5;A0A8E5K051;A0A8A1RUB3;A0A898NTW0;A0A898NTE7;A0A898NT62;A0A872PN54;A0A7U1GG42;A0A7T0M499;A0A7T0M454;A0A2P1IUZ9;A0A7L8Y5H2;A0A075TM03;A0A222AG59;A0A075TKA7;A0A7L7NBC9;A0A7H9SIF7;A0A7G9M8S9;A0A7G5XU94;A0A7D7G4U4;A0A6G5…	A0A067YPA6;A0A7L8XNA8;A0A7L9K2Y9;A0A7S6VGP0;A0A7M1VE34;V5IXV2;V5IXR7;V5IXH5;T1WZI0;T1WYL4;T1WXX2;T1WXK5;T1WW94;L0E7D6;A0A8F6U734;A0A8E8U1M6;A0A2I6SS32;A0A8E8P8Q3;A0A8E8P8D9;A0A8E5NMF5;A0A8E5K051;A0A8A1RUB3;A0A898NTW0;A0A898NTE7;A0A898NT62;A0A872PN54;A0A7U1GG42;A0A7T0M499;A0A7T0M454;A0A2P1IUZ9;A0A7L8Y5H2;A0A075TM03;A0A222AG59;A0A075TKA7;A0A7L7NBC9;A0A7H9SIF7;A0A7G9M8S9;A0A7G5XU94;A0A7D7G4U4;A0A6G5…	tr|A0A067YPA6|A0A067YPA6_9ERIC 30S ribosomal protein S2, chloroplastic OS=Camellia crapnelliana OX=542719 GN=rps2 PE=3 SV=1;tr|A0A7L8XNA8|A0A7L8XNA8_9ERIC 30S ribosomal protein S2, chloroplastic OS=Camellia amplexicaulis OX=479408 GN=rps2 PE=3 SV=1;tr|A0A7	2	2	11.9	26.875	0	0	0	0	0	0	0	0	0	rps2	30S ribosomal protein S2, chloroplastic	GO:0006412,GO:0009507,GO:0015935,GO:0003735	translation|chloroplast|small ribosomal subunit|structural constituent of ribosome	ko03010	Ribosome	KOG0832	[J]	Mitochondrial/chloroplast ribosomal protein S2	Translation, ribosomal structure and biogenesis
Q8MA30	Q8MA30;A0A2P1IV12;A0A8F4RFP3;A0A8E8P8S6;A0A7M1VFG2;V5IXT8;V5IXQ3;T1WZJ5;T1WYM7;T1WXY7;T1WXL6;T1WX32;T1WWA7;L0E5Y4;A0A8F6U6U9;A0A7L9K3U3;A0A8E8P8K9;A0A8E8P8F6;A0A8E5NL22;A0A8E5K058;A0A8A1RUN3;A0A898NVR2;A0A898NVE0;A0A898NUR7;A0A872PLG9;A0A7U1GGB4;A0A7T0Q5A0;A0A7T0M4T1;A0A7S6VGX8;A0A222AG71;A0A7L8XK96;A0A075TNH3;A0A075TPF0;A0A2I6SS36;A0A7L7NCD6;A0A7H9SIJ4;A0A7G9M8U6;A0A7G5XUB1;A0A7D7FEP9;A0A6G5NVE7…	Q8MA30;A0A2P1IV12;A0A8F4RFP3;A0A8E8P8S6;A0A7M1VFG2;V5IXT8;V5IXQ3;T1WZJ5;T1WYM7;T1WXY7;T1WXL6;T1WX32;T1WWA7;L0E5Y4;A0A8F6U6U9;A0A7L9K3U3;A0A8E8P8K9;A0A8E8P8F6;A0A8E5NL22;A0A8E5K058;A0A8A1RUN3;A0A898NVR2;A0A898NVE0;A0A898NUR7;A0A872PLG9;A0A7U1GGB4;A0A7T0Q5A0;A0A7T0M4T1;A0A7S6VGX8;A0A222AG71;A0A7L8XK96;A0A075TNH3;A0A075TPF0;A0A2I6SS36;A0A7L7NCD6;A0A7H9SIJ4;A0A7G9M8U6;A0A7G5XUB1;A0A7D7FEP9;A0A6G5NVE7…	tr|Q8MA30|Q8MA30_CAMSI ATP synthase epsilon chain, chloroplastic (Fragment) OS=Camellia sinensis OX=4442 GN=atpE PE=3 SV=1;tr|A0A2P1IV12|A0A2P1IV12_9ERIC ATP synthase epsilon chain, chloroplastic OS=Camellia chekiangoleosa OX=450940 GN=atpE PE=3 SV=1;tr|A0	9	1	87.1	14.554	3141400	1618100	0	1402500	980770	0	2499700	0	0	atpE	ATP synthase epsilon chain, chloroplastic (Fragment)	GO:0009507,GO:0045261,GO:0009579,GO:0046933	chloroplast|proton-transporting ATP synthase complex, catalytic core F(1)|thylakoid|proton-transporting ATP synthase activity, rotational mechanism	ko00190,ko00195	Oxidative phosphorylation|Photosynthesis	KOG1758	[C]	Mitochondrial F1F0-ATP synthase, subunit delta/ATP16	Energy production and conversion
A0A8E8U1K1	A0A8E8U1K1;A0A288REA7;T1WYN2;T1WXZ3;T1WXM1;T1WWB2;L0E952;F2W5I0;A0A8F6YFV4;A0A8F4MFF4;A0A8E8U1D8;A0A8E8P824;A0A8E5K0B8;A0A8A1RUT2;A0A872PJD3;A0A7U1BFF7;A0A7T1AIZ0;A0A7L9K380;A0A288REC6;A0A288RFE4;A0A288RE93;T1WZE2;A0A288R5I0;T1WZJ7;A0A7L8Y5N1;A0A7G9M8Z0;A0A7G5XUF9;A0A7D7FEP1;A0A6G5NV97;A0A6B9JEK0;A0A482DV05;A0A481XP38;A0A343UW47;A0A2Z4WT35;A0A2P1IV71;A0A2I6SS97;A0A288RFU4;A0A288RFL2;A0A288RFG4;V5…	A0A8E8U1K1;A0A288REA7;T1WYN2;T1WXZ3;T1WXM1;T1WWB2;L0E952;F2W5I0;A0A8F6YFV4;A0A8F4MFF4;A0A8E8U1D8;A0A8E8P824;A0A8E5K0B8;A0A8A1RUT2;A0A872PJD3;A0A7U1BFF7;A0A7T1AIZ0;A0A7L9K380;A0A288REC6;A0A288RFE4;A0A288RE93;T1WZE2;A0A288R5I0;T1WZJ7;A0A7L8Y5N1;A0A7G9M8Z0;A0A7G5XUF9;A0A7D7FEP1;A0A6G5NV97;A0A6B9JEK0;A0A482DV05;A0A481XP38;A0A343UW47;A0A2Z4WT35;A0A2P1IV71;A0A2I6SS97;A0A288RFU4;A0A288RFL2;A0A288RFG4;V5…	tr|A0A8E8U1K1|A0A8E8U1K1_9ERIC NAD(P)H-quinone oxidoreductase subunit 4L, chloroplastic OS=Camellia petelotii var. microcarpa OX=1889602 GN=ndhE PE=3 SV=1;tr|A0A288REA7|A0A288REA7_9ERIC NAD(P)H-quinone oxidoreductase subunit 4L, chloroplastic OS=Camellia f	1	1	9	11.127	0	0	0	0	0	0	0	0	0	ndhE	NAD(P)H-quinone oxidoreductase subunit 4L, chloroplastic			ko00190	Oxidative phosphorylation	KOG4669	[C]	NADH dehydrogenase subunit 4L and related proteins	Energy production and conversion
A0A075TKV0	A0A075TKV0;A0A8E5NME6;A0A222AG75;A0A221HV14;A0A221HSL9;A0A221HQ22;A0A221HNE4;A0A075TQ53;A0A7T0M4D3;A0A8A1RU49;A0A067YPC0;A0A8E5K0C3;T1WZK0;A0A8E8P6E9;A0A8E8P835;A0A8E8P8X0;A0A8F4ME76;A0A8F6YFU9;T1WWB8;T1WX39;T1WXM6;T1WYI7;A0A2I6SS86;A0A2P1IV57;A0A346S7Q6;A0A8A1RUV2;A0A1S6LYQ9;A0A8E8P6L5;A0A8E8P6S3;A0A8E8P7L4;A0A7L9K329;A0A7D7J057;A0A7G5XUE6;A0A7H9SN21;A0A7L7NBG5;A0A7L8Y5L1;A0A7S6VHY2;A0A7M1VGK1;A…	A0A075TKV0;A0A8E5NME6;A0A222AG75;A0A221HV14;A0A221HSL9;A0A221HQ22;A0A221HNE4;A0A075TQ53;A0A7T0M4D3;A0A8A1RU49;A0A067YPC0;A0A8E5K0C3;T1WZK0;A0A8E8P6E9;A0A8E8P835;A0A8E8P8X0;A0A8F4ME76;A0A8F6YFU9;T1WWB8;T1WX39;T1WXM6;T1WYI7;A0A2I6SS86;A0A2P1IV57;A0A346S7Q6;A0A8A1RUV2;A0A1S6LYQ9;A0A8E8P6L5;A0A8E8P6S3;A0A8E8P7L4;A0A7L9K329;A0A7D7J057;A0A7G5XUE6;A0A7H9SN21;A0A7L7NBG5;A0A7L8Y5L1;A0A7S6VHY2;A0A7M1VGK1;A…	tr|A0A075TKV0|A0A075TKV0_9ERIC 30S ribosomal protein S19, chloroplastic OS=Camellia petelotii OX=153490 GN=rps19 PE=3 SV=1;tr|A0A8E5NME6|A0A8E5NME6_9ERIC Ribosomal protein S19 OS=Camellia zhaiana OX=2830874 GN=rps19 PE=3 SV=1;tr|A0A222AG75|A0A222AG75_9ERIC	3	3	33.7	10.512	0	239190	52870	77824	0	0	0	0	0	rps19	30S ribosomal protein S19, chloroplastic	GO:0006412,GO:0009507,GO:0015935,GO:0019843,GO:0003735	translation|chloroplast|small ribosomal subunit|rRNA binding|structural constituent of ribosome	ko03010	Ribosome	KOG0899	[J]	Mitochondrial/chloroplast ribosomal protein S19	Translation, ribosomal structure and biogenesis
V5IXZ9	V5IXZ9;A0A8F4RH18;T1WZK6;T1WYP0;T1WYJ3;T1WXN0;T1WX44;T1WWC4;L0E7P4;F2W5H9;A0A288R3U5;A0A288R3X7;A0A8E8U1P7;A0A8E8P882;A0A8E5NL37;A0A8E5K098;A0A8A1RUI2;A0A872PJM5;A0A7U1BFH5;A0A7T1F220;A0A7M1VEA0;A0A7L9K3W7;A0A288RG41;A0A288RG32;A0A7L8Y5M6;A0A7H9SNK6;A0A7G9M8Y9;A0A7G5XUF8;A0A7D7JU02;A0A6G5NV99;A0A6B9JEL1;A0A482DV39;A0A481XPH7;A0A346QHM4;A0A2Z4WSJ1;A0A2P1IV60;A0A2I6SS85;A0A288RG85;A0A288RG78;A0A288…	V5IXZ9;A0A8F4RH18;T1WZK6;T1WYP0;T1WYJ3;T1WXN0;T1WX44;T1WWC4;L0E7P4;F2W5H9;A0A288R3U5;A0A288R3X7;A0A8E8U1P7;A0A8E8P882;A0A8E5NL37;A0A8E5K098;A0A8A1RUI2;A0A872PJM5;A0A7U1BFH5;A0A7T1F220;A0A7M1VEA0;A0A7L9K3W7;A0A288RG41;A0A288RG32;A0A7L8Y5M6;A0A7H9SNK6;A0A7G9M8Y9;A0A7G5XUF8;A0A7D7JU02;A0A6G5NV99;A0A6B9JEL1;A0A482DV39;A0A481XPH7;A0A346QHM4;A0A2Z4WSJ1;A0A2P1IV60;A0A2I6SS85;A0A288RG85;A0A288RG78;A0A288…	tr|V5IXZ9|V5IXZ9_CAMSB Photosystem I iron-sulfur center OS=Camellia sinensis var. assamica OX=261999 GN=psaC PE=3 SV=1;tr|A0A8F4RH18|A0A8F4RH18_9ERIC Photosystem I iron-sulfur center OS=Camellia hybrid cultivar OX=2511176 GN=psaC PE=3 SV=1;tr|T1WZK6|T1WZK6	5	5	74.1	9.0384	18567000	9002100	25143000	18751000	13247000	20421000	22184000	17158000	14869000	psaC	Photosystem I iron-sulfur center	GO:0009773,GO:0009507,GO:0009522,GO:0042651,GO:0051539,GO:0009055,GO:0046872	photosynthetic electron transport in photosystem I|chloroplast|photosystem I|thylakoid membrane|4 iron, 4 sulfur cluster binding|electron transfer activity|metal ion binding	ko00195	Photosynthesis
A0A4S4ED68	A0A4S4ED68;A0A075TPP6;T1WXZ9;T1WY37;T1WY46;T1WY63;T1WYR7;U5U4C3;A0A6G5NVX3;A0A6B9JJ39;A0A1S6LYB1;A0A2R2Q1L9;A0A2Z4WSF0;A0A221HVA1;A0A482DVE1;A0A221HUT2;L0E7F9;A0A2I6SS54;A0A221HSR9;A0A8E8U1R1;A0A872PN62;A0A7D7FGL5;A0A7G9M8U9;A0A7L8Y5I7;A0A7M1VE54;A0A7S6VHD1;A0A7T0M4F7;A0A898NT76;A0A8E8U1P3;A0A898NTG2;A0A8A1RUD2;A0A8E5NLR5;A0A8E5NMI3;A0A8E8P8B5;A0A8E8U1N2;T1WXM9;A0A221HPT3;A0A075TPM5;A0A075TQ81;A0…	A0A4S4ED68;A0A075TPP6;T1WXZ9;T1WY37;T1WY46;T1WY63;T1WYR7;U5U4C3;A0A6G5NVX3;A0A6B9JJ39;A0A1S6LYB1;A0A2R2Q1L9;A0A2Z4WSF0;A0A221HVA1;A0A482DVE1;A0A221HUT2;L0E7F9;A0A2I6SS54;A0A221HSR9;A0A8E8U1R1;A0A872PN62;A0A7D7FGL5;A0A7G9M8U9;A0A7L8Y5I7;A0A7M1VE54;A0A7S6VHD1;A0A7T0M4F7;A0A898NT76;A0A8E8U1P3;A0A898NTG2;A0A8A1RUD2;A0A8E5NLR5;A0A8E5NMI3;A0A8E8P8B5;A0A8E8U1N2;T1WXM9;A0A221HPT3;A0A075TPM5;A0A075TQ81;A0…	tr|A0A4S4ED68|A0A4S4ED68_CAMSI CoA carboxyltransferase N-terminal domain-containing protein OS=Camellia sinensis var. sinensis OX=542762 GN=TEA_018138 PE=3 SV=1;tr|A0A075TPP6|A0A075TPP6_9ERIC Acetyl-coenzyme A carboxylase carboxyl transferase subunit beta,	5	4	13.6	53.308	51957	108940	0	69385	55677	41461	0	45570	57292	TEA_018138	CoA carboxyltransferase N-terminal domain-containing protein	GO:0006633,GO:0009317,GO:0003989,GO:0005524	fatty acid biosynthetic process|acetyl-CoA carboxylase complex|acetyl-CoA carboxylase activity|ATP binding	ko01200,ko00061,ko00620,ko00253,ko00720,ko00640,ko01212	Carbon metabolism|Fatty acid biosynthesis|Pyruvate metabolism|Tetracycline biosynthesis|Carbon fixation pathways in prokaryotes|Propanoate metabolism|Fatty acid metabolism	KOG0540	[EI]	3-Methylcrotonyl-CoA carboxylase, non-biotin containing subunit/Acetyl-CoA carboxylase carboxyl transferase, subunit beta	Amino acid transport and metabolism |Lipid transport and metabolism
A0A221HNA6	A0A221HNA6;A0A872PKL5;A0A7L9K356;A0A7L8Y5G6;A0A7L8XJY6;A0A7H9SIJ1;A0A221HPY0;A0A7D7J039;A0A2Z4WYE7;A0A2P1IV19;A0A2I6SS45;A0A222AG37;A0A221HSH9;A0A8E8U127;A0A075TQE4;A0A075TPY8;A0A075TPU6;A0A075TP27;T1WY05;T1WYS1;V5IXK1;A0A1S6LYL7;A0A075TVH6;A0A7M1VE58;A0A6B9JRC5;A0A898NUB9;A0A8F4RJS0;A0A7G5XUB2;A0A8E8P8N4;V5IXZ0;A0A8F6U6H7;A0A8E8U163;T1WY68;A0A067YPF3;A0A8E5K095;A0A346S7M1;A0A075TKP8;A0A075TQA4;A…	A0A221HNA6;A0A872PKL5;A0A7L9K356;A0A7L8Y5G6;A0A7L8XJY6;A0A7H9SIJ1;A0A221HPY0;A0A7D7J039;A0A2Z4WYE7;A0A2P1IV19;A0A2I6SS45;A0A222AG37;A0A221HSH9;A0A8E8U127;A0A075TQE4;A0A075TPY8;A0A075TPU6;A0A075TP27;T1WY05;T1WYS1;V5IXK1;A0A1S6LYL7;A0A075TVH6;A0A7M1VE58;A0A6B9JRC5;A0A898NUB9;A0A8F4RJS0;A0A7G5XUB2;A0A8E8P8N4;V5IXZ0;A0A8F6U6H7;A0A8E8U163;T1WY68;A0A067YPF3;A0A8E5K095;A0A346S7M1;A0A075TKP8;A0A075TQA4;A…	tr|A0A221HNA6|A0A221HNA6_9ERIC ATP synthase subunit beta OS=Camellia tachangensis var. remotiserrata OX=542754 GN=atpB PE=3 SV=1;tr|A0A872PKL5|A0A872PKL5_9ERIC ATP synthase subunit beta, chloroplastic OS=Camellia kissii OX=319927 GN=atpB PE=3 SV=1;tr|A0A7L	35	5	84.9	53.693	25347000	17675000	34799000	19623000	19893000	28112000	25288000	27452000	18293000	atpB	ATP synthase subunit beta	GO:0031090,GO:0009536,GO:0045261,GO:0005524,GO:0046961,GO:0046933	organelle membrane|plastid|proton-transporting ATP synthase complex, catalytic core F(1)|ATP binding|proton-transporting ATPase activity, rotational mechanism|proton-transporting ATP synthase activity, rotational mechanism	ko00190,ko00195	Oxidative phosphorylation|Photosynthesis	KOG1350	[C]	F0F1-type ATP synthase, beta subunit	Energy production and conversion
A0A075TQ29	A0A075TQ29;A0A2I6SS46;A0A7M1VEW5;A0A075TKY3;A0A075TP23;A0A075TPH8;A0A2Z4WYD1;A0A1S6LYC6;A0A1S6LYL1;A0A221HPS5;A0A221HSG6;A0A221HUQ3;A0A222AG51;A0A7S6VHV1;A0A2P1IV21;A0A7L8Y5G9;A0A7T0M455;A0A7L8XK41;A0A7L7NDV0;A0A7G9M8U8;A0A7G5XUB3;A0A7D7JH37;A0A6G5NV32;A0A6B9JCK7;A0A482DUE0;A0A481XQX0;A0A346S7M2;A0A343UW02;A0A2S2AT40;A0A7L9K4H6;A0A7U1BFC3;A0A221HNJ8;T1WY49;A0A7T0M4C0;A0A067YPF7;A0A8F4RH05;A0A8E8U…	A0A075TQ29;A0A2I6SS46;A0A7M1VEW5;A0A075TKY3;A0A075TP23;A0A075TPH8;A0A2Z4WYD1;A0A1S6LYC6;A0A1S6LYL1;A0A221HPS5;A0A221HSG6;A0A221HUQ3;A0A222AG51;A0A7S6VHV1;A0A2P1IV21;A0A7L8Y5G9;A0A7T0M455;A0A7L8XK41;A0A7L7NDV0;A0A7G9M8U8;A0A7G5XUB3;A0A7D7JH37;A0A6G5NV32;A0A6B9JCK7;A0A482DUE0;A0A481XQX0;A0A346S7M2;A0A343UW02;A0A2S2AT40;A0A7L9K4H6;A0A7U1BFC3;A0A221HNJ8;T1WY49;A0A7T0M4C0;A0A067YPF7;A0A8F4RH05;A0A8E8U…	tr|A0A075TQ29|A0A075TQ29_CAMSI Ribulose bisphosphate carboxylase large chain OS=Camellia sinensis var. pubilimba OX=1523626 GN=rbcL PE=3 SV=1;tr|A0A2I6SS46|A0A2I6SS46_9ERIC Ribulose bisphosphate carboxylase large chain OS=Camellia japonica OX=4443 GN=rbcL	42	0	64.4	52.634	12889000	13795000	8320200	11041000	7627400	9301000	9874200	11476000	6286900	rbcL	Ribulose bisphosphate carboxylase large chain	GO:0009853,GO:0019253,GO:0009507,GO:0000287,GO:0004497,GO:0016984	photorespiration|reductive pentose-phosphate cycle|chloroplast|magnesium ion binding|monooxygenase activity|ribulose-bisphosphate carboxylase activity	ko00710,ko01200,ko00630	Carbon fixation in photosynthetic organisms|Carbon metabolism|Glyoxylate and dicarboxylate metabolism
A0A8F6YFN8	A0A8F6YFN8;A0A075TQC2;V5IXW8;A0A075TKJ8;A0A075TPS3;V5IXY5;A0A075TPW0;A0A075TQ84;A0A075TVE3;A0A7L8Y5F8;A0A075TX75;V5IXJ6;T1WYS8;A0A8E8P6A0;A0A8A4VQR4;A0A221HV89;A0A222AG54;A0A6B9JRD7;A0A8E8P716;A0A2Z4WSL9;A0A7G9M8S2;A0A2Z4WYN4;A0A346S7J6;A0A346SAH0;A0A8F4MDP2;A0A7H9SIR7;A0A7L7NFW5;A0A7L9K3E9;A0A7S6VHE3;A0A7T0M453;A0A7T0M498;A0A8E5NLT2;A0A872PJG9;A0A8E5JZX7;A0A8E8U1D7;A0A2I6SS19;T1WY14;A0A221HPZ2;A…	A0A8F6YFN8;A0A075TQC2;V5IXW8;A0A075TKJ8;A0A075TPS3;V5IXY5;A0A075TPW0;A0A075TQ84;A0A075TVE3;A0A7L8Y5F8;A0A075TX75;V5IXJ6;T1WYS8;A0A8E8P6A0;A0A8A4VQR4;A0A221HV89;A0A222AG54;A0A6B9JRD7;A0A8E8P716;A0A2Z4WSL9;A0A7G9M8S2;A0A2Z4WYN4;A0A346S7J6;A0A346SAH0;A0A8F4MDP2;A0A7H9SIR7;A0A7L7NFW5;A0A7L9K3E9;A0A7S6VHE3;A0A7T0M453;A0A7T0M498;A0A8E5NLT2;A0A872PJG9;A0A8E5JZX7;A0A8E8U1D7;A0A2I6SS19;T1WY14;A0A221HPZ2;A…	tr|A0A8F6YFN8|A0A8F6YFN8_9ERIC 30S ribosomal protein S16, chloroplastic OS=Camellia semiserrata OX=452973 GN=rps16 PE=3 SV=1;tr|A0A075TQC2|A0A075TQC2_CAMSI 30S ribosomal protein S16, chloroplastic OS=Camellia sinensis var. pubilimba OX=1523626 GN=rps16 PE=	2	2	34.5	9.9246	0	0	0	0	0	0	0	0	0	rps16	30S ribosomal protein S16, chloroplastic			ko03010	Ribosome	KOG3419	[J]	Mitochondrial/chloroplast ribosomal protein S16	Translation, ribosomal structure and biogenesis
A0A4S4EBL5	A0A4S4EBL5;A0A7L7NDQ8;A0A7L8XJK8;V5IY26;V5IXM2;V5IXF0;T1WZ21;T1WY81;T1WY65;T1WY61;T1WY01;T1WX80;L0E912;A0A8F6YGW8;A0A8F4MD82;A0A8E8P8W4;A0A221HUV9;A0A8E8P8F5;A0A8E8P7C6;A0A8E5NLT9;A0A8A1RUP6;A0A898NUH9;A0A898NTK2;A0A898NT20;A0A872PJJ1;A0A7T0M4B3;A0A7S7AAS4;A0A7M1VIR4;A0A7L9K3U7;A0A7L8Y5H6;A0A8E8P8Q9;A0A7H9SNI5;A0A075TKY6;A0A7G9M8V3;A0A222AG58;A0A7G5XUB8;A0A7D7FGM4;A0A6G5NV98;A0A6B9JJ57;A0A482DV29…	A0A4S4EBL5;A0A7L7NDQ8;A0A7L8XJK8;V5IY26;V5IXM2;V5IXF0;T1WZ21;T1WY81;T1WY65;T1WY61;T1WY01;T1WX80;L0E912;A0A8F6YGW8;A0A8F4MD82;A0A8E8P8W4;A0A221HUV9;A0A8E8P8F5;A0A8E8P7C6;A0A8E5NLT9;A0A8A1RUP6;A0A898NUH9;A0A898NTK2;A0A898NT20;A0A872PJJ1;A0A7T0M4B3;A0A7S7AAS4;A0A7M1VIR4;A0A7L9K3U7;A0A7L8Y5H6;A0A8E8P8Q9;A0A7H9SNI5;A0A075TKY6;A0A7G9M8V3;A0A222AG58;A0A7G5XUB8;A0A7D7FGM4;A0A6G5NV98;A0A6B9JJ57;A0A482DV29…	tr|A0A4S4EBL5|A0A4S4EBL5_CAMSI Cytochrome f OS=Camellia sinensis var. sinensis OX=542762 GN=TEA_001265 PE=3 SV=1;tr|A0A7L7NDQ8|A0A7L7NDQ8_9ERIC Cytochrome f OS=Camellia chuongtsoensis OX=1904051 GN=petA PE=3 SV=1;tr|A0A7L8XJK8|A0A7L8XJK8_9ERIC Cytochrome f	18	18	51.3	32.611	18118000	7735300	21949000	14018000	8540000	14076000	15642000	15746000	18026000	TEA_001265	Cytochrome f	GO:0015979,GO:0031361,GO:0009055,GO:0020037,GO:0005506	photosynthesis|integral component of thylakoid membrane|electron transfer activity|heme binding|iron ion binding	ko00195	Photosynthesis
A0A8F4MFE1	A0A8F4MFE1;A0A481XNH6;A0A2Z4WYB9;A0A8F6YFR6;A0A2I6SS81;A0A222AG66;A0A221HUZ3;A0A221HSJ9;A0A221HNC1;A0A1S6LYP1;A0A1S6LYF2;A0A1S6LY57;A0A8E8U1G4;A0A067YPG5;T1WY25;T1WY64;T1WYT7;V5IXF5;A0A872PK27;A0A346S7Q4;A0A2P1IV52;A0A482DVE7;A0A7S6VHH0;A0A8E5K032;A0A8A1RUF9;A0A898NY08;A0A898NX97;A0A8E8U1J6;A0A7H9SIP7;A0A7T0M4H7;A0A898NUH8;A0A7M1VE82;A0A7L9K375;A0A7L8Y5J6;A0A7L8XLN6;A0A898NTH2;A0A8E8P8W9;A0A7G9M8…	A0A8F4MFE1;A0A481XNH6;A0A2Z4WYB9;A0A8F6YFR6;A0A2I6SS81;A0A222AG66;A0A221HUZ3;A0A221HSJ9;A0A221HNC1;A0A1S6LYP1;A0A1S6LYF2;A0A1S6LY57;A0A8E8U1G4;A0A067YPG5;T1WY25;T1WY64;T1WYT7;V5IXF5;A0A872PK27;A0A346S7Q4;A0A2P1IV52;A0A482DVE7;A0A7S6VHH0;A0A8E5K032;A0A8A1RUF9;A0A898NY08;A0A898NX97;A0A8E8U1J6;A0A7H9SIP7;A0A7T0M4H7;A0A898NUH8;A0A7M1VE82;A0A7L9K375;A0A7L8Y5J6;A0A7L8XLN6;A0A898NTH2;A0A8E8P8W9;A0A7G9M8…	tr|A0A8F4MFE1|A0A8F4MFE1_9ERIC 30S ribosomal protein S3, chloroplastic OS=Camellia hybrid cultivar OX=2511176 GN=rps3 PE=3 SV=1;tr|A0A481XNH6|A0A481XNH6_CAMSS 30S ribosomal protein S3, chloroplastic OS=Camellia sasanqua OX=182300 GN=rps3 PE=3 SV=1;tr|A0A2Z	15	15	62.4	25.416	287930	388710	379990	479120	190230	359340	332760	359200	241190	rps3	30S ribosomal protein S3, chloroplastic			ko03010	Ribosome
A0A288RFT3	A0A288RFT3;T1WXR1;A0A8E5NLS8;V5IY17;V5IXE1;T1WYU0;T1WY72;T1WY69;T1WY30;A0A8F6YGX6;A0A288RFQ2;A0A8F4ME87;A0A8E8P6W9;A0A8E8P6G1;A0A8E5NL71;A0A288RFL0;T1WY90;A0A288R5U7;A0A8A1RUA3;A0A872PLK2;A0A288R5T3;A0A7G5XUG1;A0A7U1BFI9;A0A7T1AIX8;A0A7M1VGZ2;A0A7L9K338;A0A7L8Y5L8;A0A7H9SIP1;A0A7G9M8Z2;A0A7D7JH43;A0A2I6SS89;A0A6G5NVB1;A0A6B9JJ67;A0A482DVW4;A0A481XRD6;A0A346QHL3;A0A2S1YEJ1;A0A2P1IV67;A0A288R8S6;A0…	A0A288RFT3;T1WXR1;A0A8E5NLS8;V5IY17;V5IXE1;T1WYU0;T1WY72;T1WY69;T1WY30;A0A8F6YGX6;A0A288RFQ2;A0A8F4ME87;A0A8E8P6W9;A0A8E8P6G1;A0A8E5NL71;A0A288RFL0;T1WY90;A0A288R5U7;A0A8A1RUA3;A0A872PLK2;A0A288R5T3;A0A7G5XUG1;A0A7U1BFI9;A0A7T1AIX8;A0A7M1VGZ2;A0A7L9K338;A0A7L8Y5L8;A0A7H9SIP1;A0A7G9M8Z2;A0A7D7JH43;A0A2I6SS89;A0A6G5NVB1;A0A6B9JJ67;A0A482DVW4;A0A481XRD6;A0A346QHL3;A0A2S1YEJ1;A0A2P1IV67;A0A288R8S6;A0…	tr|A0A288RFT3|A0A288RFT3_9ERIC NAD(P)H-quinone oxidoreductase subunit I, chloroplastic OS=Camellia perpetua OX=1889603 GN=ndhI PE=3 SV=1;tr|T1WXR1|T1WXR1_CAMTA NADH-quinone oxidoreductase subunit I OS=Camellia taliensis OX=182317 GN=ndhI PE=3 SV=1;tr|A0A8E	8	8	52.4	19.489	536150	409600	705510	487060	272800	506120	416060	443110	324780	ndhI	NAD(P)H-quinone oxidoreductase subunit I, chloroplastic	GO:0019684,GO:0009535,GO:0051539,GO:0005506,GO:0008137,GO:0048038	photosynthesis, light reaction|chloroplast thylakoid membrane|4 iron, 4 sulfur cluster binding|iron ion binding|NADH dehydrogenase (ubiquinone) activity|quinone binding	ko00190	Oxidative phosphorylation	KOG3256	[C]	NADH:ubiquinone oxidoreductase, NDUFS8/23 kDa subunit	Energy production and conversion
V5IXZ7	V5IXZ7;A0A8E8P6X8;A0A7L8Y5M2;A0A7L8XK82;T1WZC5;T1WZ42;T1WYK5;T1WY45;T1WXQ5;T1WWW1;L0E7L3;F2W568;A0A8F6YFS4;A0A8F4MDA0;A0A8E8P766;A0A8E5NLK1;A0A222AG87;A0A221HUW8;A0A8E5K096;A0A8A1RUS3;A0A898NVF6;A0A898NUQ3;A0A898NUD6;A0A872PJM6;A0A7U1GG77;A0A7T0Q529;A0A7T0M4E1;A0A7S7AAC3;A0A7M1VIT7;A0A7L9K349;A0A7L7NAJ5;A0A7H9SKT2;A0A7G9M8Y0;A0A075TL22;A0A075TKR3;A0A7G5XUE8;A0A7D7G4V0;A0A6G5NV87;A0A6B9JRH2;A0A482…	V5IXZ7;A0A8E8P6X8;A0A7L8Y5M2;A0A7L8XK82;T1WZC5;T1WZ42;T1WYK5;T1WY45;T1WXQ5;T1WWW1;L0E7L3;F2W568;A0A8F6YFS4;A0A8F4MDA0;A0A8E8P766;A0A8E5NLK1;A0A222AG87;A0A221HUW8;A0A8E5K096;A0A8A1RUS3;A0A898NVF6;A0A898NUQ3;A0A898NUD6;A0A872PJM6;A0A7U1GG77;A0A7T0Q529;A0A7T0M4E1;A0A7S7AAC3;A0A7M1VIT7;A0A7L9K349;A0A7L7NAJ5;A0A7H9SKT2;A0A7G9M8Y0;A0A075TL22;A0A075TKR3;A0A7G5XUE8;A0A7D7G4V0;A0A6G5NV87;A0A6B9JRH2;A0A482…	tr|V5IXZ7|V5IXZ7_CAMSB Ribosomal protein L23 OS=Camellia sinensis var. assamica OX=261999 GN=rpl23 PE=3 SV=1;tr|A0A8E8P6X8|A0A8E8P6X8_9ERIC 50S ribosomal protein L23, chloroplastic OS=Camellia indochinensis OX=1454365 GN=rpl23 PE=3 SV=1;tr|A0A7L8Y5M2|A0A7L	2	2	26.9	10.733	0	81669	0	0	0	0	61811	56800	65154	rpl23	Ribosomal protein L23	GO:0006412,GO:0009507,GO:0005840,GO:0003729,GO:0019843,GO:0003735	translation|chloroplast|ribosome|mRNA binding|rRNA binding|structural constituent of ribosome	ko03010	Ribosome
V5IXU1	V5IXU1;V5IXQ6;A0A8E8P8L8;A0A8E8P8A9;T1WZ53;T1WYW2;T1WYB2;T1WY97;T1WY89;T1WWL3;L0E5Z9;A0A8F6U6V1;A0A8F4RFP8;A0A8E8P909;A0A8E8P8R8;A0A8E5NMG1;A0A7L8Y5J4;A0A7L8XK50;A0A8E5K069;A0A8A1RU31;A0A898NW02;A0A898NTM5;A0A898NT27;A0A872PKS7;A0A7U1GGC1;A0A7T0Q5A2;A0A7S6VGR9;A0A7M1VGI8;A0A7L9K3J7;A0A7L7NBF2;A0A7H9SN13;A0A7G9M8W0;A0A2I6SS66;A0A222AG89;A0A7G5XUC6;A0A7D7FYX1;A0A6G5NV64;A0A6B9JRI2;A0A482DSV8;A0A481…	V5IXU1;V5IXQ6;A0A8E8P8L8;A0A8E8P8A9;T1WZ53;T1WYW2;T1WYB2;T1WY97;T1WY89;T1WWL3;L0E5Z9;A0A8F6U6V1;A0A8F4RFP8;A0A8E8P909;A0A8E8P8R8;A0A8E5NMG1;A0A7L8Y5J4;A0A7L8XK50;A0A8E5K069;A0A8A1RU31;A0A898NW02;A0A898NTM5;A0A898NT27;A0A872PKS7;A0A7U1GGC1;A0A7T0Q5A2;A0A7S6VGR9;A0A7M1VGI8;A0A7L9K3J7;A0A7L7NBF2;A0A7H9SN13;A0A7G9M8W0;A0A2I6SS66;A0A222AG89;A0A7G5XUC6;A0A7D7FYX1;A0A6G5NV64;A0A6B9JRI2;A0A482DSV8;A0A481…	tr|V5IXU1|V5IXU1_CAMSB Ribosomal protein L33 OS=Camellia sinensis var. assamica OX=261999 GN=rpl33 PE=3 SV=1;tr|V5IXQ6|V5IXQ6_9ERIC 50S ribosomal protein L33 OS=Camellia oleifera OX=385388 GN=rpl33 PE=3 SV=1;tr|A0A8E8P8L8|A0A8E8P8L8_9ERIC 50S ribosomal pro	1	1	18.2	7.6189	0	0	0	0	0	0	0	0	0	rpl33	Ribosomal protein L33	GO:0006412,GO:0009507,GO:0005840,GO:0003735	translation|chloroplast|ribosome|structural constituent of ribosome	ko03010	Ribosome
V5IY09	V5IY09;V5IXD3;T1WYY6;T1WYP6;T1WY60;T1WY42;T1WXX5;T1WXK3;L0E7B3;A0A8F6U642;A0A8F4MHN4;A0A8E8P6X9;A0A8E8P6T4;A0A8E8P6H3;A0A8E5K062;A0A8E5K004;A0A8A1RU69;A0A898NWD1;A0A898NVS3;A0A898NTM7;A0A872PLZ5;A0A7U1BFE4;A0A7T0M4V2;A0A7T0M465;A0A7S6VHD8;A0A7M1VE55;A0A7L9K306;A0A7L8Y5I0;A0A7L8XKA3;A0A7L7NAH1;A0A7H9SKP7;A0A7G9M8V4;A0A7G5XUC0;A0A7D7JBC7;A0A6G5NV43;A0A6B9JI07;A0A482DSU3;A0A481XR70;A0A346S7M9;A0A346…	V5IY09;V5IXD3;T1WYY6;T1WYP6;T1WY60;T1WY42;T1WXX5;T1WXK3;L0E7B3;A0A8F6U642;A0A8F4MHN4;A0A8E8P6X9;A0A8E8P6T4;A0A8E8P6H3;A0A8E5K062;A0A8E5K004;A0A8A1RU69;A0A898NWD1;A0A898NVS3;A0A898NTM7;A0A872PLZ5;A0A7U1BFE4;A0A7T0M4V2;A0A7T0M465;A0A7S6VHD8;A0A7M1VE55;A0A7L9K306;A0A7L8Y5I0;A0A7L8XKA3;A0A7L7NAH1;A0A7H9SKP7;A0A7G9M8V4;A0A7G5XUC0;A0A7D7JBC7;A0A6G5NV43;A0A6B9JI07;A0A482DSU3;A0A481XR70;A0A346S7M9;A0A346…	tr|V5IY09|V5IY09_9ERIC Photosystem II reaction center protein L OS=Camellia oleifera OX=385388 GN=psbL PE=3 SV=1;tr|V5IXD3|V5IXD3_CAMSB Photosystem II reaction center protein L OS=Camellia sinensis var. assamica OX=261999 GN=psbL PE=3 SV=1;tr|T1WYY6|T1WYY6	1	1	36.8	4.4971	0	0	0	0	0	0	0	0	0	psbL	Photosystem II reaction center protein L	GO:0015979,GO:0009507,GO:0016021,GO:0009539,GO:0042651	photosynthesis|chloroplast|integral component of membrane|photosystem II reaction center|thylakoid membrane	ko00195	Photosynthesis
A0A7H9SIK8	A0A7H9SIK8;A0A075TPU4;A0A075TNZ3;A0A067YPN7;A0A075TKU2;V5IXD5;A0A7L8XNA1;A0A7L8Y5J0;T1WZ85;T1WYZ9;T1WYD4;T1WXK7;T1WWQ0;L0E604;A0A8F6YFU5;A0A8F4ME65;A0A8E8P846;A0A8E8P6R5;A0A8E8P6K5;A0A8E5NME5;A0A8A1RUP9;A0A898NWE0;A0A898NVS9;A0A898NTN5;A0A872PM04;A0A7T0M4U2;A0A7T0M4C5;A0A7S6VHE8;A0A7M1VFH9;A0A075TPA9;A0A4S4D003;A0A075TQ42;A0A221HVE6;A0A7G9M8W4;A0A7G5XUD1;A0A7D7FEK8;A0A6G5NV55;A0A6B9JH07;A0A4S4E2E…	A0A7H9SIK8;A0A075TPU4;A0A075TNZ3;A0A067YPN7;A0A075TKU2;V5IXD5;A0A7L8XNA1;A0A7L8Y5J0;T1WZ85;T1WYZ9;T1WYD4;T1WXK7;T1WWQ0;L0E604;A0A8F6YFU5;A0A8F4ME65;A0A8E8P846;A0A8E8P6R5;A0A8E8P6K5;A0A8E5NME5;A0A8A1RUP9;A0A898NWE0;A0A898NVS9;A0A898NTN5;A0A872PM04;A0A7T0M4U2;A0A7T0M4C5;A0A7S6VHE8;A0A7M1VFH9;A0A075TPA9;A0A4S4D003;A0A075TQ42;A0A221HVE6;A0A7G9M8W4;A0A7G5XUD1;A0A7D7FEK8;A0A6G5NV55;A0A6B9JH07;A0A4S4E2E…	tr|A0A7H9SIK8|A0A7H9SIK8_9ERIC Photosystem II CP47 reaction center protein OS=Camellia fraterna OX=542725 GN=psbB PE=3 SV=1;tr|A0A075TPU4|A0A075TPU4_CAMSI Photosystem II CP47 reaction center protein OS=Camellia sinensis var. dehungensis OX=1523627 GN=psbB	22	22	46.5	56.068	54865000	51332000	48857000	46573000	44781000	43646000	51957000	48619000	30087000	psbB	Photosystem II CP47 reaction center protein	GO:0009772,GO:0018298,GO:0009535,GO:0016021,GO:0009523,GO:0016168,GO:0045156	photosynthetic electron transport in photosystem II|protein-chromophore linkage|chloroplast thylakoid membrane|integral component of membrane|photosystem II|chlorophyll binding|electron transporter, transferring electrons within the cyclic electron transport pathway of photosynthesis activity	ko00195	Photosynthesis
A0A067YPP4	A0A067YPP4;A0A7L7NAG1;A0A7L8Y5G0;V5IY05;V5IXC9;T1WZH6;T1WZB2;T1WYK9;T1WXW6;T1WXJ0;T1WW88;L0E791;A0A8F6YH76;A0A8F4MFY6;A0A8E8U1I0;A0A7L8XK64;A0A8E8U1F0;A0A8E5K0C0;A0A8E5JZY7;A0A8A1RU47;A0A898NWB5;A0A898NVQ9;A0A898NTL5;A0A872PLX8;A0A7U1BFF1;A0A7T0M4U1;A0A7T0M456;A0A7S6VHQ6;A0A7M1VE40;A0A7L9K4A6;A0A8E8P865;A0A221HV21;A0A2I6SS43;A0A2P1IV09;A0A7G9M8T5;A0A7G5XUA0;A0A7D7FIB5;A0A6G5NV23;A0A6B9JDB4;A0A482…	A0A067YPP4;A0A7L7NAG1;A0A7L8Y5G0;V5IY05;V5IXC9;T1WZH6;T1WZB2;T1WYK9;T1WXW6;T1WXJ0;T1WW88;L0E791;A0A8F6YH76;A0A8F4MFY6;A0A8E8U1I0;A0A7L8XK64;A0A8E8U1F0;A0A8E5K0C0;A0A8E5JZY7;A0A8A1RU47;A0A898NWB5;A0A898NVQ9;A0A898NTL5;A0A872PLX8;A0A7U1BFF1;A0A7T0M4U1;A0A7T0M456;A0A7S6VHQ6;A0A7M1VE40;A0A7L9K4A6;A0A8E8P865;A0A221HV21;A0A2I6SS43;A0A2P1IV09;A0A7G9M8T5;A0A7G5XUA0;A0A7D7FIB5;A0A6G5NV23;A0A6B9JDB4;A0A482…	tr|A0A067YPP4|A0A067YPP4_9ERIC Photosystem II D2 protein OS=Camellia crapnelliana OX=542719 GN=psbD PE=3 SV=1;tr|A0A7L7NAG1|A0A7L7NAG1_9ERIC Photosystem II D2 protein OS=Camellia chuongtsoensis OX=1904051 GN=psbD PE=3 SV=1;tr|A0A7L8Y5G0|A0A7L8Y5G0_9ERIC Ph	11	11	30.9	39.549	48986000	39900000	47034000	31581000	38036000	36542000	44126000	43063000	23042000	psbD	Photosystem II D2 protein	GO:0009772,GO:0018298,GO:0009535,GO:0016021,GO:0009523,GO:0016168,GO:0045156,GO:0005506,GO:0010242	photosynthetic electron transport in photosystem II|protein-chromophore linkage|chloroplast thylakoid membrane|integral component of membrane|photosystem II|chlorophyll binding|electron transporter, transferring electrons within the cyclic electron transport pathway of photosynthesis activity|iron ion binding|oxygen evolving activity	ko00195	Photosynthesis
A0A067YPP6	A0A067YPP6;A0A7G9M8S8;V5IXK9;V5IXE5;T1WZ17;T1WYD3;T1WXM8;T1WWT0;L0E8Y6;A0A8F6U639;A0A8F4MEF5;A0A8E8U1W0;A0A8E8P829;A0A8E8P7S8;A0A8E5NLI0;A0A8E5K048;A0A8A1RUH1;A0A898NVG4;A0A898NUR4;A0A898NU89;A0A872PJZ2;A0A7U1GFT3;A0A7T0Q5X6;A0A7T0Q4Z7;A0A7S6VHP8;A0A7M1VEU8;A0A7L9K4G4;A0A7L8Y5E9;A0A7L8XN94;A0A7L7NDS6;A0A7H9SLP1;A0A221HSK0;A0A7D7JBA7;A0A6B9JH30;A0A482DUZ7;A0A481XQV2;A0A346S7K2;A0A346QI18;A0A2Z4WYB…	A0A067YPP6;A0A7G9M8S8;V5IXK9;V5IXE5;T1WZ17;T1WYD3;T1WXM8;T1WWT0;L0E8Y6;A0A8F6U639;A0A8F4MEF5;A0A8E8U1W0;A0A8E8P829;A0A8E8P7S8;A0A8E5NLI0;A0A8E5K048;A0A8A1RUH1;A0A898NVG4;A0A898NUR4;A0A898NU89;A0A872PJZ2;A0A7U1GFT3;A0A7T0Q5X6;A0A7T0Q4Z7;A0A7S6VHP8;A0A7M1VEU8;A0A7L9K4G4;A0A7L8Y5E9;A0A7L8XN94;A0A7L7NDS6;A0A7H9SLP1;A0A221HSK0;A0A7D7JBA7;A0A6B9JH30;A0A482DUZ7;A0A481XQV2;A0A346S7K2;A0A346QI18;A0A2Z4WYB…	tr|A0A067YPP6|A0A067YPP6_9ERIC ATP synthase subunit a, chloroplastic OS=Camellia crapnelliana OX=542719 GN=atpI PE=3 SV=1;tr|A0A7G9M8S8|A0A7G9M8S8_CAMBE ATP synthase subunit a, chloroplastic OS=Camellia brevistyla OX=296050 GN=atpI PE=3 SV=1;tr|V5IXK9|V5IX	6	3	37.2	27.024	1756200	331840	3209100	1335900	761150	1999500	2361000	1485300	1173600	atpI	ATP synthase subunit a, chloroplastic	GO:0009535,GO:0016021,GO:0005886,GO:0045263,GO:0046933	chloroplast thylakoid membrane|integral component of membrane|plasma membrane|proton-transporting ATP synthase complex, coupling factor F(o)|proton-transporting ATP synthase activity, rotational mechanism	ko00190,ko00195	Oxidative phosphorylation|Photosynthesis	KOG4665	[C]	ATP synthase F0 subunit 6 and related proteins	Energy production and conversion
A0A067YPQ2	A0A067YPQ2;V5IXL7;V5IXE8;T1WZB1;T1WYI8;T1WYG9;T1WXN8;T1WWV0;F5A835;A0A8F6U644;A0A8F4MEG7;A0A8E8U1V3;A0A8E8P839;A0A8E8P7U0;A0A8A1RUN8;A0A898NUH3;A0A898NTJ7;A0A898NT13;A0A872PJI3;A0A7U1GFU1;A0A7T0Q5X8;A0A7T0Q500;A0A7S7AAC8;A0A7M1VIR1;A0A7L9K3U1;A0A7L8Y5H1;A0A7L8XK03;A0A7L7NDP5;A0A7H9SNI2;A0A7G9M8U3;A0A7G5XUA8;A0A7D7JU11;A0A6G5NV88;A0A6B9JH40;A0A482DTI8;A0A481XP85;A0A346S7L7;A0A346QHL4;A0A2Z4WYE5;A0…	A0A067YPQ2;V5IXL7;V5IXE8;T1WZB1;T1WYI8;T1WYG9;T1WXN8;T1WWV0;F5A835;A0A8F6U644;A0A8F4MEG7;A0A8E8U1V3;A0A8E8P839;A0A8E8P7U0;A0A8A1RUN8;A0A898NUH3;A0A898NTJ7;A0A898NT13;A0A872PJI3;A0A7U1GFU1;A0A7T0Q5X8;A0A7T0Q500;A0A7S7AAC8;A0A7M1VIR1;A0A7L9K3U1;A0A7L8Y5H1;A0A7L8XK03;A0A7L7NDP5;A0A7H9SNI2;A0A7G9M8U3;A0A7G5XUA8;A0A7D7JU11;A0A6G5NV88;A0A6B9JH40;A0A482DTI8;A0A481XP85;A0A346S7L7;A0A346QHL4;A0A2Z4WYE5;A0…	tr|A0A067YPQ2|A0A067YPQ2_9ERIC NAD(P)H-quinone oxidoreductase subunit J, chloroplastic OS=Camellia crapnelliana OX=542719 GN=ndhJ PE=3 SV=1;tr|V5IXL7|V5IXL7_CAMSB NADH-quinone oxidoreductase subunit C OS=Camellia sinensis var. assamica OX=261999 GN=ndhJ PE	6	6	54.4	18.603	1076000	746160	1221500	1092800	451800	1238500	926020	1120600	727000	ndhJ	NAD(P)H-quinone oxidoreductase subunit J, chloroplastic	GO:0019684,GO:0009535,GO:0005743,GO:0008137,GO:0048038	photosynthesis, light reaction|chloroplast thylakoid membrane|mitochondrial inner membrane|NADH dehydrogenase (ubiquinone) activity|quinone binding	ko00190	Oxidative phosphorylation	KOG1713	[C]	NADH-ubiquinone oxidoreductase, NDUFS3/30 kDa subunit	Energy production and conversion
A0A067YPQ4	A0A067YPQ4;V5IY13;V5IXD7;U5U4H4;T1WZB5;T1WZ33;T1WYH5;T1WYE3;T1WXP4;T1WWV3;L0E611;A0A8F6U6W0;A0A8F4RFQ3;A0A8E8U195;A0A8E8U174;A0A8E8U139;A0A8E5NMG6;A0A8E5K079;A0A8A1RUQ8;A0A898NVZ8;A0A898NVD1;A0A898NV19;A0A872PM08;A0A7U3PYK5;A0A7U1GFX9;A0A7T0Q5A6;A0A7T0M4T5;A0A7M1VFI6;A0A7L9K344;A0A7L8Y5K0;A0A7L8XKC7;A0A7L7NCF3;A0A7H9SIL4;A0A7G9M8X4;A0A7G5XUE1;A0A7D7FFU7;A0A6G5NV65;A0A6B9JDD0;A0A4Y5MVF2;A0A482DVW2…	A0A067YPQ4;V5IY13;V5IXD7;U5U4H4;T1WZB5;T1WZ33;T1WYH5;T1WYE3;T1WXP4;T1WWV3;L0E611;A0A8F6U6W0;A0A8F4RFQ3;A0A8E8U195;A0A8E8U174;A0A8E8U139;A0A8E5NMG6;A0A8E5K079;A0A8A1RUQ8;A0A898NVZ8;A0A898NVD1;A0A898NV19;A0A872PM08;A0A7U3PYK5;A0A7U1GFX9;A0A7T0Q5A6;A0A7T0M4T5;A0A7M1VFI6;A0A7L9K344;A0A7L8Y5K0;A0A7L8XKC7;A0A7L7NCF3;A0A7H9SIL4;A0A7G9M8X4;A0A7G5XUE1;A0A7D7FFU7;A0A6G5NV65;A0A6B9JDD0;A0A4Y5MVF2;A0A482DVW2…	tr|A0A067YPQ4|A0A067YPQ4_9ERIC 30S ribosomal protein S8, chloroplastic OS=Camellia crapnelliana OX=542719 GN=rps8 PE=3 SV=1;tr|V5IY13|V5IY13_9ERIC 30S ribosomal protein S8 OS=Camellia oleifera OX=385388 GN=rps8 PE=3 SV=1;tr|V5IXD7|V5IXD7_CAMSB Ribosomal pr	3	3	24.4	15.779	0	0	0	0	0	0	0	0	0	rps8	30S ribosomal protein S8, chloroplastic	GO:0006412,GO:0009507,GO:0005840,GO:0019843,GO:0003735	translation|chloroplast|ribosome|rRNA binding|structural constituent of ribosome	ko03010	Ribosome	KOG1754	[J]	40S ribosomal protein S15/S22	Translation, ribosomal structure and biogenesis
A0A6B9JEG2	A0A6B9JEG2;T1WZN4;A0A7G5XUF4;A0A7D7FNX3;A0A516IDT5;A0A7U1GFW5;A0A8F4RI73;L0E947;A0A516IDT1;V5IY33;V5IXN8;T1WYR5;A0A7H9SIQ4;T1WY76;T1WWV6;A0A8F6U6W4;A0A075TQY9;A0A516IDR6;A0A516IDS0;A0A288R3K3;A0A288R3J7;A0A288R3I4;A0A7G9M8Y5;A0A7L8XK45;A0A288R3F1;A0A6H1WW06;A0A075TPM4;A0A288R3Z8;A0A2Z4WSI2;A0A1S6LY23;A0A288R3A7;A0A8E5K083;A0A7G9TYH4;A0A288RFH1;A0A288R2U6;A0A898NTQ7;A0A7L8Y5L5;A0A8E8P7K6;A0A8E8P87…	A0A6B9JEG2;T1WZN4;A0A7G5XUF4;A0A7D7FNX3;A0A516IDT5;A0A7U1GFW5;A0A8F4RI73;L0E947;A0A516IDT1;V5IY33;V5IXN8;T1WYR5;A0A7H9SIQ4;T1WY76;T1WWV6;A0A8F6U6W4;A0A075TQY9;A0A516IDR6;A0A516IDS0;A0A288R3K3;A0A288R3J7;A0A288R3I4;A0A7G9M8Y5;A0A7L8XK45;A0A288R3F1;A0A6H1WW06;A0A075TPM4;A0A288R3Z8;A0A2Z4WSI2;A0A1S6LY23;A0A288R3A7;A0A8E5K083;A0A7G9TYH4;A0A288RFH1;A0A288R2U6;A0A898NTQ7;A0A7L8Y5L5;A0A8E8P7K6;A0A8E8P87…	tr|A0A6B9JEG2|A0A6B9JEG2_9ERIC NAD(P)H-quinone oxidoreductase subunit 5, chloroplastic OS=Camellia weiningensis OX=542758 GN=ndhF PE=3 SV=1;tr|T1WZN4|T1WZN4_CAMTA NAD(P)H-quinone oxidoreductase subunit 5, chloroplastic OS=Camellia taliensis OX=182317 GN=nd	5	5	8.4	86.295	45811	192710	50281	0	112170	0	28338	28437	0	ndhF	NAD(P)H-quinone oxidoreductase subunit 5, chloroplastic	GO:0042773,GO:0009535,GO:0016021,GO:0008137,GO:0048038	ATP synthesis coupled electron transport|chloroplast thylakoid membrane|integral component of membrane|NADH dehydrogenase (ubiquinone) activity|quinone binding	ko00190	Oxidative phosphorylation	KOG4668	[C]	NADH dehydrogenase subunits 2, 5, and related proteins	Energy production and conversion
A0A343UW45	A0A343UW45;A0A7U1GGD4;A0A8F6YFS0;A0A075TW79;A0A8E8U1J3;A0A8E8U1G2;A0A075TQI3;A0A075TLV2;A0A222AG41;A0A8E8U1D0;A0A8E8P8W0;A0A075TLA9;A0A075TNM5;A0A481XP96;A0A346QI28;A0A6B9JCK1;A0A6G5NVG0;A0A7D7G4S8;A0A8E5K089;T1WY86;A0A8E5NMH1;T1WX79;T1WWW6;T1WWG4;L0E626;A0A075TPI5;A0A075TPK6;A0A075TWQ6;A0A7L7NG66;A0A7U3SLD8;A0A7T1AJ16;A0A7T1AIY6;A0A7T1AIW8;A0A7T0Q5B1;A0A7T0M4T7;A0A7S6VHU3;A0A7L9K4E2;A0A7L8Y5M5;A…	A0A343UW45;A0A7U1GGD4;A0A8F6YFS0;A0A075TW79;A0A8E8U1J3;A0A8E8U1G2;A0A075TQI3;A0A075TLV2;A0A222AG41;A0A8E8U1D0;A0A8E8P8W0;A0A075TLA9;A0A075TNM5;A0A481XP96;A0A346QI28;A0A6B9JCK1;A0A6G5NVG0;A0A7D7G4S8;A0A8E5K089;T1WY86;A0A8E5NMH1;T1WX79;T1WWW6;T1WWG4;L0E626;A0A075TPI5;A0A075TPK6;A0A075TWQ6;A0A7L7NG66;A0A7U3SLD8;A0A7T1AJ16;A0A7T1AIY6;A0A7T1AIW8;A0A7T0Q5B1;A0A7T0M4T7;A0A7S6VHU3;A0A7L9K4E2;A0A7L8Y5M5;A…	tr|A0A343UW45|A0A343UW45_9ERIC NAD(P)H-quinone oxidoreductase chain 4, chloroplastic OS=Camellia oleifera OX=385388 GN=ndhD PE=3 SV=1;tr|A0A7U1GGD4|A0A7U1GGD4_9ERIC NAD(P)H-quinone oxidoreductase chain 4, chloroplastic OS=Camellia tachangensis OX=542753 GN	1	1	1.4	55.796	0	0	0	0	0	0	0	0	0	ndhD	NAD(P)H-quinone oxidoreductase chain 4, chloroplastic	GO:0042773,GO:0009535,GO:0016021,GO:0008137,GO:0048038	ATP synthesis coupled electron transport|chloroplast thylakoid membrane|integral component of membrane|NADH dehydrogenase (ubiquinone) activity|quinone binding	ko00190	Oxidative phosphorylation	KOG4845	[C]	NADH dehydrogenase, subunit 4	Energy production and conversion
V5IY12	V5IY12;A0A7U3PYM0;A0A8A1RU39;A0A8E8P934;A0A7G9M8W9;A0A7L8Y5K1;A0A7L9K323;A0A872PLP9;T1WYT3;A0A2Z4WY87;A0A7L8XN99;A0A343UW24;A0A2Z4WTG5;A0A3Q8XA99;A0A2I6SS78;A0A482DSW4;U5U4H0;A0A8F4MF85;T1WY98;T1WWX6;T1WXR9;A0A221HSL7;A0A2R2Q1Z3;A0A2P1IV31;A0A8E8P8D8;A0A481XP73;A0A221HVJ8;A0A221HUU4;A0A221HPR9;T1WX87;A0A221HNA5;A0A221HLK3;A0A6B9JCL2;A0A8E8P7U4;T1WWH3;A0A8E8P7Z7;A0A8F6U653;A0A8E8P7M4;A0A7G5XUD6;A0…	V5IY12;A0A7U3PYM0;A0A8A1RU39;A0A8E8P934;A0A7G9M8W9;A0A7L8Y5K1;A0A7L9K323;A0A872PLP9;T1WYT3;A0A2Z4WY87;A0A7L8XN99;A0A343UW24;A0A2Z4WTG5;A0A3Q8XA99;A0A2I6SS78;A0A482DSW4;U5U4H0;A0A8F4MF85;T1WY98;T1WWX6;T1WXR9;A0A221HSL7;A0A2R2Q1Z3;A0A2P1IV31;A0A8E8P8D8;A0A481XP73;A0A221HVJ8;A0A221HUU4;A0A221HPR9;T1WX87;A0A221HNA5;A0A221HLK3;A0A6B9JCL2;A0A8E8P7U4;T1WWH3;A0A8E8P7Z7;A0A8F6U653;A0A8E8P7M4;A0A7G5XUD6;A0…	tr|V5IY12|V5IY12_9ERIC Cytochrome b6-f complex subunit 4 OS=Camellia oleifera OX=385388 GN=petD PE=3 SV=1;tr|A0A7U3PYM0|A0A7U3PYM0_CAMSI Cytochrome b6-f complex subunit 4 OS=Camellia sinensis var. sinensis OX=542762 GN=petD PE=3 SV=1;tr|A0A8A1RU39|A0A8A1RU	1	1	6.2	17.459	0	0	0	0	0	0	0	0	0	petD	Cytochrome b6-f complex subunit 4	GO:0009767,GO:0016021,GO:0009536,GO:0042651,GO:0045158,GO:0045156	photosynthetic electron transport chain|integral component of membrane|plastid|thylakoid membrane|electron transporter, transferring electrons within cytochrome b6/f complex of photosystem II activity|electron transporter, transferring electrons within the cyclic electron transport pathway of photosynthesis activity	ko00195	Photosynthesis	KOG4663	[C]	Cytochrome b	Energy production and conversion
A0A067YQL6	A0A067YQL6;A0A8F4ME55;A0A8E8U1W5;A0A7M1VGH5;V5IXT9;V5IXQ4;T1WZS1;T1WYU5;T1WYD1;T1WX98;T1WWZ2;T1WWI7;L0E5Y9;A0A8F6YFU0;A0A8E8U1T8;A0A221HSN3;A0A8E8P8L7;A0A8E5K0C1;A0A8E5JZZ7;A0A8A1RU21;A0A898NVZ0;A0A898NTL8;A0A898NT22;A0A872PKS1;A0A7U1BFD8;A0A7T0M4U0;A0A7T0M4B7;A0A7S7AAA0;A0A7L8XK61;A0A7L9K3L7;A0A075TL59;A0A075TLQ8;A0A7H9SN05;A0A7G9M8V1;A0A6G5NV54;A0A6B9JCM1;A0A482DSV2;A0A481XPB2;A0A346S7M5;A0A346…	A0A067YQL6;A0A8F4ME55;A0A8E8U1W5;A0A7M1VGH5;V5IXT9;V5IXQ4;T1WZS1;T1WYU5;T1WYD1;T1WX98;T1WWZ2;T1WWI7;L0E5Y9;A0A8F6YFU0;A0A8E8U1T8;A0A221HSN3;A0A8E8P8L7;A0A8E5K0C1;A0A8E5JZZ7;A0A8A1RU21;A0A898NVZ0;A0A898NTL8;A0A898NT22;A0A872PKS1;A0A7U1BFD8;A0A7T0M4U0;A0A7T0M4B7;A0A7S7AAA0;A0A7L8XK61;A0A7L9K3L7;A0A075TL59;A0A075TLQ8;A0A7H9SN05;A0A7G9M8V1;A0A6G5NV54;A0A6B9JCM1;A0A482DSV2;A0A481XPB2;A0A346S7M5;A0A346…	tr|A0A067YQL6|A0A067YQL6_9ERIC Photosystem I assembly protein Ycf4 OS=Camellia crapnelliana OX=542719 GN=ycf4 PE=3 SV=1;tr|A0A8F4ME55|A0A8F4ME55_9ERIC Photosystem I assembly protein Ycf4 OS=Camellia hybrid cultivar OX=2511176 GN=ycf4 PE=3 SV=1;tr|A0A8E8U1W	6	1	28.3	21.465	0	0	0	0	0	0	0	0	0	ycf4	Photosystem I assembly protein Ycf4	GO:0015979,GO:0009535,GO:0016021,GO:0009522	photosynthesis|chloroplast thylakoid membrane|integral component of membrane|photosystem I
A0A067YQM1	A0A067YQM1;A0A075TNK7;A0A7H9SIM2;A0A222AG72;A0A7M1VE86;A0A7L9K4D3;V5IXU4;V5IXQ9;T1WYE6;T1WXA5;T1WX03;T1WWJ7;F4YF93;A0A8F6U6J3;A0A8E8U1I7;A0A8E8U1C5;A0A8E8P8Q8;A0A8E5NL32;A0A8E5K087;A0A8A1RUY0;A0A898NUJ9;A0A898NTL6;A0A898NT32;A0A872PLI8;A0A7T0Q5Z0;A0A7T0M476;A0A7S6VGT5;A0A075TLT5;A0A7L8Y5J5;A0A075TPH4;A0A075TPJ2;A0A075TL92;A0A221HSP3;A0A7G9M8X5;A0A7G5XUE2;A0A6G5NVH7;A0A6B9JCM9;A0A482DV18;A0A481XQZ…	A0A067YQM1;A0A075TNK7;A0A7H9SIM2;A0A222AG72;A0A7M1VE86;A0A7L9K4D3;V5IXU4;V5IXQ9;T1WYE6;T1WXA5;T1WX03;T1WWJ7;F4YF93;A0A8F6U6J3;A0A8E8U1I7;A0A8E8U1C5;A0A8E8P8Q8;A0A8E5NL32;A0A8E5K087;A0A8A1RUY0;A0A898NUJ9;A0A898NTL6;A0A898NT32;A0A872PLI8;A0A7T0Q5Z0;A0A7T0M476;A0A7S6VGT5;A0A075TLT5;A0A7L8Y5J5;A0A075TPH4;A0A075TPJ2;A0A075TL92;A0A221HSP3;A0A7G9M8X5;A0A7G5XUE2;A0A6G5NVH7;A0A6B9JCM9;A0A482DV18;A0A481XQZ…	tr|A0A067YQM1|A0A067YQM1_9ERIC 50S ribosomal protein L14, chloroplastic OS=Camellia crapnelliana OX=542719 GN=rpl14 PE=3 SV=1;tr|A0A075TNK7|A0A075TNK7_9ERIC 50S ribosomal protein L14, chloroplastic OS=Camellia grandibracteata OX=1454364 GN=rpl14 PE=3 SV=1;	3	3	32.8	13.535	650480	452990	1004600	729310	311090	870270	665310	573470	413440	rpl14	50S ribosomal protein L14, chloroplastic	GO:0006412,GO:0009507,GO:0015934,GO:0019843,GO:0003735	translation|chloroplast|large ribosomal subunit|rRNA binding|structural constituent of ribosome	ko03010	Ribosome	KOG0901	[J]	60S ribosomal protein L14/L17/L23	Translation, ribosomal structure and biogenesis
A0A7L7NAI1	A0A7L7NAI1;A0A7L8Y5J7;A0A067YQM9;A0A7L8XK09;V5IXW1;V5IXI9;T1WYW6;T1WYG2;T1WY03;T1WXB6;T1WX20;L0E7D2;A0A8F6U714;A0A8F4RH56;A0A8E8U1K9;A0A8E8P8M1;A0A8E8P8B7;A0A8E5NLJ2;A0A8E5K080;A0A8A1RU85;A0A898NW09;A0A898NTN1;A0A898NT34;A0A872PJB3;A0A7T0Q5Q1;A0A7T0M4C1;A0A7S7AAB4;A0A7H9SKR3;A0A7G9M8X3;A0A075TKF8;A0A075TM50;A0A7G5XUE0;A0A7D7JXY4;A0A6G5NV89;A0A6B9JCQ0;A0A482DSV6;A0A481XRB9;A0A346S7Q0;A0A2Z4WYR9;A0…	A0A7L7NAI1;A0A7L8Y5J7;A0A067YQM9;A0A7L8XK09;V5IXW1;V5IXI9;T1WYW6;T1WYG2;T1WY03;T1WXB6;T1WX20;L0E7D2;A0A8F6U714;A0A8F4RH56;A0A8E8U1K9;A0A8E8P8M1;A0A8E8P8B7;A0A8E5NLJ2;A0A8E5K080;A0A8A1RU85;A0A898NW09;A0A898NTN1;A0A898NT34;A0A872PJB3;A0A7T0Q5Q1;A0A7T0M4C1;A0A7S7AAB4;A0A7H9SKR3;A0A7G9M8X3;A0A075TKF8;A0A075TM50;A0A7G5XUE0;A0A7D7JXY4;A0A6G5NV89;A0A6B9JCQ0;A0A482DSV6;A0A481XRB9;A0A346S7Q0;A0A2Z4WYR9;A0…	tr|A0A7L7NAI1|A0A7L7NAI1_9ERIC Translation initiation factor IF-1, chloroplastic OS=Camellia chuongtsoensis OX=1904051 GN=infA PE=3 SV=1;tr|A0A7L8Y5J7|A0A7L8Y5J7_9ERIC Translation initiation factor IF-1, chloroplastic OS=Camellia gauchowensis OX=542727 GN=	3	3	42.9	9.0894	1389000	630110	707950	787710	356890	899100	553520	581550	827460	infA	Translation initiation factor IF-1, chloroplastic	GO:0009507,GO:0043022,GO:0019843,GO:0003743	chloroplast|ribosome binding|rRNA binding|translation initiation factor activity
V5IXU0	V5IXU0;V5IXQ5;A0A8E5K066;A0A8E5K009;T1WZW2;T1WYX5;T1WYH1;T1WXC4;T1WX29;L0E5Z4;A0A8F6U641;A0A8F4MF76;A0A8E8U201;A0A8E8P8F2;A0A8E8P845;A0A8A1RUP0;A0A7L8XK33;A0A7L7NCE3;A0A898NVS0;A0A898NVE7;A0A898NUS6;A0A872PLH5;A0A7U1BFF2;A0A7T0Q5N7;A0A7T0M4D5;A0A7S6VGY6;A0A7M1VFG8;A0A7L9K4C0;A0A7L8Y5H8;A0A7H9SIK0;A0A7G9M8V5;A0A7G5XUC1;A0A222AGC3;A0A221HUW1;A0A7D7FEQ1;A0A6G5NVF7;A0A6B9JCQ8;A0A482DVW0;A0A481XRA0;A0…	V5IXU0;V5IXQ5;A0A8E5K066;A0A8E5K009;T1WZW2;T1WYX5;T1WYH1;T1WXC4;T1WX29;L0E5Z4;A0A8F6U641;A0A8F4MF76;A0A8E8U201;A0A8E8P8F2;A0A8E8P845;A0A8A1RUP0;A0A7L8XK33;A0A7L7NCE3;A0A898NVS0;A0A898NVE7;A0A898NUS6;A0A872PLH5;A0A7U1BFF2;A0A7T0Q5N7;A0A7T0M4D5;A0A7S6VGY6;A0A7M1VFG8;A0A7L9K4C0;A0A7L8Y5H8;A0A7H9SIK0;A0A7G9M8V5;A0A7G5XUC1;A0A222AGC3;A0A221HUW1;A0A7D7FEQ1;A0A6G5NVF7;A0A6B9JCQ8;A0A482DVW0;A0A481XRA0;A0…	tr|V5IXU0|V5IXU0_CAMSB Cytochrome b559 subunit beta OS=Camellia sinensis var. assamica OX=261999 GN=psbF PE=3 SV=1;tr|V5IXQ5|V5IXQ5_9ERIC Cytochrome b559 subunit beta OS=Camellia oleifera OX=385388 GN=psbF PE=3 SV=1;tr|A0A8E5K066|A0A8E5K066_9ERIC Cytochrom	1	1	20.5	4.4242	0	0	0	0	0	0	0	0	0	psbF	Cytochrome b559 subunit beta	GO:0009767,GO:0009535,GO:0016021,GO:0009539,GO:0009055,GO:0020037,GO:0005506	photosynthetic electron transport chain|chloroplast thylakoid membrane|integral component of membrane|photosystem II reaction center|electron transfer activity|heme binding|iron ion binding	ko00195	Photosynthesis
A0A068EKJ0	A0A068EKJ0;A0A7J7G2E3;A0A858CAN9;E2S097	A0A068EKJ0;A0A7J7G2E3;A0A858CAN9	tr|A0A068EKJ0|A0A068EKJ0_9ERIC Glutamine synthetase OS=Camellia oleifera OX=385388 PE=2 SV=1;tr|A0A7J7G2E3|A0A7J7G2E3_CAMSI Glutamine synthetase OS=Camellia sinensis OX=4442 GN=HYC85_030432 PE=3 SV=1;tr|A0A858CAN9|A0A858CAN9_CAMSI Glutamine synthetase OS=C	18	2	56.7	39.2	3530600	3250500	1914800	2872800	5382200	4664900	5557400	4317600	7649500		Glutamine synthetase	GO:0006542,GO:0005524,GO:0004356	glutamine biosynthetic process|ATP binding|glutamate-ammonia ligase activity	ko00910,ko00630,ko02020,ko01230,ko00250,ko00220	Nitrogen metabolism|Glyoxylate and dicarboxylate metabolism|Two-component system|Biosynthesis of amino acids|Alanine, aspartate and glutamate metabolism|Arginine biosynthesis	KOG0683	[E]	Glutamine synthetase	Amino acid transport and metabolism
A0A075M5Q4	A0A075M5Q4;A0A4S4E5E3	A0A075M5Q4	tr|A0A075M5Q4|A0A075M5Q4_CAMSI Small ubiquitin-related modifier OS=Camellia sinensis var. sinensis OX=542762 PE=2 SV=1	5	1	58.2	11.109	367500	265070	323650	309110	276900	410210	308060	357480	395000		Small ubiquitin-related modifier	GO:0005634	nucleus	ko03013	RNA transport	KOG1769	[O]	Ubiquitin-like proteins	Posttranslational modification, protein turnover, chaperones
V5IXW0	V5IXW0;V5IXS5;A0A8E8P8F9;A0A8E8P8A7;V5IXI8;L0E7C8;A0A8F6U652;A0A8F4MHP3;A0A8E8U1R3;A0A8E8P8W6;A0A8E8P8U9;A0A8E5K010;A0A7S6VHR7;A0A7M1VE81;A0A8A4VKP2;A0A8A1RV64;A0A872PN76;A0A7U3SMK8;A0A7U1BFF3;A0A7T0M4V4;A0A7T0M473;A0A7L8Y5I8;A0A7L8XK85;A0A7L7NCG6;A0A2Z4WY86;A0A222AG52;A0A7H9SL21;A0A7G9TY61;A0A7G5XUD5;A0A7D7JU05;A0A482DV79;A0A346S7P5;A0A346QHV2;A0A1S6LYL4;A0A075TNX6;A0A075TM45;A0A1S6LYC5;A0A1S6LY…	V5IXW0;V5IXS5;A0A8E8P8F9;A0A8E8P8A7;V5IXI8;L0E7C8;A0A8F6U652;A0A8F4MHP3;A0A8E8U1R3;A0A8E8P8W6;A0A8E8P8U9;A0A8E5K010;A0A7S6VHR7;A0A7M1VE81;A0A8A4VKP2;A0A8A1RV64;A0A872PN76;A0A7U3SMK8;A0A7U1BFF3;A0A7T0M4V4;A0A7T0M473;A0A7L8Y5I8;A0A7L8XK85;A0A7L7NCG6;A0A2Z4WY86;A0A222AG52;A0A7H9SL21;A0A7G9TY61;A0A7G5XUD5;A0A7D7JU05;A0A482DV79;A0A346S7P5;A0A346QHV2;A0A1S6LYL4;A0A075TNX6;A0A075TM45;A0A1S6LYC5;A0A1S6LY…	tr|V5IXW0|V5IXW0_9ERIC Cytochrome b6 OS=Camellia oleifera OX=385388 GN=petB PE=3 SV=1;tr|V5IXS5|V5IXS5_CAMTA Cytochrome b6 OS=Camellia taliensis OX=182317 GN=petB PE=3 SV=1;tr|A0A8E8P8F9|A0A8E8P8F9_9ERIC Cytochrome b6 OS=Camellia petelotii var. microcarpa	7	1	37.2	24.164	0	0	0	0	0	0	0	0	0	petB	Cytochrome b6	GO:0015979,GO:0022904,GO:0016021,GO:0009536,GO:0042651,GO:0045158,GO:0046872	photosynthesis|respiratory electron transport chain|integral component of membrane|plastid|thylakoid membrane|electron transporter, transferring electrons within cytochrome b6/f complex of photosystem II activity|metal ion binding	ko00195	Photosynthesis	KOG4663	[C]	Cytochrome b	Energy production and conversion
A0A075TLN0	A0A075TLN0;A0A075TWJ3;A0A7H9SIF8;A0A075TNF2;A0A075TPD6;A0A075TQC9;A0A346S7K0;A0A075TW17;A0A1S6LYD3;V5IXT4;A0A1S6LYK5;A0A222AG49;A0A2Z4WSD6;A0A2Z4WYE6;A0A7T0Q5N0;A0A075TP94;A0A7L7NCC4;A0A346QHT1;V5IXP7;A0A8A4VIW4;A0A7L8XJI1;A0A7L9K3S7;A0A7M1VFE5;A0A7S7AAR9;A0A7T0M4B5;A0A872PLF9;A0A7H9SNL3;V5IXG2;A0A8E5K046;A0A8F4MF57;L0E5W5;A0A7D7JXX3;A0A8E5JZX8;A0A898NVC5;A0A8E8P8H0;A0A8E8U211;A0A8E8P8D4;T1WW83;A…	A0A075TLN0;A0A075TWJ3;A0A7H9SIF8;A0A075TNF2;A0A075TPD6;A0A075TQC9;A0A346S7K0;A0A075TW17;A0A1S6LYD3;V5IXT4;A0A1S6LYK5;A0A222AG49;A0A2Z4WSD6;A0A2Z4WYE6;A0A7T0Q5N0;A0A075TP94;A0A7L7NCC4;A0A346QHT1;V5IXP7;A0A8A4VIW4;A0A7L8XJI1;A0A7L9K3S7;A0A7M1VFE5;A0A7S7AAR9;A0A7T0M4B5;A0A872PLF9;A0A7H9SNL3;V5IXG2;A0A8E5K046;A0A8F4MF57;L0E5W5;A0A7D7JXX3;A0A8E5JZX8;A0A898NVC5;A0A8E8P8H0;A0A8E8U211;A0A8E8P8D4;T1WW83;A…	tr|A0A075TLN0|A0A075TLN0_CAMSI ATP synthase subunit b, chloroplastic OS=Camellia sinensis var. pubilimba OX=1523626 GN=atpF PE=3 SV=1;tr|A0A075TWJ3|A0A075TWJ3_CAMSI ATP synthase subunit b, chloroplastic OS=Camellia sinensis var. dehungensis OX=1523627 GN=a	14	4	57.1	21.003	2069700	1092000	2922200	1224100	1176900	2204700	2148900	2165100	1532400	atpF	ATP synthase subunit b, chloroplastic	GO:0009535,GO:0016021,GO:0045263,GO:0046933	chloroplast thylakoid membrane|integral component of membrane|proton-transporting ATP synthase complex, coupling factor F(o)|proton-transporting ATP synthase activity, rotational mechanism	ko00190,ko00195	Oxidative phosphorylation|Photosynthesis
A0A076FFT7	A0A076FFT7;A0A7J7HQ11;A0A4S4E6N4;A0A2H4X368	A0A076FFT7;A0A7J7HQ11;A0A4S4E6N4;A0A2H4X368	tr|A0A076FFT7|A0A076FFT7_CAMSI Mitogen activated protein kinase (Fragment) OS=Camellia sinensis OX=4442 PE=2 SV=1;tr|A0A7J7HQ11|A0A7J7HQ11_CAMSI Protein kinase domain-containing protein OS=Camellia sinensis OX=4442 GN=HYC85_006950 PE=4 SV=1;tr|A0A4S4E6N4|A	1	1	7.3	22.264	0	0	0	0	0	0	0	0	0		Mitogen activated protein kinase (Fragment)	GO:0005524,GO:0004672	ATP binding|protein kinase activity			KOG0660	[T]	Mitogen-activated protein kinase	Signal transduction mechanisms
A0A4S4D724	A0A4S4D724;A0A077D632	A0A4S4D724;A0A077D632	tr|A0A4S4D724|A0A4S4D724_CAMSI Uncharacterized protein OS=Camellia sinensis var. sinensis OX=542762 GN=TEA_004141 PE=3 SV=1;tr|A0A077D632|A0A077D632_9ERIC Acyl-CoA dehydrogenase OS=Camellia oleifera OX=385388 PE=2 SV=1	2	2	2.7	92.442	0	28761	0	0	37447	0	0	0	0	TEA_004141	Uncharacterized protein	GO:0050660,GO:0016627	flavin adenine dinucleotide binding|oxidoreductase activity, acting on the CH-CH group of donors	ko00071,ko00410,ko01200,ko00280,ko00640,ko01212	Fatty acid degradation|beta-Alanine metabolism|Carbon metabolism|Valine, leucine and isoleucine degradation|Propanoate metabolism|Fatty acid metabolism	KOG1469	[R]	Predicted acyl-CoA dehydrogenase	General function prediction only
A0A7J7GZN4	A0A7J7GZN4;A0A077D7R3	A0A7J7GZN4;A0A077D7R3	tr|A0A7J7GZN4|A0A7J7GZN4_CAMSI Aldedh domain-containing protein OS=Camellia sinensis OX=4442 GN=HYC85_015993 PE=3 SV=1;tr|A0A077D7R3|A0A077D7R3_9ERIC Aldehyde dehydrogenase OS=Camellia oleifera OX=385388 PE=2 SV=1	1	1	2.7	53.261	0	0	0	0	0	0	0	0	0	HYC85_015993	Aldedh domain-containing protein	GO:0016620	oxidoreductase activity, acting on the aldehyde or oxo group of donors, NAD or NADP as acceptor	ko00940	Phenylpropanoid biosynthesis	KOG2450	[C]	Aldehyde dehydrogenase	Energy production and conversion
A0A077D9L4	A0A077D9L4	A0A077D9L4	tr|A0A077D9L4|A0A077D9L4_9ERIC Fatty acid hydroperoxide lyase OS=Camellia oleifera OX=385388 PE=2 SV=1	18	2	38.9	54.857	62410	55339	0	63373	308000	249320	466130	138900	0		Fatty acid hydroperoxide lyase	GO:0020037,GO:0005506,GO:0016829,GO:0004497,GO:0016705	heme binding|iron ion binding|lyase activity|monooxygenase activity|oxidoreductase activity, acting on paired donors, with incorporation or reduction of molecular oxygen	ko00592	alpha-Linolenic acid metabolism
A0A077DAR7	A0A077DAR7;A0A7J7FR97	A0A077DAR7;A0A7J7FR97	tr|A0A077DAR7|A0A077DAR7_9ERIC [Acyl-carrier-protein] S-malonyltransferase OS=Camellia oleifera OX=385388 PE=2 SV=1;tr|A0A7J7FR97|A0A7J7FR97_CAMSI [Acyl-carrier-protein] S-malonyltransferase OS=Camellia sinensis OX=4442 GN=HYC85_031622 PE=4 SV=1	11	2	32.7	39.979	263380	256560	243580	306100	388500	204970	272900	173190	253860		[Acyl-carrier-protein] S-malonyltransferase	GO:0004314,GO:0016788	[acyl-carrier-protein] S-malonyltransferase activity|hydrolase activity, acting on ester bonds	ko00061,ko01212	Fatty acid biosynthesis|Fatty acid metabolism	KOG2926	[I]	Malonyl-CoA:ACP transacylase	Lipid transport and metabolism
A0A4S4E704	A0A4S4E704;A0A077DAS1;A0A7J7GM76;A0A4S4DKV7;A0A7J7GV78;A0A7J7GVJ7	A0A4S4E704;A0A077DAS1;A0A7J7GM76	tr|A0A4S4E704|A0A4S4E704_CAMSI Uncharacterized protein OS=Camellia sinensis var. sinensis OX=542762 GN=TEA_021059 PE=3 SV=1;tr|A0A077DAS1|A0A077DAS1_9ERIC Fatty acid beta-oxidation multifunctional protein OS=Camellia oleifera OX=385388 PE=2 SV=1;tr|A0A7J7G	7	6	11.4	79.112	30617	92037	0	29098	81544	0	0	0	0	TEA_021059	Uncharacterized protein	GO:0006635,GO:0005777,GO:0003857,GO:0008692,GO:0004165,GO:0004300,GO:0070403	fatty acid beta-oxidation|peroxisome|3-hydroxyacyl-CoA dehydrogenase activity|3-hydroxybutyryl-CoA epimerase activity|dodecenoyl-CoA delta-isomerase activity|enoyl-CoA hydratase activity|NAD+ binding	ko01212,ko00592,ko00071	Fatty acid metabolism|alpha-Linolenic acid metabolism|Fatty acid degradation	KOG1683	[I]	Hydroxyacyl-CoA dehydrogenase/enoyl-CoA hydratase	Lipid transport and metabolism
A0A7J7I7W3	A0A7J7I7W3;A0A088MNJ2	A0A7J7I7W3;A0A088MNJ2	tr|A0A7J7I7W3|A0A7J7I7W3_CAMSI 4-coumarate--CoA ligase OS=Camellia sinensis OX=4442 GN=HYC85_001860 PE=4 SV=1;tr|A0A088MNJ2|A0A088MNJ2_9ERIC 4-coumarate--CoA ligase OS=Camellia oleifera OX=385388 GN=LACS2 PE=2 SV=1	2	2	4	80.242	0	0	0	0	0	0	0	0	0	HYC85_001860	4-coumarate--CoA ligase	GO:0009698,GO:0016021,GO:0016207	phenylpropanoid metabolic process|integral component of membrane|4-coumarate-CoA ligase activity	ko00071,ko00061,ko04146,ko02024,ko01212	Fatty acid degradation|Fatty acid biosynthesis|Peroxisome|Quorum sensing|Fatty acid metabolism	KOG1180	[I]	Acyl-CoA synthetase	Lipid transport and metabolism
A0A096ZNQ8	A0A096ZNQ8;A0A4S4EYC5;A0A4V3WNJ3;A0A7J7HTL6	A0A096ZNQ8;A0A4S4EYC5;A0A4V3WNJ3	tr|A0A096ZNQ8|A0A096ZNQ8_CAMSI Cinnamoyl-CoA reductase family protein OS=Camellia sinensis OX=4442 PE=2 SV=1;tr|A0A4S4EYC5|A0A4S4EYC5_CAMSI Epimerase domain-containing protein OS=Camellia sinensis var. sinensis OX=542762 GN=TEA_027917 PE=4 SV=1;tr|A0A4V3WN	11	1	40.4	35.426	854790	1022500	485100	811500	1263500	887460	940300	908330	630710		Cinnamoyl-CoA reductase family protein	GO:0003824	catalytic activity			KOG1502	[V]	Flavonol reductase/cinnamoyl-CoA reductase	Defense mechanisms
A0A0A7RTL5	A0A0A7RTL5;A0A7J7I8M2;A0A4S4CW25;A0A0A7NM19	A0A0A7RTL5;A0A7J7I8M2;A0A4S4CW25;A0A0A7NM19	tr|A0A0A7RTL5|A0A0A7RTL5_CAMSI 3-dehydroquinate synthase OS=Camellia sinensis OX=4442 GN=aroB PE=2 SV=1;tr|A0A7J7I8M2|A0A7J7I8M2_CAMSI DHQ_synthase domain-containing protein OS=Camellia sinensis OX=4442 GN=HYC85_002115 PE=3 SV=1;tr|A0A4S4CW25|A0A4S4CW25_CA	5	5	19.1	42.027	100520	136200	109860	95523	135020	99102	88655	133770	144580	aroB	3-dehydroquinate synthase	GO:0009073,GO:0005737,GO:0003856,GO:0046872,GO:0000166	aromatic amino acid family biosynthetic process|cytoplasm|3-dehydroquinate synthase activity|metal ion binding|nucleotide binding	ko01230,ko00400	Biosynthesis of amino acids|Phenylalanine, tyrosine and tryptophan biosynthesis	KOG0692	[E]	Pentafunctional AROM protein	Amino acid transport and metabolism
A0A0B4SWS7	A0A0B4SWS7;A0A4S4CZ67;A0A7J7HJE5	A0A0B4SWS7;A0A4S4CZ67;A0A7J7HJE5	tr|A0A0B4SWS7|A0A0B4SWS7_CAMSI Zeta-carotene desaturase OS=Camellia sinensis OX=4442 GN=zds PE=2 SV=1;tr|A0A4S4CZ67|A0A4S4CZ67_CAMSI Amino_oxidase domain-containing protein OS=Camellia sinensis var. sinensis OX=542762 GN=TEA_007089 PE=4 SV=1;tr|A0A7J7HJE5|	8	8	16	64.305	224730	195150	82151	66459	270650	0	94432	75586	51596	zds	Zeta-carotene desaturase	GO:0016117,GO:0009507,GO:0009509,GO:0052887,GO:0052886,GO:0016719	carotenoid biosynthetic process|chloroplast|chromoplast|7,9,9'-tricis-neurosporene:quinone oxidoreductase activity|9,9'-dicis-carotene:quinone oxidoreductase activity|carotene 7,8-desaturase activity	ko00906	Carotenoid biosynthesis	KOG0029	[Q]	Amine oxidase	Secondary metabolites biosynthesis, transport and catabolism
A0A7J7GK39	A0A7J7GK39;A0A4V3WNH2;A0A0B4SX47	A0A7J7GK39;A0A4V3WNH2;A0A0B4SX47	tr|A0A7J7GK39|A0A7J7GK39_CAMSI Uncharacterized protein OS=Camellia sinensis OX=4442 GN=HYC85_022339 PE=3 SV=1;tr|A0A4V3WNH2|A0A4V3WNH2_CAMSI Uncharacterized protein OS=Camellia sinensis var. sinensis OX=542762 GN=TEA_011609 PE=3 SV=1;tr|A0A0B4SX47|A0A0B4SX	4	4	12.9	56.758	0	0	0	0	0	0	0	0	0	HYC85_022339	Uncharacterized protein	GO:0016117,GO:0016705	carotenoid biosynthetic process|oxidoreductase activity, acting on paired donors, with incorporation or reduction of molecular oxygen	ko00906	Carotenoid biosynthesis
A0A0B4SXF6	A0A0B4SXF6;A0A4S4DBY2;A0A7J7I9W4	A0A0B4SXF6;A0A4S4DBY2	tr|A0A0B4SXF6|A0A0B4SXF6_CAMSI Zeaxanthin epoxidase, chloroplastic OS=Camellia sinensis OX=4442 GN=zep PE=2 SV=1;tr|A0A4S4DBY2|A0A4S4DBY2_CAMSI Zeaxanthin epoxidase, chloroplastic OS=Camellia sinensis var. sinensis OX=542762 GN=TEA_012405 PE=4 SV=1	12	12	20.2	73.421	53162	113530	46438	58307	226190	59110	27229	88067	37377	zep	Zeaxanthin epoxidase, chloroplastic	GO:0009688,GO:0009507,GO:0016020,GO:0071949,GO:0052662	abscisic acid biosynthetic process|chloroplast|membrane|FAD binding|zeaxanthin epoxidase activity	ko00906	Carotenoid biosynthesis	KOG2614	[CR]	Kynurenine 3-monooxygenase and related flavoprotein monooxygenases	Energy production and conversion |General function prediction only
A0A7J7HYS9	A0A7J7HYS9;A0A4S4D5Z9;A0A0B4SXG1;A0A4S4DS20;A0A7J7FPH6	A0A7J7HYS9;A0A4S4D5Z9;A0A0B4SXG1	tr|A0A7J7HYS9|A0A7J7HYS9_CAMSI Pyr_redox_2 domain-containing protein OS=Camellia sinensis OX=4442 GN=HYC85_004870 PE=4 SV=1;tr|A0A4S4D5Z9|A0A4S4D5Z9_CAMSI Geranylgeranyl diphosphate reductase OS=Camellia sinensis var. sinensis OX=542762 GN=TEA_007356 PE=3	5	5	16.1	49.568	0	138830	0	65886	66413	33014	0	25133	73335	HYC85_004870	Pyr_redox_2 domain-containing protein	GO:0015995,GO:0015979,GO:0045550	chlorophyll biosynthetic process|photosynthesis|geranylgeranyl reductase activity	ko00900,ko00860	Terpenoid backbone biosynthesis|Porphyrin and chlorophyll metabolism
A0A4S4DHC6	A0A4S4DHC6;A0A7J7I971;A0A0B4SXW5	A0A4S4DHC6;A0A7J7I971;A0A0B4SXW5	tr|A0A4S4DHC6|A0A4S4DHC6_CAMSI Uncharacterized protein OS=Camellia sinensis var. sinensis OX=542762 GN=TEA_019707 PE=3 SV=1;tr|A0A7J7I971|A0A7J7I971_CAMSI 15-cis-phytoene synthase OS=Camellia sinensis OX=4442 GN=HYC85_001937 PE=3 SV=1;tr|A0A0B4SXW5|A0A0B4S	1	1	3.9	46.068	0	0	0	0	0	0	0	0	0	TEA_019707	Uncharacterized protein	GO:0016117,GO:0004311	carotenoid biosynthetic process|farnesyltranstransferase activity	ko00906	Carotenoid biosynthesis	KOG1459	[I]	Squalene synthetase	Lipid transport and metabolism
A0A4S4CW33	A0A4S4CW33;A0A0B4SXX3;Q8S4C2;A0A7J7I5A7;A7UNK2	A0A4S4CW33;A0A0B4SXX3;Q8S4C2;A0A7J7I5A7	tr|A0A4S4CW33|A0A4S4CW33_CAMSI Uncharacterized protein OS=Camellia sinensis var. sinensis OX=542762 GN=TEA_011753 PE=4 SV=1;tr|A0A0B4SXX3|A0A0B4SXX3_CAMSI Violaxanthin de-epoxidase OS=Camellia sinensis OX=4442 GN=vde PE=2 SV=1;tr|Q8S4C2|Q8S4C2_CAMSI Violax	15	15	45	49.637	471660	272010	446680	328630	296740	396720	314840	751900	348180	TEA_011753	Uncharacterized protein	GO:0006820,GO:0010028,GO:0016021,GO:0046422	anion transport|xanthophyll cycle|integral component of membrane|violaxanthin de-epoxidase activity	ko00906	Carotenoid biosynthesis
A0A4S4F4F9	A0A4S4F4F9;A0A0C5DFC3;A0A7J7I693	A0A4S4F4F9;A0A0C5DFC3;A0A7J7I693	tr|A0A4S4F4F9|A0A4S4F4F9_CAMSI Inositol-3-phosphate synthase OS=Camellia sinensis var. sinensis OX=542762 GN=TEA_008793 PE=3 SV=1;tr|A0A0C5DFC3|A0A0C5DFC3_CAMSI Inositol-3-phosphate synthase OS=Camellia sinensis OX=4442 PE=2 SV=1;tr|A0A7J7I693|A0A7J7I693_C	3	3	13.4	54.964	0	0	0	0	0	0	0	0	0	TEA_008793	Inositol-3-phosphate synthase	GO:0006021,GO:0008654,GO:0004512	inositol biosynthetic process|phospholipid biosynthetic process|inositol-3-phosphate synthase activity	ko00562,ko00521	Inositol phosphate metabolism|Streptomycin biosynthesis	KOG0693	[I]	Myo-inositol-1-phosphate synthase	Lipid transport and metabolism
A0A7J7GRB2	A0A7J7GRB2;A0A4S4E1C2;A0A0C5DIX4	A0A7J7GRB2;A0A4S4E1C2;A0A0C5DIX4	tr|A0A7J7GRB2|A0A7J7GRB2_CAMSI Uncharacterized protein OS=Camellia sinensis OX=4442 GN=HYC85_020852 PE=3 SV=1;tr|A0A4S4E1C2|A0A4S4E1C2_CAMSI MFS domain-containing protein OS=Camellia sinensis var. sinensis OX=542762 GN=TEA_003501 PE=3 SV=1;tr|A0A0C5DIX4|A0	4	4	8.9	60.026	67574	160770	0	81110	55639	0	0	38106	31899	HYC85_020852	Uncharacterized protein	GO:0006817,GO:0050896,GO:0016021,GO:0022857	phosphate ion transport|response to stimulus|integral component of membrane|transmembrane transporter activity			KOG0254	[R]	Predicted transporter (major facilitator superfamily)	General function prediction only
A0A4S4D8C7	A0A4S4D8C7;A0A4S4E9H3;A0A7J7FYZ5;A0A0D3QJC6;A0A4S4DLY8;A0A4S4D994;A0A4S4EPQ1;A0A7J7HZB5;A0A4S4E7R0	A0A4S4D8C7;A0A4S4E9H3;A0A7J7FYZ5;A0A0D3QJC6;A0A4S4DLY8;A0A4S4D994;A0A4S4EPQ1;A0A7J7HZB5;A0A4S4E7R0	tr|A0A4S4D8C7|A0A4S4D8C7_CAMSI Uncharacterized protein OS=Camellia sinensis var. sinensis OX=542762 GN=TEA_000442 PE=4 SV=1;tr|A0A4S4E9H3|A0A4S4E9H3_CAMSI Uncharacterized protein OS=Camellia sinensis var. sinensis OX=542762 GN=TEA_028991 PE=4 SV=1;tr|A0A7J	2	2	11.3	24.144	51502	60021	0	33312	86271	76709	0	70310	64770	TEA_000442	Uncharacterized protein	GO:0016021	integral component of membrane			KOG1441	[GE]	Glucose-6-phosphate/phosphate and phosphoenolpyruvate/phosphate antiporter	Carbohydrate transport and metabolism |Amino acid transport and metabolism
A0A4S4E965	A0A4S4E965;A0A0D4L4A9	A0A4S4E965;A0A0D4L4A9	tr|A0A4S4E965|A0A4S4E965_CAMSI MFS domain-containing protein OS=Camellia sinensis var. sinensis OX=542762 GN=TEA_026797 PE=3 SV=1;tr|A0A0D4L4A9|A0A0D4L4A9_CAMSI Sugar transport protein 5 OS=Camellia sinensis OX=4442 GN=STP5 PE=2 SV=1	1	1	2.6	53.899	0	0	0	0	0	0	0	0	0	TEA_026797	MFS domain-containing protein	GO:0006817,GO:0050896,GO:0016021,GO:0015145,GO:0015293	phosphate ion transport|response to stimulus|integral component of membrane|monosaccharide transmembrane transporter activity|symporter activity			KOG0254	[R]	Predicted transporter (major facilitator superfamily)	General function prediction only
A0A7J7GMP6	A0A7J7GMP6;A0A0D4L5A6;A0A4V6RYC7	A0A7J7GMP6;A0A0D4L5A6;A0A4V6RYC7	tr|A0A7J7GMP6|A0A7J7GMP6_CAMSI MFS domain-containing protein OS=Camellia sinensis OX=4442 GN=HYC85_019704 PE=3 SV=1;tr|A0A0D4L5A6|A0A0D4L5A6_CAMSI Inositol transporter 1 OS=Camellia sinensis OX=4442 GN=INT1 PE=2 SV=1;tr|A0A4V6RYC7|A0A4V6RYC7_CAMSI MFS doma	1	1	3.6	53.381	0	0	0	0	0	0	0	0	0	HYC85_019704	MFS domain-containing protein	GO:0006817,GO:0050896,GO:0016021,GO:0022857	phosphate ion transport|response to stimulus|integral component of membrane|transmembrane transporter activity			KOG0254	[R]	Predicted transporter (major facilitator superfamily)	General function prediction only
A0A0D4L6P1	A0A0D4L6P1;A0A4S4CYP9;A0A7J7GX50	A0A0D4L6P1;A0A4S4CYP9;A0A7J7GX50	tr|A0A0D4L6P1|A0A0D4L6P1_CAMSI Inositol transporter 2 OS=Camellia sinensis OX=4442 GN=INT2 PE=2 SV=1;tr|A0A4S4CYP9|A0A4S4CYP9_CAMSI MFS domain-containing protein OS=Camellia sinensis var. sinensis OX=542762 GN=TEA_015165 PE=3 SV=1;tr|A0A7J7GX50|A0A7J7GX50_	3	3	6.1	62.478	0	0	0	0	0	0	0	0	0	INT2	Inositol transporter 2	GO:0006817,GO:0050896,GO:0016021,GO:0022857	phosphate ion transport|response to stimulus|integral component of membrane|transmembrane transporter activity			KOG0254	[R]	Predicted transporter (major facilitator superfamily)	General function prediction only
A0A7J7H676	A0A7J7H676;A0A0D5BEQ6;Q6DV41;A0A0D5BFE7;H2DK21	A0A7J7H676;A0A0D5BEQ6;Q6DV41;A0A0D5BFE7	tr|A0A7J7H676|A0A7J7H676_CAMSI Superoxide dismutase OS=Camellia sinensis OX=4442 GN=HYC85_013718 PE=3 SV=1;tr|A0A0D5BEQ6|A0A0D5BEQ6_CAMSI Superoxide dismutase OS=Camellia sinensis OX=4442 PE=2 SV=1;tr|Q6DV41|Q6DV41_CAMSI Superoxide dismutase OS=Camellia si	12	12	61.3	25.537	5562900	3987900	7893600	5637900	4317500	6173700	7079400	6545000	7205300	HYC85_013718	Superoxide dismutase	GO:0046872,GO:0004784	metal ion binding|superoxide dismutase activity	ko04146,ko04013,ko04068	Peroxisome|MAPK signaling pathway - fly|FoxO signaling pathway	KOG0876	[P]	Manganese superoxide dismutase	Inorganic ion transport and metabolism
A0A7J7H2R1	A0A7J7H2R1;A0A0G2YQA1	A0A7J7H2R1;A0A0G2YQA1	tr|A0A7J7H2R1|A0A7J7H2R1_CAMSI Ammonium transporter OS=Camellia sinensis OX=4442 GN=HYC85_016236 PE=3 SV=1;tr|A0A0G2YQA1|A0A0G2YQA1_CAMSI Ammonium transporter OS=Camellia sinensis OX=4442 GN=AMT3.1 PE=2 SV=1	4	4	10.5	52.428	154100	267300	166830	84044	435950	116790	213210	153100	76317	HYC85_016236	Ammonium transporter	GO:0016021,GO:0005886,GO:0008519	integral component of membrane|plasma membrane|ammonium transmembrane transporter activity			KOG0682	[P]	Ammonia permease	Inorganic ion transport and metabolism
A0A4S4EMW1	A0A4S4EMW1;A0A0G3FKU7;A0A7J7G448	A0A4S4EMW1;A0A0G3FKU7;A0A7J7G448	tr|A0A4S4EMW1|A0A4S4EMW1_CAMSI Superoxide dismutase copper chaperone OS=Camellia sinensis var. sinensis OX=542762 GN=TEA_001398 PE=3 SV=1;tr|A0A0G3FKU7|A0A0G3FKU7_CAMSI Superoxide dismutase copper chaperone OS=Camellia sinensis OX=4442 GN=CCS PE=2 SV=1;tr|	5	5	15.3	40.645	130120	148500	165230	142850	147720	105960	147800	186280	151560	TEA_001398	Superoxide dismutase copper chaperone	GO:0006801,GO:0046872	superoxide metabolic process|metal ion binding			KOG4656	[P]	Copper chaperone for superoxide dismutase	Inorganic ion transport and metabolism
C9E0G3	C9E0G3;A0A7J7FZS3;A0A4S4DGE0;A0A286QXY7;A0A0S2LLA9;A0A0N9E123;A0A0H3WMD5;F1CJJ0	C9E0G3;A0A7J7FZS3;A0A4S4DGE0;A0A286QXY7;A0A0S2LLA9;A0A0N9E123;A0A0H3WMD5;F1CJJ0	tr|C9E0G3|C9E0G3_CAMSI Putative flavonoid-3-hydroxylase OS=Camellia sinensis OX=4442 PE=2 SV=1;tr|A0A7J7FZS3|A0A7J7FZS3_CAMSI Uncharacterized protein OS=Camellia sinensis OX=4442 GN=HYC85_030111 PE=3 SV=1;tr|A0A4S4DGE0|A0A4S4DGE0_CAMSI Uncharacterized pro	2	2	4.6	57.069	0	0	0	0	0	0	0	0	0		Putative flavonoid-3'-hydroxylase	GO:0016021,GO:0020037,GO:0005506,GO:0004497,GO:0016705	integral component of membrane|heme binding|iron ion binding|monooxygenase activity|oxidoreductase activity, acting on paired donors, with incorporation or reduction of molecular oxygen	ko00944,ko00941	Flavone and flavonol biosynthesis|Flavonoid biosynthesis	KOG0156	[Q]	Cytochrome P450 CYP2 subfamily	Secondary metabolites biosynthesis, transport and catabolism
A0A7J7FRZ8	A0A7J7FRZ8;A0A0H3YBT3	A0A7J7FRZ8;A0A0H3YBT3	tr|A0A7J7FRZ8|A0A7J7FRZ8_CAMSI Superoxide dismutase [Cu-Zn] OS=Camellia sinensis OX=4442 GN=HYC85_031912 PE=3 SV=1;tr|A0A0H3YBT3|A0A0H3YBT3_CAMSI Superoxide dismutase [Cu-Zn] OS=Camellia sinensis OX=4442 GN=CSD1b PE=2 SV=1	8	6	72.5	21.631	13573000	17974000	15782000	12848000	10338000	11316000	6784000	12984000	6690700	HYC85_031912	Superoxide dismutase [Cu-Zn]	GO:0046872,GO:0004784	metal ion binding|superoxide dismutase activity	ko04146	Peroxisome	KOG0441	[P]	Cu2+/Zn2+ superoxide dismutase SOD1	Inorganic ion transport and metabolism
A0A4V3WMM0	A0A4V3WMM0;A0A7J7I403;A0A0H3YCH2;A0A4S4EGS3	A0A4V3WMM0;A0A7J7I403;A0A0H3YCH2;A0A4S4EGS3	tr|A0A4V3WMM0|A0A4V3WMM0_CAMSI Superoxide dismutase OS=Camellia sinensis var. sinensis OX=542762 GN=TEA_004243 PE=3 SV=1;tr|A0A7J7I403|A0A7J7I403_CAMSI Superoxide dismutase OS=Camellia sinensis OX=4442 GN=HYC85_000971 PE=3 SV=1;tr|A0A0H3YCH2|A0A0H3YCH2_CAM	6	6	26.9	28.817	354200	176200	163100	104900	61783	80813	88990	161480	264340	TEA_004243	Superoxide dismutase	GO:0046872,GO:0004784	metal ion binding|superoxide dismutase activity	ko04146,ko04013,ko04068	Peroxisome|MAPK signaling pathway - fly|FoxO signaling pathway	KOG0876	[P]	Manganese superoxide dismutase	Inorganic ion transport and metabolism
A0A7J7GFD6	A0A7J7GFD6;A0A0H3YCR8;A0A4S4EDG7	A0A7J7GFD6;A0A0H3YCR8;A0A4S4EDG7	tr|A0A7J7GFD6|A0A7J7GFD6_CAMSI Superoxide dismutase (Fragment) OS=Camellia sinensis OX=4442 GN=HYC85_023738 PE=3 SV=1;tr|A0A0H3YCR8|A0A0H3YCR8_CAMSI Superoxide dismutase OS=Camellia sinensis OX=4442 GN=FSD3 PE=2 SV=1;tr|A0A4S4EDG7|A0A4S4EDG7_CAMSI Superoxi	4	4	16.7	32.354	264530	126880	190910	149900	74033	159280	161850	146050	181420	HYC85_023738	Superoxide dismutase (Fragment)	GO:0046872,GO:0004784	metal ion binding|superoxide dismutase activity	ko04146,ko04013,ko04068	Peroxisome|MAPK signaling pathway - fly|FoxO signaling pathway	KOG0876	[P]	Manganese superoxide dismutase	Inorganic ion transport and metabolism
A0A0H4LDX3	A0A0H4LDX3	A0A0H4LDX3	tr|A0A0H4LDX3|A0A0H4LDX3_9ERIC Ascorbate peroxidase OS=Camellia azalea OX=536625 GN=APX PE=2 SV=1	13	1	60.8	27.595	274340	512760	90131	364240	462540	660820	524330	534190	567990	APX	Ascorbate peroxidase	GO:0034599,GO:0005737,GO:0020037,GO:0016688,GO:0046872	cellular response to oxidative stress|cytoplasm|heme binding|L-ascorbate peroxidase activity|metal ion binding	ko00480,ko00053	Glutathione metabolism|Ascorbate and aldarate metabolism
Q0G878	Q0G878;A0A7J7H686;A0A4S4D247;A0A0H4LFR2;M1GKM6;A0A7J7HAJ0;A0A4S4DUI5	Q0G878;A0A7J7H686;A0A4S4D247;A0A0H4LFR2	tr|Q0G878|Q0G878_CAMSI ACC oxidase OS=Camellia sinensis OX=4442 GN=ACO PE=2 SV=1;tr|A0A7J7H686|A0A7J7H686_CAMSI Fe2OG dioxygenase domain-containing protein OS=Camellia sinensis OX=4442 GN=HYC85_014447 PE=3 SV=1;tr|A0A4S4D247|A0A4S4D247_CAMSI Fe2OG dioxygen	3	2	15.3	36.164	0	0	0	0	0	0	0	0	0	ACO	ACC oxidase	GO:1901576,GO:0046872,GO:0016705	organic substance biosynthetic process|metal ion binding|oxidoreductase activity, acting on paired donors, with incorporation or reduction of molecular oxygen	ko00270	Cysteine and methionine metabolism	KOG0143	[QR]	Iron/ascorbate family oxidoreductases	Secondary metabolites biosynthesis, transport and catabolism |General function prediction only
A0A0H4LJQ3	A0A0H4LJQ3	A0A0H4LJQ3	tr|A0A0H4LJQ3|A0A0H4LJQ3_9ERIC Cysteine proteinase inhibitor OS=Camellia azalea OX=536625 GN=CPI PE=2 SV=1	9	3	86.1	11.077	4160600	996110	3330300	6061200	7584700	4354100	6457300	2605200	7840300	CPI	Cysteine proteinase inhibitor	GO:0004869	cysteine-type endopeptidase inhibitor activity
A0A0K0MIF9	A0A0K0MIF9;A0A4S4EVN5;A0A7J7IBG8	A0A0K0MIF9;A0A4S4EVN5;A0A7J7IBG8	tr|A0A0K0MIF9|A0A0K0MIF9_CAMSI 1-deoxy-D-xylulose-5-phosphate reductoisomerase OS=Camellia sinensis OX=4442 PE=2 SV=1;tr|A0A4S4EVN5|A0A4S4EVN5_CAMSI 1-deoxy-D-xylulose-5-phosphate reductoisomerase OS=Camellia sinensis var. sinensis OX=542762 GN=TEA_005205	14	14	39.8	51.292	170560	159220	122360	180120	299080	204350	194340	164860	231660		1-deoxy-D-xylulose-5-phosphate reductoisomerase	GO:0019288,GO:0030604,GO:0016853,GO:0046872,GO:0070402	isopentenyl diphosphate biosynthetic process, methylerythritol 4-phosphate pathway|1-deoxy-D-xylulose-5-phosphate reductoisomerase activity|isomerase activity|metal ion binding|NADPH binding	ko00900	Terpenoid backbone biosynthesis
A0A0K0NPH5	A0A0K0NPH5	A0A0K0NPH5	tr|A0A0K0NPH5|A0A0K0NPH5_CAMSI Catalase OS=Camellia sinensis OX=4442 GN=CAT PE=2 SV=1	17	1	39.8	56.812	0	201790	36652	38608	54790	0	0	70040	60566	CAT	Catalase	GO:0042744,GO:0006979,GO:0005777,GO:0004096,GO:0020037,GO:0046872	hydrogen peroxide catabolic process|response to oxidative stress|peroxisome|catalase activity|heme binding|metal ion binding	ko04011,ko00380,ko00630,ko04146,ko01200,ko04068	MAPK signaling pathway - yeast|Tryptophan metabolism|Glyoxylate and dicarboxylate metabolism|Peroxisome|Carbon metabolism|FoxO signaling pathway	KOG0047	[P]	Catalase	Inorganic ion transport and metabolism
A0A0K0NPR2	A0A0K0NPR2;A0A4V3WL63;A0A4V3WKM7	A0A0K0NPR2;A0A4V3WL63	tr|A0A0K0NPR2|A0A0K0NPR2_CAMSI Superoxide dismutase [Cu-Zn] OS=Camellia sinensis OX=4442 GN=CSD2a PE=2 SV=1;tr|A0A4V3WL63|A0A4V3WL63_CAMSI Sod_Cu domain-containing protein OS=Camellia sinensis var. sinensis OX=542762 GN=TEA_009753 PE=4 SV=1	3	3	29.5	16.067	787900	479720	547330	544800	230770	495560	461450	804930	535060	CSD2a	Superoxide dismutase [Cu-Zn]	GO:0046872,GO:0004784	metal ion binding|superoxide dismutase activity	ko04146	Peroxisome	KOG0441	[P]	Cu2+/Zn2+ superoxide dismutase SOD1	Inorganic ion transport and metabolism
A0A7J7I0Z4	A0A7J7I0Z4;A0A4S4E8T1;A0A2I6RLI1;A0A2I6RLI0;A0A2I6RLH5;A0A2I6RLH3;A0A2I6RLH0;A0A2I6RLG5;A0A2I6RLG3;A0A0K0NPT8	A0A7J7I0Z4;A0A4S4E8T1;A0A2I6RLI1;A0A2I6RLI0;A0A2I6RLH5;A0A2I6RLH3;A0A2I6RLH0;A0A2I6RLG5;A0A2I6RLG3;A0A0K0NPT8	tr|A0A7J7I0Z4|A0A7J7I0Z4_CAMSI Chitin-binding type-1 domain-containing protein OS=Camellia sinensis OX=4442 GN=HYC85_005299 PE=3 SV=1;tr|A0A4S4E8T1|A0A4S4E8T1_CAMSI Chitin-binding type-1 domain-containing protein OS=Camellia sinensis var. sinensis OX=54276	2	1	8.4	34.391	0	0	0	0	0	0	0	0	0	HYC85_005299	Chitin-binding type-1 domain-containing protein	GO:0005975,GO:0016998,GO:0006032,GO:0006952,GO:0004568,GO:0008061	carbohydrate metabolic process|cell wall macromolecule catabolic process|chitin catabolic process|defense response|chitinase activity|chitin binding	ko00520	Amino sugar and nucleotide sugar metabolism	KOG4742	[R]	Predicted chitinase	General function prediction only
A0A0K0PUB6	A0A0K0PUB6;A0A7J7HSM0	A0A0K0PUB6	tr|A0A0K0PUB6|A0A0K0PUB6_CAMSI Alpha-amylase OS=Camellia sinensis OX=4442 PE=2 SV=1	5	1	13.8	47.209	0	0	0	0	0	0	0	0	0		Alpha-amylase	GO:0005975,GO:0004556,GO:0005509	carbohydrate metabolic process|alpha-amylase activity|calcium ion binding	ko00500	Starch and sucrose metabolism	KOG0471	[G]	Alpha-amylase	Carbohydrate transport and metabolism
A0A4S4D634	A0A4S4D634;A0A0K0WW64	A0A4S4D634;A0A0K0WW64	tr|A0A4S4D634|A0A4S4D634_CAMSI Hexosyltransferase OS=Camellia sinensis var. sinensis OX=542762 GN=TEA_010658 PE=3 SV=1;tr|A0A0K0WW64|A0A0K0WW64_CAMSI Hexosyltransferase OS=Camellia sinensis OX=4442 PE=2 SV=1	5	4	24.6	38.688	53341	0	70551	0	42370	0	105730	140720	47891	TEA_010658	Hexosyltransferase	GO:0006012,GO:0006950,GO:0005737,GO:0047216	galactose metabolic process|response to stress|cytoplasm|inositol 3-alpha-galactosyltransferase activity	ko00052	Galactose metabolism	KOG1950	[G]	Glycosyl transferase, family 8 - glycogenin	Carbohydrate transport and metabolism
A0A0M4P3X0	A0A0M4P3X0	A0A0M4P3X0	tr|A0A0M4P3X0|A0A0M4P3X0_CAMSI Cytochrome b5 OS=Camellia sinensis var. sinensis OX=542762 PE=2 SV=1	4	4	50	14.757	192300	139740	159740	169520	183990	355800	253060	287340	496030		Cytochrome b5	GO:0016021,GO:0020037,GO:0046872,GO:0016491	integral component of membrane|heme binding|metal ion binding|oxidoreductase activity			KOG0537	[C]	Cytochrome b5	Energy production and conversion
A0A0N7FM67	A0A0N7FM67;A0A4S4ES20;A0A4S4ENA1	A0A0N7FM67;A0A4S4ES20;A0A4S4ENA1	tr|A0A0N7FM67|A0A0N7FM67_CAMSI Calmodulin 1 OS=Camellia sinensis OX=4442 PE=2 SV=1;tr|A0A4S4ES20|A0A4S4ES20_CAMSI Uncharacterized protein OS=Camellia sinensis var. sinensis OX=542762 GN=TEA_010977 PE=4 SV=1;tr|A0A4S4ENA1|A0A4S4ENA1_CAMSI Uncharacterized pr	13	2	70.5	16.848	3651300	2744700	4809900	3549400	3993200	5917700	4739300	4521800	2871100		Calmodulin 1	GO:0005509	calcium ion binding	ko04015,ko04014,ko04070,ko04024,ko04114,ko04020,ko04022	Rap1 signaling pathway|Ras signaling pathway|Phosphatidylinositol signaling system|cAMP signaling pathway|Oocyte meiosis|Calcium signaling pathway|cGMP-PKG signaling pathway	KOG0027	[T]	Calmodulin and related proteins (EF-Hand superfamily)	Signal transduction mechanisms
B5AKW2	B5AKW2;A0A4S4ER07;A0A0N9LA80	B5AKW2;A0A4S4ER07;A0A0N9LA80	tr|B5AKW2|B5AKW2_9ERIC Calmodulin OS=Camellia oleifera OX=385388 PE=2 SV=1;tr|A0A4S4ER07|A0A4S4ER07_CAMSI Uncharacterized protein OS=Camellia sinensis var. sinensis OX=542762 GN=TEA_010982 PE=4 SV=1;tr|A0A0N9LA80|A0A0N9LA80_CAMSI Calmodulin 2 OS=Camellia s	13	1	70.5	16.833	0	0	0	0	0	0	0	0	0		Calmodulin	GO:0005509	calcium ion binding	ko04015,ko04014,ko04070,ko04024,ko04114,ko04020,ko04022	Rap1 signaling pathway|Ras signaling pathway|Phosphatidylinositol signaling system|cAMP signaling pathway|Oocyte meiosis|Calcium signaling pathway|cGMP-PKG signaling pathway	KOG0027	[T]	Calmodulin and related proteins (EF-Hand superfamily)	Signal transduction mechanisms
A0A4S4DIA8	A0A4S4DIA8;A0A4P8UKZ6;A0A7J7G337;A0A0U2E2G8;A0A4V1FPP7;A0A4V1FPP6;A0A4P8UMW1;A0A4P8UMV5;A0A4P8UMU7;A0A4P8ULQ7;A0A4P8ULP6;A0A4P8UL05;A0A4P8UL02;A0A4P8UKS0;A0A4P8UKR2;A0A4P8UKD1;A0A4P8UKC2;A0A4P8UKB5;A0A4P8UKB4;A0A4P8UKA8;A0A4P8UKA5;A0A4P8UK99;A0A4P8UK98;A0A4P8UK94;A0A4P8UK88;A0A4P8UK87;A0A4S4D7Y0	A0A4S4DIA8;A0A4P8UKZ6;A0A7J7G337;A0A0U2E2G8;A0A4V1FPP7;A0A4V1FPP6;A0A4P8UMW1;A0A4P8UMV5;A0A4P8UMU7;A0A4P8ULQ7;A0A4P8ULP6;A0A4P8UL05;A0A4P8UL02;A0A4P8UKS0;A0A4P8UKR2;A0A4P8UKD1;A0A4P8UKC2;A0A4P8UKB5;A0A4P8UKB4;A0A4P8UKA8;A0A4P8UKA5;A0A4P8UK99;A0A4P8UK98;A0A4P8UK94;A0A4P8UK88;A0A4P8UK87	tr|A0A4S4DIA8|A0A4S4DIA8_CAMSI Galactinol--sucrose galactosyltransferase OS=Camellia sinensis var. sinensis OX=542762 GN=TEA_003116 PE=3 SV=1;tr|A0A4P8UKZ6|A0A4P8UKZ6_9ERIC Galactinol--sucrose galactosyltransferase OS=Camellia fraterna OX=542725 PE=2 SV=1;	3	3	4.6	96.707	0	41883	0	0	95091	0	0	0	0	TEA_003116	Galactinol--sucrose galactosyltransferase	GO:0005975,GO:0003824	carbohydrate metabolic process|catalytic activity	ko00052	Galactose metabolism
A0A0U2KQ26	A0A0U2KQ26;A0A7J7GNL3	A0A0U2KQ26;A0A7J7GNL3	tr|A0A0U2KQ26|A0A0U2KQ26_9ERIC 4-coumarate--CoA ligase OS=Camellia oleifera OX=385388 GN=LACS9 PE=2 SV=1;tr|A0A7J7GNL3|A0A7J7GNL3_CAMSI 4-coumarate--CoA ligase OS=Camellia sinensis OX=4442 GN=HYC85_020021 PE=4 SV=1	7	7	12.6	76.91	17014	109740	0	17918	74498	0	0	0	0	LACS9	4-coumarate--CoA ligase	GO:0009698,GO:0016207	phenylpropanoid metabolic process|4-coumarate-CoA ligase activity	ko00071,ko00061,ko04146,ko02024,ko01212	Fatty acid degradation|Fatty acid biosynthesis|Peroxisome|Quorum sensing|Fatty acid metabolism	KOG1180	[I]	Acyl-CoA synthetase	Lipid transport and metabolism
A0A0U5ALM8	A0A0U5ALM8	A0A0U5ALM8	tr|A0A0U5ALM8|A0A0U5ALM8_CAMSI CYP74B24 OS=Camellia sinensis OX=4442 GN=cytochrome P450 PE=2 SV=1	17	1	38.4	53.423	0	0	0	0	0	0	0	0	0	cytochrome	CYP74B24	GO:0020037,GO:0005506,GO:0004497,GO:0016705	heme binding|iron ion binding|monooxygenase activity|oxidoreductase activity, acting on paired donors, with incorporation or reduction of molecular oxygen	ko00592	alpha-Linolenic acid metabolism
A0A0X9FL95	A0A0X9FL95;A0A7J7HNQ7	A0A0X9FL95;A0A7J7HNQ7	tr|A0A0X9FL95|A0A0X9FL95_CAMSI Glycosyltransferase OS=Camellia sinensis OX=4442 GN=UGT74AF1 PE=2 SV=1;tr|A0A7J7HNQ7|A0A7J7HNQ7_CAMSI Uncharacterized protein OS=Camellia sinensis OX=4442 GN=HYC85_007359 PE=4 SV=1	2	2	5.1	52.319	0	13742	0	0	65978	0	0	0	0	UGT74AF1	Glycosyltransferase	GO:0008194	UDP-glycosyltransferase activity			KOG1192	[GC]	UDP-glucuronosyl and UDP-glucosyl transferase	Carbohydrate transport and metabolism |Energy production and conversion
A0A7J7HIX9	A0A7J7HIX9;A0A0X9GJZ6;A0A7J7HJG2	A0A7J7HIX9;A0A0X9GJZ6;A0A7J7HJG2	tr|A0A7J7HIX9|A0A7J7HIX9_CAMSI Uncharacterized protein OS=Camellia sinensis OX=4442 GN=HYC85_010804 PE=4 SV=1;tr|A0A0X9GJZ6|A0A0X9GJZ6_CAMSI UDP-glycosyltransferase 72B23 OS=Camellia sinensis OX=4442 GN=UGT72B23 PE=2 SV=1;tr|A0A7J7HJG2|A0A7J7HJG2_CAMSI Unc	1	1	3.5	33.961	0	0	0	0	0	0	0	0	0	HYC85_010804	Uncharacterized protein	GO:0008194	UDP-glycosyltransferase activity			KOG1192	[GC]	UDP-glucuronosyl and UDP-glucosyl transferase	Carbohydrate transport and metabolism |Energy production and conversion
A0A125QVX1	A0A125QVX1;A0A7J7HH77;A0A4S4CWN9	A0A125QVX1;A0A7J7HH77;A0A4S4CWN9	tr|A0A125QVX1|A0A125QVX1_CAMSI Glycosyltransferase OS=Camellia sinensis OX=4442 GN=UGT84A22 PE=2 SV=1;tr|A0A7J7HH77|A0A7J7HH77_CAMSI Glycosyltransferase OS=Camellia sinensis OX=4442 GN=HYC85_009731 PE=3 SV=1;tr|A0A4S4CWN9|A0A4S4CWN9_CAMSI Glycosyltransfera	7	7	17.7	54.48	42068	166470	23778	82949	168750	31664	23817	46501	30285	UGT84A22	Glycosyltransferase	GO:0008194	UDP-glycosyltransferase activity			KOG1192	[GC]	UDP-glucuronosyl and UDP-glucosyl transferase	Carbohydrate transport and metabolism |Energy production and conversion
A0A140KFG9	A0A140KFG9;A0A4S4ECM3;A0A7J7G706	A0A140KFG9;A0A4S4ECM3	sp|A0A140KFG9|TPS1_CAMBE Hedycaryol synthase OS=Camellia brevistyla OX=296050 GN=TPS1 PE=1 SV=1;tr|A0A4S4ECM3|A0A4S4ECM3_CAMSI Uncharacterized protein OS=Camellia sinensis var. sinensis OX=542762 GN=TEA_007113 PE=4 SV=1	13	0	23.3	64	175320	282570	0	855440	0	0	0	0	58814	TPS1	Hedycaryol synthase	GO:0016102,GO:0051762,GO:0000287,GO:0010334	diterpenoid biosynthetic process|sesquiterpene biosynthetic process|magnesium ion binding|sesquiterpene synthase activity
A0A142F3E4	A0A142F3E4	A0A142F3E4	tr|A0A142F3E4|A0A142F3E4_CAMSI S-like ribonuclease OS=Camellia sinensis OX=4442 GN=S-like RNase PE=2 SV=1	1	1	3.8	29.4	0	0	0	0	0	0	0	0	0	S-like	S-like ribonuclease	GO:0033897,GO:0003723	ribonuclease T2 activity|RNA binding			KOG1642	[A]	Ribonuclease, T2 family	RNA processing and modification
A0A4S4CXQ2	A0A4S4CXQ2;A0A142I5C3;A0A7J7FTH2	A0A4S4CXQ2;A0A142I5C3;A0A7J7FTH2	tr|A0A4S4CXQ2|A0A4S4CXQ2_CAMSI Alanine transaminase OS=Camellia sinensis var. sinensis OX=542762 GN=TEA_020670 PE=3 SV=1;tr|A0A142I5C3|A0A142I5C3_CAMSI Alanine transaminase OS=Camellia sinensis OX=4442 GN=AlaAT1 PE=2 SV=1;tr|A0A7J7FTH2|A0A7J7FTH2_CAMSI Ala	7	3	17.4	58.717	90369	149360	75668	115220	277460	88886	116010	69916	190480	TEA_020670	Alanine transaminase	GO:1901566,GO:0030170,GO:0008483	organonitrogen compound biosynthetic process|pyridoxal phosphate binding|transaminase activity	ko00710,ko01200,ko01210,ko01230,ko00250,ko00220	Carbon fixation in photosynthetic organisms|Carbon metabolism|2-Oxocarboxylic acid metabolism|Biosynthesis of amino acids|Alanine, aspartate and glutamate metabolism|Arginine biosynthesis	KOG0258	[E]	Alanine aminotransferase	Amino acid transport and metabolism
A0A145XVJ4	A0A145XVJ4;A0A1W6Q7A2;A0A145XVV7	A0A145XVJ4;A0A1W6Q7A2	tr|A0A145XVJ4|A0A145XVJ4_CAMSI Glutamate decarboxylase OS=Camellia sinensis OX=4442 GN=GAD1 PE=2 SV=1;tr|A0A1W6Q7A2|A0A1W6Q7A2_CAMSI Glutamate decarboxylase OS=Camellia sinensis OX=4442 PE=3 SV=1	7	2	18.1	55.529	197950	266240	87472	254970	331700	146520	170770	164470	146000	GAD1	Glutamate decarboxylase	GO:0006536,GO:0004351,GO:0030170	glutamate metabolic process|glutamate decarboxylase activity|pyridoxal phosphate binding	ko00410,ko00430,ko00650,ko00250,ko02024	beta-Alanine metabolism|Taurine and hypotaurine metabolism|Butanoate metabolism|Alanine, aspartate and glutamate metabolism|Quorum sensing	KOG1383	[E]	Glutamate decarboxylase/sphingosine phosphate lyase	Amino acid transport and metabolism
A0A166J838	A0A166J838;A0A7J7H9T5;A0A3G3IRF9	A0A166J838;A0A7J7H9T5;A0A3G3IRF9	tr|A0A166J838|A0A166J838_CAMSI Farnesyl diphosphate synthase OS=Camellia sinensis OX=4442 GN=FPS PE=2 SV=1;tr|A0A7J7H9T5|A0A7J7H9T5_CAMSI Uncharacterized protein OS=Camellia sinensis OX=4442 GN=HYC85_011602 PE=3 SV=1;tr|A0A3G3IRF9|A0A3G3IRF9_CAMSI Farnesyl	7	3	22.8	39.469	260460	1110700	0	426930	909680	329400	159410	299820	424050	FPS	Farnesyl diphosphate synthase	GO:0008299,GO:0016765	isoprenoid biosynthetic process|transferase activity, transferring alkyl or aryl (other than methyl) groups	ko00900	Terpenoid backbone biosynthesis	KOG0711	[H]	Polyprenyl synthetase	Coenzyme transport and metabolism
A0A348AUV7	A0A348AUV7;A0A348AUV5;A0A167V661;A0A348AUV9;A0A348AUV6;A0A348AUV8;A0A7J7GAN3;A0A348AUW1;A0A348AUW0;A0A4S4EPL5	A0A348AUV7;A0A348AUV5;A0A167V661;A0A348AUV9;A0A348AUV6;A0A348AUV8;A0A7J7GAN3;A0A348AUW1;A0A348AUW0;A0A4S4EPL5	sp|A0A348AUV7|TPS1C_CAMHI Valerianol synthase TPS1C OS=Camellia hiemalis OX=1840584 GN=TPS1C PE=2 SV=1;sp|A0A348AUV5|TPS1A_CAMHI Valerianol synthase TPS1A OS=Camellia hiemalis OX=1840584 GN=TPS1A PE=1 SV=1;sp|A0A167V661|TPS8_CAMSI Valerianol synthase TPS8	13	0	23.6	64.135	0	0	0	0	0	0	0	0	0	TPS1C	Valerianol synthase TPS1C	GO:0016102,GO:0016106,GO:0016838,GO:0000287,GO:0010333	diterpenoid biosynthetic process|sesquiterpenoid biosynthetic process|carbon-oxygen lyase activity, acting on phosphates|magnesium ion binding|terpene synthase activity
A0A167V6E1	A0A167V6E1	A0A167V6E1	tr|A0A167V6E1|A0A167V6E1_CAMSI Terpene synthase OS=Camellia sinensis OX=4442 GN=TPS4 PE=2 SV=1	12	0	21.2	65.823	104910	189090	0	603690	0	0	0	0	0	TPS4	Terpene synthase	GO:0016102,GO:0000287,GO:0010333	diterpenoid biosynthetic process|magnesium ion binding|terpene synthase activity
A0A193CCQ2	A0A193CCQ2	A0A193CCQ2	tr|A0A193CCQ2|A0A193CCQ2_9ERIC Purple acid phosphatase OS=Camellia oleifera OX=385388 GN=PAP1 PE=2 SV=1	17	1	34.8	68.598	0	66377	0	0	0	0	70494	0	130340	PAP1	Purple acid phosphatase	GO:0003993,GO:0046872	acid phosphatase activity|metal ion binding			KOG1378	[G]	Purple acid phosphatase	Carbohydrate transport and metabolism
A0A193CD76	A0A193CD76;A0A7J7HKT6;A0A4S4DGB4;A0A4S4EEB2;C1KD90	A0A193CD76;A0A7J7HKT6;A0A4S4DGB4	tr|A0A193CD76|A0A193CD76_9ERIC Citrate synthase OS=Camellia oleifera OX=385388 GN=CS1 PE=2 SV=1;tr|A0A7J7HKT6|A0A7J7HKT6_CAMSI Citrate synthase OS=Camellia sinensis OX=4442 GN=HYC85_010542 PE=3 SV=1;tr|A0A4S4DGB4|A0A4S4DGB4_CAMSI Citrate synthase OS=Camell	16	16	47.6	52.739	478310	560870	436380	461020	809360	525910	532890	563950	722180	CS1	Citrate synthase	GO:0006101,GO:0004108	citrate metabolic process|citrate (Si)-synthase activity	ko01230,ko00020,ko00630,ko01210,ko01200	Biosynthesis of amino acids|Citrate cycle (TCA cycle)|Glyoxylate and dicarboxylate metabolism|2-Oxocarboxylic acid metabolism|Carbon metabolism	KOG2617	[C]	Citrate synthase	Energy production and conversion
A0A193CD79	A0A193CD79;A0A7J7GK31;A0A4S4E8K4	A0A193CD79;A0A7J7GK31	tr|A0A193CD79|A0A193CD79_9ERIC Purple acid phosphatase OS=Camellia oleifera OX=385388 GN=PAP20 PE=2 SV=1;tr|A0A7J7GK31|A0A7J7GK31_CAMSI Purple acid phosphatase OS=Camellia sinensis OX=4442 GN=HYC85_021762 PE=3 SV=1	7	7	30.5	47.729	53807	58264	40448	0	84212	339270	34425	80570	118290	PAP20	Purple acid phosphatase	GO:0003993,GO:0046872	acid phosphatase activity|metal ion binding			KOG1378	[G]	Purple acid phosphatase	Carbohydrate transport and metabolism
A0A193CDH0	A0A193CDH0;A0A4S4E1A2;A0A7J7HGY7;A0A7J7GA59;C6GKN4	A0A193CDH0;A0A4S4E1A2;A0A7J7HGY7	tr|A0A193CDH0|A0A193CDH0_9ERIC H(+)-exporting diphosphatase OS=Camellia oleifera OX=385388 GN=VP1 PE=2 SV=1;tr|A0A4S4E1A2|A0A4S4E1A2_CAMSI H(+)-exporting diphosphatase OS=Camellia sinensis var. sinensis OX=542762 GN=TEA_022253 PE=3 SV=1;tr|A0A7J7HGY7|A0A7J	11	2	15.4	79.638	353070	971660	173720	281270	790470	195990	362170	299650	205000	VP1	H(+)-exporting diphosphatase	GO:0016021,GO:0004427,GO:0009678	integral component of membrane|inorganic diphosphatase activity|pyrophosphate hydrolysis-driven proton transmembrane transporter activity	ko00190	Oxidative phosphorylation
A0A193CDH5	A0A193CDH5	A0A193CDH5	tr|A0A193CDH5|A0A193CDH5_9ERIC Purple acid phosphatase OS=Camellia oleifera OX=385388 GN=PAP18 PE=2 SV=1	9	3	27.9	49.004	0	0	0	34628	123610	116800	49356	60631	269500	PAP18	Purple acid phosphatase	GO:0003993,GO:0046872	acid phosphatase activity|metal ion binding			KOG1378	[G]	Purple acid phosphatase	Carbohydrate transport and metabolism
A0A193CDK7	A0A193CDK7;A0A7J7HJ16;A0A4S4ECZ4	A0A193CDK7	tr|A0A193CDK7|A0A193CDK7_9ERIC Malate dehydrogenase OS=Camellia oleifera OX=385388 GN=NAD-MDH PE=2 SV=1	11	3	41.3	35.537	300060	218930	107870	154040	180930	287890	279790	184370	373670	NAD-MDH	Malate dehydrogenase	GO:0006108,GO:0006099,GO:0030060	malate metabolic process|tricarboxylic acid cycle|L-malate dehydrogenase activity	ko00710,ko01200,ko00630,ko00620,ko00020,ko00270	Carbon fixation in photosynthetic organisms|Carbon metabolism|Glyoxylate and dicarboxylate metabolism|Pyruvate metabolism|Citrate cycle (TCA cycle)|Cysteine and methionine metabolism	KOG1496	[C]	Malate dehydrogenase	Energy production and conversion
A0A193CDL2	A0A193CDL2;A0A4S4EP18;A0A7J7G6B9	A0A193CDL2;A0A4S4EP18;A0A7J7G6B9	tr|A0A193CDL2|A0A193CDL2_9ERIC Purple acid phosphatase OS=Camellia oleifera OX=385388 GN=PAP26 PE=2 SV=1;tr|A0A4S4EP18|A0A4S4EP18_CAMSI Purple acid phosphatase OS=Camellia sinensis var. sinensis OX=542762 GN=TEA_011376 PE=3 SV=1;tr|A0A7J7G6B9|A0A7J7G6B9_CA	7	7	20.4	56.34	16821	0	0	0	146190	0	0	0	102880	PAP26	Purple acid phosphatase	GO:0006950,GO:0003993,GO:0046872	response to stress|acid phosphatase activity|metal ion binding			KOG1378	[G]	Purple acid phosphatase	Carbohydrate transport and metabolism
A0A4V6RYL5	A0A4V6RYL5;A0A1B0YTF9;A0A7J7G407;A0A7J7GCF3;A0A7J7GGK6	A0A4V6RYL5;A0A1B0YTF9;A0A7J7G407	tr|A0A4V6RYL5|A0A4V6RYL5_CAMSI Uncharacterized protein OS=Camellia sinensis var. sinensis OX=542762 GN=TEA_006589 PE=4 SV=1;tr|A0A1B0YTF9|A0A1B0YTF9_CAMSI Calcium-dependent protein kinase 3 OS=Camellia sinensis OX=4442 GN=CDPK3 PE=2 SV=1;tr|A0A7J7G407|A0A7	7	4	19.2	57.198	26459	100710	18590	57716	131420	0	22728	56232	35833	TEA_006589	Uncharacterized protein	GO:0005524,GO:0005509,GO:0004672	ATP binding|calcium ion binding|protein kinase activity			KOG0032	[T]	Ca2+/calmodulin-dependent protein kinase, EF-Hand protein superfamily	Signal transduction mechanisms
A0A1B1FKG3	A0A1B1FKG3;A0A5B8HUH4;A0A3G3IRH4;A0A1Y0K2D5;A0A4S4F0Q2;A0A7J7FPH3;A0A1Y0K2E2;A0A5B8IFR5;A0A3G3IRH6;A0A1Y0K2E3;A0A7J7GBF9;A0A7J7FPR6;A0A7J7FQF8;A0A1Y0K2E0	A0A1B1FKG3;A0A5B8HUH4;A0A3G3IRH4;A0A1Y0K2D5;A0A4S4F0Q2;A0A7J7FPH3	tr|A0A1B1FKG3|A0A1B1FKG3_CAMSI Beta-glucosidase-like protein 2 (Fragment) OS=Camellia sinensis OX=4442 PE=2 SV=1;tr|A0A5B8HUH4|A0A5B8HUH4_CAMSI Beta-glucosidase-2 OS=Camellia sinensis var. sinensis OX=542762 PE=2 SV=1;tr|A0A3G3IRH4|A0A3G3IRH4_CAMSI Beta-gl	5	3	13.4	45.475	0	77632	0	0	193770	42473	0	0	0		Beta-glucosidase-like protein 2 (Fragment)	GO:0005975,GO:0005576,GO:0004553	carbohydrate metabolic process|extracellular region|hydrolase activity, hydrolyzing O-glycosyl compounds	ko00940,ko00460,ko00500	Phenylpropanoid biosynthesis|Cyanoamino acid metabolism|Starch and sucrose metabolism
A0A1J0I8W6	A0A1J0I8W6;A0A7J7HP43;A0A4S4DTL1	A0A1J0I8W6;A0A7J7HP43	tr|A0A1J0I8W6|A0A1J0I8W6_CAMSI Phosphopyruvate hydratase OS=Camellia sinensis OX=4442 GN=ENO PE=2 SV=1;tr|A0A7J7HP43|A0A7J7HP43_CAMSI Phosphopyruvate hydratase OS=Camellia sinensis OX=4442 GN=HYC85_006827 PE=3 SV=1	20	11	54.5	47.828	2195700	3532300	1797500	3100900	3424300	2435800	2429400	2353800	3338500	ENO	Phosphopyruvate hydratase	GO:0006096,GO:0000015,GO:0000287,GO:0004634	glycolytic process|phosphopyruvate hydratase complex|magnesium ion binding|phosphopyruvate hydratase activity	ko04066,ko00680,ko03018,ko01200,ko01230,ko00010	HIF-1 signaling pathway|Methane metabolism|RNA degradation|Carbon metabolism|Biosynthesis of amino acids|Glycolysis / Gluconeogenesis	KOG2670	[G]	Enolase	Carbohydrate transport and metabolism
A0A4S4EYS5	A0A4S4EYS5;A0A7J7H4F0;A0A1L5JJ02;A0A7J7G550;A0A4S4D4Z6	A0A4S4EYS5;A0A7J7H4F0;A0A1L5JJ02;A0A7J7G550;A0A4S4D4Z6	tr|A0A4S4EYS5|A0A4S4EYS5_CAMSI Chlorophyllase OS=Camellia sinensis var. sinensis OX=542762 GN=TEA_024959 PE=3 SV=1;tr|A0A7J7H4F0|A0A7J7H4F0_CAMSI Uncharacterized protein OS=Camellia sinensis OX=4442 GN=HYC85_013374 PE=4 SV=1;tr|A0A1L5JJ02|A0A1L5JJ02_CAMSI	1	1	5.9	21.998	0	0	0	0	0	0	0	0	0	TEA_024959	Chlorophyllase	GO:0015996,GO:0047746,GO:0102293	chlorophyll catabolic process|chlorophyllase activity|pheophytinase b activity	ko00860	Porphyrin and chlorophyll metabolism
A0A4S4DIG5	A0A4S4DIG5;A0A4S4D6X1;A0A1L5JJ06	A0A4S4DIG5;A0A4S4D6X1;A0A1L5JJ06	tr|A0A4S4DIG5|A0A4S4DIG5_CAMSI Chlorophyllase OS=Camellia sinensis var. sinensis OX=542762 GN=TEA_013364 PE=3 SV=1;tr|A0A4S4D6X1|A0A4S4D6X1_CAMSI Chlorophyllase OS=Camellia sinensis var. sinensis OX=542762 GN=TEA_004148 PE=3 SV=1;tr|A0A1L5JJ06|A0A1L5JJ06_C	2	2	11	32.005	0	0	0	0	0	0	0	0	0	TEA_013364	Chlorophyllase	GO:0015996,GO:0047746,GO:0102293	chlorophyll catabolic process|chlorophyllase activity|pheophytinase b activity	ko00860	Porphyrin and chlorophyll metabolism
A0A1L5JJ07	A0A1L5JJ07;A0A3G1VCZ8;A0A7J7H4H9;A0A4S4DIQ9;A0A4S4DXE2;A0A4S4EK21;A0A4S4EKB9	A0A1L5JJ07;A0A3G1VCZ8	tr|A0A1L5JJ07|A0A1L5JJ07_CAMSI Carotenoid cleavage dioxygenase OS=Camellia sinensis OX=4442 GN=CCDs PE=2 SV=1;tr|A0A3G1VCZ8|A0A3G1VCZ8_CAMSI Carotenoid cleavage dioxygenases 1 OS=Camellia sinensis OX=4442 GN=CCD1 PE=2 SV=1	13	1	32.8	61.592	0	0	0	0	0	0	0	0	0	CCDs	Carotenoid cleavage dioxygenase	GO:0046872,GO:0016702	metal ion binding|oxidoreductase activity, acting on single donors with incorporation of molecular oxygen, incorporation of two atoms of oxygen			KOG1285	[Q]	Beta, beta-carotene 15,15'-dioxygenase and related enzymes	Secondary metabolites biosynthesis, transport and catabolism
A0A4S4E0C0	A0A4S4E0C0;A0A1P8YYH5	A0A4S4E0C0;A0A1P8YYH5	tr|A0A4S4E0C0|A0A4S4E0C0_CAMSI Uncharacterized protein OS=Camellia sinensis var. sinensis OX=542762 GN=TEA_012729 PE=4 SV=1;tr|A0A1P8YYH5|A0A1P8YYH5_CAMSI Thaumatin-like protein 1 OS=Camellia sinensis OX=4442 GN=THA1 PE=2 SV=1	2	2	11.8	26.223	7988700	2483500	9798900	5815500	5098100	6054300	13694000	6062800	9993100	TEA_012729	Uncharacterized protein
A0A1P8YYH8	A0A1P8YYH8;A0A4S4ECQ9	A0A1P8YYH8;A0A4S4ECQ9	tr|A0A1P8YYH8|A0A1P8YYH8_CAMSI Jasmonate-inducible protein 1 OS=Camellia sinensis var. sinensis OX=542762 GN=JAS1 PE=2 SV=1;tr|A0A4S4ECQ9|A0A4S4ECQ9_CAMSI Uncharacterized protein OS=Camellia sinensis var. sinensis OX=542762 GN=TEA_008453 PE=4 SV=1	2	2	15.3	23.742	304920	625150	0	454150	585030	0	0	0	420090	JAS1	Jasmonate-inducible protein 1
A0A1S5R3B9	A0A1S5R3B9;A0A7J7FQG4	A0A1S5R3B9;A0A7J7FQG4	tr|A0A1S5R3B9|A0A1S5R3B9_CAMSI Tryptophan synthase OS=Camellia sinensis OX=4442 PE=2 SV=1;tr|A0A7J7FQG4|A0A7J7FQG4_CAMSI Tryptophan synthase OS=Camellia sinensis OX=4442 GN=HYC85_031328 PE=3 SV=1	8	8	37.9	33.287	305600	133090	206080	273710	124100	404680	486260	287110	316260		Tryptophan synthase	GO:0004834	tryptophan synthase activity	ko00260,ko01230,ko00400	Glycine, serine and threonine metabolism|Biosynthesis of amino acids|Phenylalanine, tyrosine and tryptophan biosynthesis	KOG4175	[E]	Tryptophan synthase alpha chain	Amino acid transport and metabolism
A0A1S5R3C2	A0A1S5R3C2;A0A7J7I905	A0A1S5R3C2;A0A7J7I905	tr|A0A1S5R3C2|A0A1S5R3C2_CAMSI Tryptophan synthase OS=Camellia sinensis OX=4442 PE=2 SV=1;tr|A0A7J7I905|A0A7J7I905_CAMSI Tryptophan synthase OS=Camellia sinensis OX=4442 GN=HYC85_002618 PE=3 SV=1	8	8	28.4	55.113	164470	263310	61780	182420	428450	88928	227100	67034	390870		Tryptophan synthase	GO:0030170,GO:0004834	pyridoxal phosphate binding|tryptophan synthase activity	ko00260,ko01230,ko00400	Glycine, serine and threonine metabolism|Biosynthesis of amino acids|Phenylalanine, tyrosine and tryptophan biosynthesis	KOG1395	[E]	Tryptophan synthase beta chain	Amino acid transport and metabolism
A0A7J7H765	A0A7J7H765;A0A1S5R3C3;A0A7J7HA56	A0A7J7H765;A0A1S5R3C3	tr|A0A7J7H765|A0A7J7H765_CAMSI Tryptophan synthase OS=Camellia sinensis OX=4442 GN=HYC85_014769 PE=3 SV=1;tr|A0A1S5R3C3|A0A1S5R3C3_CAMSI Tryptophan synthase OS=Camellia sinensis OX=4442 PE=2 SV=1	8	8	21.8	48.787	151330	137060	96863	165010	152950	155550	179780	162210	195030	HYC85_014769	Tryptophan synthase	GO:0004834	tryptophan synthase activity	ko00260,ko01230,ko00400	Glycine, serine and threonine metabolism|Biosynthesis of amino acids|Phenylalanine, tyrosine and tryptophan biosynthesis	KOG1395	[E]	Tryptophan synthase beta chain	Amino acid transport and metabolism
A0A1S6LXZ7	A0A1S6LXZ7;A0A7J7G2X2;A0A4S4EID0	A0A1S6LXZ7;A0A7J7G2X2	tr|A0A1S6LXZ7|A0A1S6LXZ7_CAMSI Pyrroline-5-carboxylate dehydrogenase (Fragment) OS=Camellia sinensis OX=4442 GN=P5CDH PE=2 SV=1;tr|A0A7J7G2X2|A0A7J7G2X2_CAMSI Aldedh domain-containing protein OS=Camellia sinensis OX=4442 GN=HYC85_029825 PE=3 SV=1	15	6	30.2	66.187	323170	491310	334110	639350	715830	386120	166800	443510	307040	P5CDH	Pyrroline-5-carboxylate dehydrogenase (Fragment)	GO:0004029	aldehyde dehydrogenase (NAD+) activity	ko00250,ko00330	Alanine, aspartate and glutamate metabolism|Arginine and proline metabolism	KOG2451	[C]	Aldehyde dehydrogenase	Energy production and conversion
A0A1X9RKD3	A0A1X9RKD3	A0A1X9RKD3	tr|A0A1X9RKD3|A0A1X9RKD3_CAMSI Germin-like protein OS=Camellia sinensis OX=4442 GN=GLP4 PE=2 SV=1	4	4	20	23.629	2575500	4276900	10883000	2029200	7412000	9077200	8611700	3975300	2922100	GLP4	Germin-like protein	GO:0048046,GO:0030145	apoplast|manganese ion binding
A0A1X9RKE0	A0A1X9RKE0;A0A7J7I6K5;A0A7J7I9G3;A0A4V3WKZ6;A0A7J7HDU5;A0A7J7GLI4;A0A7J7I8F0;A0A4S4DLQ4;A0A4S4DK01	A0A1X9RKE0	tr|A0A1X9RKE0|A0A1X9RKE0_CAMSI Germin-like protein OS=Camellia sinensis OX=4442 GN=GLP3 PE=2 SV=1	10	1	51.3	24.295	0	0	0	0	0	0	0	0	0	GLP3	Germin-like protein	GO:0048046,GO:0030145	apoplast|manganese ion binding
A0A7J7H0L2	A0A7J7H0L2;G3F4I5;A0A7J7H0R2;A0A4S4E1M2;A0A4S4DU49;A0A1X9RKE4	A0A7J7H0L2;G3F4I5;A0A7J7H0R2;A0A4S4E1M2;A0A4S4DU49;A0A1X9RKE4	tr|A0A7J7H0L2|A0A7J7H0L2_CAMSI Cupin type-1 domain-containing protein OS=Camellia sinensis OX=4442 GN=HYC85_016780 PE=4 SV=1;tr|G3F4I5|G3F4I5_CAMSI Germin-like protein OS=Camellia sinensis OX=4442 GN=GLP1 PE=2 SV=1;tr|A0A7J7H0R2|A0A7J7H0R2_CAMSI Germin-lik	2	2	15.5	7.5016	12705000	16430000	13508000	13058000	6387600	17758000	18188000	14856000	10858000	HYC85_016780	Cupin type-1 domain-containing protein
A0A7J7HKS9	A0A7J7HKS9;A0A1Y0K2C2	A0A7J7HKS9;A0A1Y0K2C2	tr|A0A7J7HKS9|A0A7J7HKS9_CAMSI Uncharacterized protein OS=Camellia sinensis OX=4442 GN=HYC85_010785 PE=3 SV=1;tr|A0A1Y0K2C2|A0A1Y0K2C2_CAMSI Beta-glucosidase 1 GH1 family OS=Camellia sinensis OX=4442 GN=GH1BG1 PE=2 SV=1	4	4	12.8	52.862	33301	51680	28044	53055	112580	41856	0	44928	31176	HYC85_010785	Uncharacterized protein	GO:0005975,GO:0004553	carbohydrate metabolic process|hydrolase activity, hydrolyzing O-glycosyl compounds	ko00940,ko00460,ko00500	Phenylpropanoid biosynthesis|Cyanoamino acid metabolism|Starch and sucrose metabolism	KOG0626	[G]	Beta-glucosidase, lactase phlorizinhydrolase, and related proteins	Carbohydrate transport and metabolism
A0A1Y0K2C8	A0A1Y0K2C8;A0A4S4DLY7	A0A1Y0K2C8;A0A4S4DLY7	tr|A0A1Y0K2C8|A0A1Y0K2C8_CAMSI Beta-glucosidase 9 GH1 family OS=Camellia sinensis OX=4442 GN=GH1BG9 PE=2 SV=1;tr|A0A4S4DLY7|A0A4S4DLY7_CAMSI Uncharacterized protein OS=Camellia sinensis var. sinensis OX=542762 GN=TEA_022941 PE=3 SV=1	7	7	17.2	58.017	0	0	0	0	330100	37770	68945	0	0	GH1BG9	Beta-glucosidase 9 GH1 family	GO:0005975,GO:0004553	carbohydrate metabolic process|hydrolase activity, hydrolyzing O-glycosyl compounds	ko00940,ko00460,ko00500	Phenylpropanoid biosynthesis|Cyanoamino acid metabolism|Starch and sucrose metabolism	KOG0626	[G]	Beta-glucosidase, lactase phlorizinhydrolase, and related proteins	Carbohydrate transport and metabolism
A0A7J7FPW8	A0A7J7FPW8;A0A1Y0K2C9;A0A7J7FT08;A0A1Y0K2D1;A0A4S4DXB1;A0A4S4E501	A0A7J7FPW8;A0A1Y0K2C9;A0A7J7FT08;A0A1Y0K2D1;A0A4S4DXB1;A0A4S4E501	tr|A0A7J7FPW8|A0A7J7FPW8_CAMSI Uncharacterized protein OS=Camellia sinensis OX=4442 GN=HYC85_031032 PE=3 SV=1;tr|A0A1Y0K2C9|A0A1Y0K2C9_CAMSI Beta-glucosidase 8 GH1 family OS=Camellia sinensis OX=4442 GN=GH1BG8 PE=2 SV=1;tr|A0A7J7FT08|A0A7J7FT08_CAMSI Uncha	2	2	5.2	62.39	0	68606	0	0	45545	0	0	0	0	HYC85_031032	Uncharacterized protein	GO:0005975,GO:0004553	carbohydrate metabolic process|hydrolase activity, hydrolyzing O-glycosyl compounds	ko00940,ko00460,ko00500	Phenylpropanoid biosynthesis|Cyanoamino acid metabolism|Starch and sucrose metabolism	KOG0626	[G]	Beta-glucosidase, lactase phlorizinhydrolase, and related proteins	Carbohydrate transport and metabolism
A0A1Y0K2D0	A0A1Y0K2D0;A0A7J7I2N3;A0A4S4DRL6	A0A1Y0K2D0;A0A7J7I2N3;A0A4S4DRL6	tr|A0A1Y0K2D0|A0A1Y0K2D0_CAMSI Beta-glucosidase OS=Camellia sinensis OX=4442 GN=GH1BG4 PE=2 SV=1;tr|A0A7J7I2N3|A0A7J7I2N3_CAMSI Uncharacterized protein OS=Camellia sinensis OX=4442 GN=HYC85_000489 PE=3 SV=1;tr|A0A4S4DRL6|A0A4S4DRL6_CAMSI Uncharacterized pr	2	2	4.8	57.31	0	57558	0	46034	94496	0	0	0	0	GH1BG4	Beta-glucosidase	GO:0030245,GO:0008422,GO:0102483	cellulose catabolic process|beta-glucosidase activity|scopolin beta-glucosidase activity	ko00940,ko00460,ko00500	Phenylpropanoid biosynthesis|Cyanoamino acid metabolism|Starch and sucrose metabolism	KOG0626	[G]	Beta-glucosidase, lactase phlorizinhydrolase, and related proteins	Carbohydrate transport and metabolism
A0A1Z2RU86	A0A1Z2RU86;A0A4S4F249;A0A7J7GA60	A0A1Z2RU86	tr|A0A1Z2RU86|A0A1Z2RU86_CAMSI Lipoxygenase OS=Camellia sinensis OX=4442 GN=lox2 PE=2 SV=1	39	1	47.2	102.53	506140	1644500	136820	704400	2236500	389400	363050	382150	434710	lox2	Lipoxygenase	GO:0006633,GO:0031408,GO:0046872,GO:0016702	fatty acid biosynthetic process|oxylipin biosynthetic process|metal ion binding|oxidoreductase activity, acting on single donors with incorporation of molecular oxygen, incorporation of two atoms of oxygen	ko00591,ko00592	Linoleic acid metabolism|alpha-Linolenic acid metabolism
A0A218KGU8	A0A218KGU8;A0A4S4EEQ8;A0A7J7H782;A0A7J7GJR5;A0A7J7GE81;A0A7J7I438;A0A7J7H5V1;A0A7J7H3V1;A0A218KGS9	A0A218KGU8;A0A4S4EEQ8	tr|A0A218KGU8|A0A218KGU8_CAMSI Fructokinase 4 OS=Camellia sinensis OX=4442 GN=FRK4 PE=2 SV=1;tr|A0A4S4EEQ8|A0A4S4EEQ8_CAMSI Uncharacterized protein OS=Camellia sinensis var. sinensis OX=542762 GN=TEA_016906 PE=4 SV=1	15	14	45.2	42.152	829410	875480	730730	757580	579440	641630	903750	486620	594240	FRK4	Fructokinase 4	GO:0044281,GO:0019252,GO:0008865	small molecule metabolic process|starch biosynthetic process|fructokinase activity	ko00520,ko00500,ko00051	Amino sugar and nucleotide sugar metabolism|Starch and sucrose metabolism|Fructose and mannose metabolism	KOG2855	[G]	Ribokinase	Carbohydrate transport and metabolism
A0A220A451	A0A220A451	A0A220A451	tr|A0A220A451|A0A220A451_CAMSI Putative invertase inhibitor InvInh1 OS=Camellia sinensis OX=4442 PE=2 SV=1	1	1	5.1	21.696	0	0	0	0	0	0	0	0	0		Putative invertase inhibitor InvInh1	GO:0004857	enzyme inhibitor activity
A0A4S4DTR2	A0A4S4DTR2;A0A7J7H253;A0A4S4D1U0;A0A7J7I8C8;A0A4S4E365;A0A220NVG7;A0A4S4DK74;A0A7J7HQI2;A0A4S4CVM4	A0A4S4DTR2;A0A7J7H253;A0A4S4D1U0;A0A7J7I8C8;A0A4S4E365;A0A220NVG7;A0A4S4DK74;A0A7J7HQI2;A0A4S4CVM4	tr|A0A4S4DTR2|A0A4S4DTR2_CAMSI Uncharacterized protein OS=Camellia sinensis var. sinensis OX=542762 GN=TEA_023255 PE=3 SV=1;tr|A0A7J7H253|A0A7J7H253_CAMSI Uncharacterized protein OS=Camellia sinensis OX=4442 GN=HYC85_017281 PE=3 SV=1;tr|A0A4S4D1U0|A0A4S4D1	1	1	2.8	40.148	0	0	0	0	0	0	0	0	0	TEA_023255	Uncharacterized protein	GO:0005507,GO:0016491	copper ion binding|oxidoreductase activity			KOG1263	[Q]	Multicopper oxidases	Secondary metabolites biosynthesis, transport and catabolism
Q6DV45	Q6DV45;A0A220XI22;F1CJI9;A0A7M3UQF5;H9AZQ8;D2KY89;D2KY88	Q6DV45;A0A220XI22;F1CJI9;A0A7M3UQF5;H9AZQ8	tr|Q6DV45|Q6DV45_CAMSI Flavanone 3-hydroxylase OS=Camellia sinensis OX=4442 GN=F3H PE=2 SV=1;tr|A0A220XI22|A0A220XI22_CAMSI Flavanone 3-hydroxylase OS=Camellia sinensis OX=4442 PE=2 SV=1;tr|F1CJI9|F1CJI9_9ERIC Flavanone 3-hydroxylase OS=Camellia nitidissim	7	5	29.3	41.464	0	0	0	131470	385320	178740	101530	141070	549550	F3H	Flavanone 3-hydroxylase	GO:1901576,GO:0046872,GO:0016705	organic substance biosynthetic process|metal ion binding|oxidoreductase activity, acting on paired donors, with incorporation or reduction of molecular oxygen	ko00941	Flavonoid biosynthesis	KOG0143	[QR]	Iron/ascorbate family oxidoreductases	Secondary metabolites biosynthesis, transport and catabolism |General function prediction only
A0A4S4E4A7	A0A4S4E4A7;A0A222YU64;A0A7J7HZ13;A0A4S4D236;A0A4S4D2P3;A0A7J7GEP4	A0A4S4E4A7;A0A222YU64	tr|A0A4S4E4A7|A0A4S4E4A7_CAMSI Acyl-coenzyme A oxidase OS=Camellia sinensis var. sinensis OX=542762 GN=TEA_017244 PE=3 SV=1;tr|A0A222YU64|A0A222YU64_CAMSI Acyl-coenzyme A oxidase OS=Camellia sinensis OX=4442 GN=HYC85_026719 PE=2 SV=1	15	12	27.3	74.191	44680	149850	23991	67114	235760	20811	0	49556	38932	TEA_017244	Acyl-coenzyme A oxidase	GO:0006635,GO:0005777,GO:0003997,GO:0071949	fatty acid beta-oxidation|peroxisome|acyl-CoA oxidase activity|FAD binding	ko04024,ko00592,ko00071,ko04146,ko01040,ko01212	cAMP signaling pathway|alpha-Linolenic acid metabolism|Fatty acid degradation|Peroxisome|Biosynthesis of unsaturated fatty acids|Fatty acid metabolism	KOG0136	[I]	Acyl-CoA oxidase	Lipid transport and metabolism
A0A7J7H948	A0A7J7H948;A0A222YUF1;A0A4S4EL24	A0A7J7H948;A0A222YUF1;A0A4S4EL24	tr|A0A7J7H948|A0A7J7H948_CAMSI Uncharacterized protein OS=Camellia sinensis OX=4442 GN=HYC85_014223 PE=3 SV=1;tr|A0A222YUF1|A0A222YUF1_CAMSI Acyl-coenzyme A oxidase OS=Camellia sinensis OX=4442 PE=2 SV=1;tr|A0A4S4EL24|A0A4S4EL24_CAMSI ACOX domain-containin	5	5	6.9	97.85	0	48646	0	0	70860	0	0	0	0	HYC85_014223	Uncharacterized protein	GO:0006635,GO:0005777,GO:0003997,GO:0071949	fatty acid beta-oxidation|peroxisome|acyl-CoA oxidase activity|FAD binding	ko04024,ko00592,ko00071,ko04146,ko01040,ko01212	cAMP signaling pathway|alpha-Linolenic acid metabolism|Fatty acid degradation|Peroxisome|Biosynthesis of unsaturated fatty acids|Fatty acid metabolism	KOG0135	[IQ]	Pristanoyl-CoA/acyl-CoA oxidase	Lipid transport and metabolism |Secondary metabolites biosynthesis, transport and catabolism
A0A4S4DNR9	A0A4S4DNR9;A0A223HEC5;A0A3G3IRG9	A0A4S4DNR9;A0A223HEC5;A0A3G3IRG9	tr|A0A4S4DNR9|A0A4S4DNR9_CAMSI Uncharacterized protein OS=Camellia sinensis var. sinensis OX=542762 GN=TEA_017226 PE=3 SV=1;tr|A0A223HEC5|A0A223HEC5_CAMSI Geranylgeranyl diphosphate synthase OS=Camellia sinensis OX=4442 GN=GGPS4 PE=2 SV=1;tr|A0A3G3IRG9|A0A	2	2	8.8	37.221	49115	41724	54196	55132	29997	0	0	0	0	TEA_017226	Uncharacterized protein	GO:0008299,GO:0016740	isoprenoid biosynthetic process|transferase activity	ko00900	Terpenoid backbone biosynthesis	KOG0776	[H]	Geranylgeranyl pyrophosphate synthase/Polyprenyl synthetase	Coenzyme transport and metabolism
A0A240FCK5	A0A240FCK5;A0A4S4DZT8	A0A240FCK5	tr|A0A240FCK5|A0A240FCK5_CAMSI Heat shock protein 18.1 OS=Camellia sinensis OX=4442 GN=HSP18.1 PE=2 SV=1	4	3	55.8	18.142	134880	92921	237450	366660	118130	412280	152510	411640	248830	HSP18.1	Heat shock protein 18.1	GO:0005737	cytoplasm	ko04141	Protein processing in endoplasmic reticulum	KOG0710	[O]	Molecular chaperone (small heat-shock protein Hsp26/Hsp42)	Posttranslational modification, protein turnover, chaperones
A0A240FCK6	A0A240FCK6;A0A7J7HKC6;A0A4S4D514	A0A240FCK6;A0A7J7HKC6;A0A4S4D514	tr|A0A240FCK6|A0A240FCK6_CAMSI Heat shock protein 21.8 OS=Camellia sinensis OX=4442 GN=HSP21.8 PE=2 SV=1;tr|A0A7J7HKC6|A0A7J7HKC6_CAMSI SHSP domain-containing protein OS=Camellia sinensis OX=4442 GN=HYC85_010330 PE=3 SV=1;tr|A0A4S4D514|A0A4S4D514_CAMSI SHS	7	7	43.1	21.753	0	16419	177810	1081800	17611	127290	35609	242410	128580	HSP21.8	Heat shock protein 21.8	GO:0005737	cytoplasm	ko04141	Protein processing in endoplasmic reticulum	KOG0710	[O]	Molecular chaperone (small heat-shock protein Hsp26/Hsp42)	Posttranslational modification, protein turnover, chaperones
A0A6G7GFT7	A0A6G7GFT7;A0A7J7G4Z6;A0A286QXV0;A0A286QXU9;A0A4S4DNQ2;A0A6G7GFR0;A0A7J7FRV5;A0A7J7H572;C7DYB1;I2DDG1;A0A4S4EYA8;A0A7J7GAH4;A0A286QXU8;A0A6G7GGB3;A0A286QXV1;A0A4S4EEN9;Q672H7;A0A4S4ENV7;A0A286QXV5;P45726;A0A218NGS5;A0A6G7GGE8;A0A6G7GGM4	A0A6G7GFT7;A0A7J7G4Z6;A0A286QXV0;A0A286QXU9;A0A4S4DNQ2;A0A6G7GFR0;A0A7J7FRV5;A0A7J7H572;C7DYB1;I2DDG1;A0A4S4EYA8;A0A7J7GAH4;A0A286QXU8;A0A6G7GGB3;A0A286QXV1;A0A4S4EEN9;Q672H7;A0A4S4ENV7;A0A286QXV5;P45726;A0A218NGS5;A0A6G7GGE8;A0A6G7GGM4	tr|A0A6G7GFT7|A0A6G7GFT7_CAMSI Phenylalanine ammonia-lyase OS=Camellia sinensis var. sinensis OX=542762 PE=2 SV=1;tr|A0A7J7G4Z6|A0A7J7G4Z6_CAMSI Phenylalanine ammonia-lyase OS=Camellia sinensis OX=4442 GN=HYC85_026766 PE=3 SV=1;tr|A0A286QXV0|A0A286QXV0_CAM	2	2	4	87.731	0	0	0	0	0	0	0	0	0		Phenylalanine ammonia-lyase	GO:0009800,GO:0006559,GO:0005737,GO:0045548	cinnamic acid biosynthetic process|L-phenylalanine catabolic process|cytoplasm|phenylalanine ammonia-lyase activity	ko00940,ko00360	Phenylpropanoid biosynthesis|Phenylalanine metabolism	KOG0222	[Q]	Phenylalanine and histidine ammonia-lyase	Secondary metabolites biosynthesis, transport and catabolism
A0A4S4ECG9	A0A4S4ECG9;A0A286QXW7;A0A4S4E2V3;A0A286QXV8;A0A7J7HUS6	A0A4S4ECG9;A0A286QXW7;A0A4S4E2V3;A0A286QXV8;A0A7J7HUS6	tr|A0A4S4ECG9|A0A4S4ECG9_CAMSI 4-coumarate--CoA ligase OS=Camellia sinensis var. sinensis OX=542762 GN=TEA_024818 PE=4 SV=1;tr|A0A286QXW7|A0A286QXW7_CAMSI 4-coumarate--CoA ligase OS=Camellia sinensis OX=4442 GN=4CLb PE=2 SV=1;tr|A0A4S4E2V3|A0A4S4E2V3_CAMSI	1	1	2.5	47.842	0	0	0	0	0	0	0	0	0	TEA_024818	4-coumarate--CoA ligase	GO:0009698,GO:0016207	phenylpropanoid metabolic process|4-coumarate-CoA ligase activity	ko00940,ko00130,ko00360	Phenylpropanoid biosynthesis|Ubiquinone and other terpenoid-quinone biosynthesis|Phenylalanine metabolism	KOG1176	[I]	Acyl-CoA synthetase	Lipid transport and metabolism
A0A286QXV9	A0A286QXV9;F1CGY6;Q45QI7;A0A7J7H4B5;A0A7J7I3X6;A0A4S4EIF6	A0A286QXV9;F1CGY6;Q45QI7;A0A7J7H4B5	tr|A0A286QXV9|A0A286QXV9_CAMSI Chalcone-flavonone isomerase family protein OS=Camellia sinensis OX=4442 GN=CHIa PE=2 SV=1;tr|F1CGY6|F1CGY6_9ERIC Chalcone-flavonone isomerase family protein OS=Camellia nitidissima OX=147926 GN=CHI PE=2 SV=1;sp|Q45QI7|CFI_CA	9	4	52.2	24.735	198140	0	418720	220710	310330	325380	247400	218760	565520	CHIa	Chalcone-flavonone isomerase family protein	GO:0009813,GO:0045430	flavonoid biosynthetic process|chalcone isomerase activity	ko00941	Flavonoid biosynthesis
A0A286QXW9	A0A286QXW9;A0A4S4DRC9;Q6DV44;M4R444;A0A7J7HRB9;A0A286QXW8;F4YFI1	A0A286QXW9;A0A4S4DRC9;Q6DV44;M4R444;A0A7J7HRB9;A0A286QXW8	tr|A0A286QXW9|A0A286QXW9_CAMSI Cinnamate-4-hydroxylase OS=Camellia sinensis OX=4442 GN=C4Ha PE=2 SV=1;tr|A0A4S4DRC9|A0A4S4DRC9_CAMSI Uncharacterized protein OS=Camellia sinensis var. sinensis OX=542762 GN=TEA_013313 PE=3 SV=1;tr|Q6DV44|Q6DV44_CAMSI Trans-c	8	8	18.2	58.154	0	0	0	0	113060	0	0	0	54581	C4Ha	Cinnamate-4-hydroxylase	GO:0020037,GO:0005506,GO:0004497,GO:0016705	heme binding|iron ion binding|monooxygenase activity|oxidoreductase activity, acting on paired donors, with incorporation or reduction of molecular oxygen	ko00130,ko01220,ko00945,ko00940,ko00360,ko00941	Ubiquinone and other terpenoid-quinone biosynthesis|Degradation of aromatic compounds|Stilbenoid, diarylheptanoid and gingerol biosynthesis|Phenylpropanoid biosynthesis|Phenylalanine metabolism|Flavonoid biosynthesis	KOG0156	[Q]	Cytochrome P450 CYP2 subfamily	Secondary metabolites biosynthesis, transport and catabolism
A0A4V3WNR3	A0A4V3WNR3;A0A286QXX2	A0A4V3WNR3;A0A286QXX2	tr|A0A4V3WNR3|A0A4V3WNR3_CAMSI Chalcone-flavonone isomerase family protein OS=Camellia sinensis var. sinensis OX=542762 GN=TEA_016751 PE=3 SV=1;tr|A0A286QXX2|A0A286QXX2_CAMSI Chalcone-flavonone isomerase family protein OS=Camellia sinensis OX=4442 GN=CHId	1	1	6.7	22.534	0	0	0	0	0	0	0	0	0	TEA_016751	Chalcone-flavonone isomerase family protein	GO:0016872	intramolecular lyase activity
A0A286QXX5	A0A286QXX5;A0A7J7I408;A0A2K9R8V1;A0A2K9RAI2;A0A2K9RA86;A0A2K9RAP8;A0A2K9RA97;A0A2K9RAH8;A0A2K9RA87;A0A2K9R8V2;A0A2K9R8U1;A0A4S4DRD8;A0A4S4E031	A0A286QXX5;A0A7J7I408;A0A2K9R8V1;A0A2K9RAI2;A0A2K9RA86	tr|A0A286QXX5|A0A286QXX5_CAMSI Chalcone-flavonone isomerase family protein OS=Camellia sinensis OX=4442 GN=CHIb PE=2 SV=1;tr|A0A7J7I408|A0A7J7I408_CAMSI Chalcone-flavonone isomerase family protein OS=Camellia sinensis OX=4442 GN=HYC85_000949 PE=3 SV=1;tr|A	7	7	53.6	23.245	68851	61514	97020	185170	149630	348330	226540	282840	496650	CHIb	Chalcone-flavonone isomerase family protein	GO:0016872	intramolecular lyase activity
A0A288K5C1	A0A288K5C1;B3GS75;A0A4S4DUJ9	A0A288K5C1;B3GS75	tr|A0A288K5C1|A0A288K5C1_CAMSI Small heat shock protein 17.2 OS=Camellia sinensis OX=4442 GN=HSP17.2 PE=2 SV=1;tr|B3GS75|B3GS75_CAMSI Low molecular weight heat shock protein OS=Camellia sinensis OX=4442 PE=2 SV=1	7	2	40	17.234	1911300	1238300	6331000	8419200	1012900	2892400	1458600	1930900	3900200	HSP17.2	Small heat shock protein 17.2	GO:0005737	cytoplasm	ko04141	Protein processing in endoplasmic reticulum	KOG0710	[O]	Molecular chaperone (small heat-shock protein Hsp26/Hsp42)	Posttranslational modification, protein turnover, chaperones
A0A2H4WM44	A0A2H4WM44;A0A7J7FZ09	A0A2H4WM44;A0A7J7FZ09	tr|A0A2H4WM44|A0A2H4WM44_CAMSI BON3 OS=Camellia sinensis OX=4442 PE=2 SV=1;tr|A0A7J7FZ09|A0A7J7FZ09_CAMSI Uncharacterized protein OS=Camellia sinensis OX=4442 GN=HYC85_028989 PE=3 SV=1	2	2	5.2	63.654	0	0	0	0	0	0	0	0	0		BON3	GO:0060548,GO:0005544	negative regulation of cell death|calcium-dependent phospholipid binding			KOG1327	[T]	Copine	Signal transduction mechanisms
A0A2H4X2U9	A0A2H4X2U9;A0A4S4DEH9;A0A7J7HI04;A0A7J7GMH1;A0A4S4ER33	A0A2H4X2U9;A0A4S4DEH9;A0A7J7HI04	tr|A0A2H4X2U9|A0A2H4X2U9_CAMSI Short-chain dehydrogenase/reductase OS=Camellia sinensis OX=4442 GN=SDR PE=2 SV=1;tr|A0A4S4DEH9|A0A4S4DEH9_CAMSI Uncharacterized protein OS=Camellia sinensis var. sinensis OX=542762 GN=TEA_015200 PE=3 SV=1;tr|A0A7J7HI04|A0A7J	6	6	32.9	29.304	863490	273840	576730	1154300	298880	648480	718130	519220	237980	SDR	Short-chain dehydrogenase/reductase	GO:0010301	xanthoxin dehydrogenase activity	ko00906	Carotenoid biosynthesis	KOG0725	[R]	Reductases with broad range of substrate specificities	General function prediction only
A0A2H4X2V9	A0A2H4X2V9;A0A4S4DER4;A0A7J7H4T2;A0A4S4DQV6;A0A7J7HKY2;A0A4S4F268	A0A2H4X2V9;A0A4S4DER4;A0A7J7H4T2;A0A4S4DQV6	tr|A0A2H4X2V9|A0A2H4X2V9_CAMSI Pyrabactin resistance-like 8 protein OS=Camellia sinensis OX=4442 GN=PYL8 PE=2 SV=1;tr|A0A4S4DER4|A0A4S4DER4_CAMSI Uncharacterized protein OS=Camellia sinensis var. sinensis OX=542762 GN=TEA_026036 PE=3 SV=1;tr|A0A7J7H4T2|A0A	4	3	25.4	20.916	45200	38215	0	0	68671	42339	0	0	0	PYL8	Pyrabactin resistance-like 8 protein	GO:0009738,GO:0005737,GO:0005886,GO:0004864	abscisic acid-activated signaling pathway|cytoplasm|plasma membrane|protein phosphatase inhibitor activity	ko04075	Plant hormone signal transduction
A0A7J7H0W6	A0A7J7H0W6;A0A4S4EQ78;A0A2H4X357;A0A7J7HJB9	A0A7J7H0W6;A0A4S4EQ78;A0A2H4X357	tr|A0A7J7H0W6|A0A7J7H0W6_CAMSI Protein kinase domain-containing protein OS=Camellia sinensis OX=4442 GN=HYC85_016881 PE=3 SV=1;tr|A0A4S4EQ78|A0A4S4EQ78_CAMSI Protein kinase domain-containing protein OS=Camellia sinensis var. sinensis OX=542762 GN=TEA_02236	4	3	17.9	30.348	53910	57721	0	42302	107760	33266	92954	94531	109840	HYC85_016881	Protein kinase domain-containing protein	GO:0005524,GO:0004674	ATP binding|protein serine/threonine kinase activity			KOG0581	[T]	Mitogen-activated protein kinase kinase (MAP2K)	Signal transduction mechanisms
A0A2I6PCH8	A0A2I6PCH8;A0A2I6PCI0;A0A2I6PCI4;A0A2I6PCI8;A0A2I6PCI9;A0A2I6PCL5;A0A2I6PCH7;A0A4S4D7R2;A0A2I6PCK8;A0A2I6PCI2;A0A2I6PCH6;A0A2I6PCH5;A0A2I6PCH4;A0A2I6PCH9;A0A286QXZ1;B6A7R4;A2TJG2	A0A2I6PCH8;A0A2I6PCI0;A0A2I6PCI4;A0A2I6PCI8;A0A2I6PCI9;A0A2I6PCL5;A0A2I6PCH7;A0A4S4D7R2;A0A2I6PCK8;A0A2I6PCI2;A0A2I6PCH6;A0A2I6PCH5;A0A2I6PCH4;A0A2I6PCH9;A0A286QXZ1	tr|A0A2I6PCH8|A0A2I6PCH8_9ERIC Flavonol synthase OS=Camellia fraterna OX=542725 GN=FLS PE=2 SV=1;tr|A0A2I6PCI0|A0A2I6PCI0_9ERIC Flavonol synthase OS=Camellia fraterna OX=542725 GN=FLS PE=2 SV=1;tr|A0A2I6PCI4|A0A2I6PCI4_9ERIC Flavonol synthase OS=Camellia f	7	1	28.1	37.645	0	0	0	0	0	0	0	0	0	FLS	Flavonol synthase	GO:1901576,GO:0046872,GO:0016705	organic substance biosynthetic process|metal ion binding|oxidoreductase activity, acting on paired donors, with incorporation or reduction of molecular oxygen	ko00941	Flavonoid biosynthesis	KOG0143	[QR]	Iron/ascorbate family oxidoreductases	Secondary metabolites biosynthesis, transport and catabolism |General function prediction only
A0A4S4EH83	A0A4S4EH83;A0A2I6PCN5;M4VMV7;L7NQP1;A0A7M3UQE8;F1CGY5;P48386;M4VKF3;A0A7M3UQE9;H9C6R0;D2KX93;A0A2I6PCN4;A0A2I6PCP4;A0A4S4EG72;H9AZQ0;A0A2I6PCM6;A0A2I6PCP3;M4VKY3;A0A2I6PCP5;P48387;P48388;Q690N1;M4VNY3;A0A2I6PCN2;A0A286QXV7;M4W384;A0A4S4EHF1;E9NSF5;Q5VLQ5;D5KXS6;D5KXT0;D5KXT4;D5KXT7;D5KXS7;D5KXT6;D5KXS8;D5KXR8;D5KXT2;A0A2I6PCP0;D5KXT5;D5KXN8;D5KXP9;A0A2I6PCN3;A0A2I6PCQ7;D5KXT3;D5KXT9;A0A2I6PCN7;A0…	A0A4S4EH83;A0A2I6PCN5;M4VMV7;L7NQP1;A0A7M3UQE8;F1CGY5;P48386;M4VKF3;A0A7M3UQE9;H9C6R0;D2KX93;A0A2I6PCN4;A0A2I6PCP4;A0A4S4EG72;H9AZQ0;A0A2I6PCM6;A0A2I6PCP3;M4VKY3;A0A2I6PCP5;P48387;P48388;Q690N1;M4VNY3;A0A2I6PCN2;A0A286QXV7;M4W384;A0A4S4EHF1;E9NSF5;Q5VLQ5;D5KXS6;D5KXT0;D5KXT4;D5KXT7;D5KXS7;D5KXT6;D5KXS8;D5KXR8;D5KXT2;A0A2I6PCP0;D5KXT5;D5KXN8;D5KXP9;A0A2I6PCN3;A0A2I6PCQ7;D5KXT3;D5KXT9;A0A2I6PCN7;A0…	tr|A0A4S4EH83|A0A4S4EH83_CAMSI Uncharacterized protein OS=Camellia sinensis var. sinensis OX=542762 GN=TEA_020911 PE=3 SV=1;tr|A0A2I6PCN5|A0A2I6PCN5_9ERIC Chalcone synthase OS=Camellia fraterna OX=542725 GN=CHS PE=2 SV=1;tr|M4VMV7|M4VMV7_CAMSI Chalcone syn	5	1	13.9	43.092	0	0	0	0	0	0	0	0	0	TEA_020911	Uncharacterized protein	GO:0009058,GO:0016747	biosynthetic process|acyltransferase activity, transferring groups other than amino-acyl groups	ko00941	Flavonoid biosynthesis
A0A2I6RLF9	A0A2I6RLF9;A0A2I6RLI6;A0A2I6RLI5	A0A2I6RLF9;A0A2I6RLI6;A0A2I6RLI5	tr|A0A2I6RLF9|A0A2I6RLF9_9ERIC Chitinase OS=Camellia fraterna OX=542725 GN=CHIT PE=2 SV=1;tr|A0A2I6RLI6|A0A2I6RLI6_9ERIC Chitinase OS=Camellia fraterna OX=542725 GN=CHIT PE=2 SV=1;tr|A0A2I6RLI5|A0A2I6RLI5_9ERIC Chitinase OS=Camellia fraterna OX=542725 GN=C	2	2	7.8	33.376	799360	0	0	139950	98731	1668900	1351900	433570	1736300	CHIT	Chitinase	GO:0005975,GO:0016998,GO:0006032,GO:0006952,GO:0004568	carbohydrate metabolic process|cell wall macromolecule catabolic process|chitin catabolic process|defense response|chitinase activity	ko00520	Amino sugar and nucleotide sugar metabolism	KOG4742	[R]	Predicted chitinase	General function prediction only
A0A7J7GN79	A0A7J7GN79;A0A2I6RLG7;A0A2I6RLG6;A0A2I6RLG1;A0A4S4E1N9;A0A2I6RLF6;A0A2I6RLG2	A0A7J7GN79;A0A2I6RLG7;A0A2I6RLG6;A0A2I6RLG1;A0A4S4E1N9	tr|A0A7J7GN79|A0A7J7GN79_CAMSI Chitin-binding type-1 domain-containing protein OS=Camellia sinensis OX=4442 GN=HYC85_019871 PE=3 SV=1;tr|A0A2I6RLG7|A0A2I6RLG7_9ERIC Chitinase OS=Camellia fraterna OX=542725 GN=CHIT PE=2 SV=1;tr|A0A2I6RLG6|A0A2I6RLG6_9ERIC C	3	1	21.1	28.587	0	0	0	0	0	0	0	0	0	HYC85_019871	Chitin-binding type-1 domain-containing protein	GO:0005975,GO:0016998,GO:0006032,GO:0006952,GO:0004568,GO:0008061	carbohydrate metabolic process|cell wall macromolecule catabolic process|chitin catabolic process|defense response|chitinase activity|chitin binding	ko00520	Amino sugar and nucleotide sugar metabolism	KOG4742	[R]	Predicted chitinase	General function prediction only
A0A2I6RLH9	A0A2I6RLH9;A0A2I6RLJ4;A0A2I6RLJ1;A0A2I6RLI3;A0A2I6RLH7;A0A2I6RLH1	A0A2I6RLH9;A0A2I6RLJ4;A0A2I6RLJ1;A0A2I6RLI3;A0A2I6RLH7;A0A2I6RLH1	tr|A0A2I6RLH9|A0A2I6RLH9_9ERIC Chitinase OS=Camellia fraterna OX=542725 GN=CHIT PE=2 SV=1;tr|A0A2I6RLJ4|A0A2I6RLJ4_9ERIC Chitinase OS=Camellia fraterna OX=542725 GN=CHIT PE=2 SV=1;tr|A0A2I6RLJ1|A0A2I6RLJ1_9ERIC Chitinase OS=Camellia fraterna OX=542725 GN=C	2	2	15.8	28.72	0	0	0	0	0	0	0	0	0	CHIT	Chitinase	GO:0005975,GO:0016998,GO:0006032,GO:0006952,GO:0004568,GO:0008061	carbohydrate metabolic process|cell wall macromolecule catabolic process|chitin catabolic process|defense response|chitinase activity|chitin binding	ko00520	Amino sugar and nucleotide sugar metabolism	KOG4742	[R]	Predicted chitinase	General function prediction only
A0A7J7GPU4	A0A7J7GPU4;A0A4S4EJX1;A0A2L0V7Q6	A0A7J7GPU4;A0A4S4EJX1;A0A2L0V7Q6	tr|A0A7J7GPU4|A0A7J7GPU4_CAMSI Chlorophyll a-b binding protein, chloroplastic OS=Camellia sinensis OX=4442 GN=HYC85_019877 PE=3 SV=1;tr|A0A4S4EJX1|A0A4S4EJX1_CAMSI Chlorophyll a-b binding protein, chloroplastic OS=Camellia sinensis var. sinensis OX=542762	18	18	61.5	29.438	70224000	44242000	82352000	62059000	39038000	72526000	83012000	68080000	55749000	HYC85_019877	Chlorophyll a-b binding protein, chloroplastic	GO:0009765,GO:0018298,GO:0009535,GO:0016021,GO:0009522,GO:0009523,GO:0016168	photosynthesis, light harvesting|protein-chromophore linkage|chloroplast thylakoid membrane|integral component of membrane|photosystem I|photosystem II|chlorophyll binding	ko00196	Photosynthesis - antenna proteins
A0A4S4EZG3	A0A4S4EZG3;A0A2L0V7R0	A0A4S4EZG3;A0A2L0V7R0	tr|A0A4S4EZG3|A0A4S4EZG3_CAMSI Chlorophyll a-b binding protein, chloroplastic OS=Camellia sinensis var. sinensis OX=542762 GN=TEA_025056 PE=3 SV=1;tr|A0A2L0V7R0|A0A2L0V7R0_CAMSI Chlorophyll a-b binding protein, chloroplastic OS=Camellia sinensis var. sinen	11	6	50.2	28.662	75344000	42799000	94428000	55843000	35864000	84022000	87555000	82478000	55257000	TEA_025056	Chlorophyll a-b binding protein, chloroplastic	GO:0009765,GO:0018298,GO:0009535,GO:0016021,GO:0009522,GO:0009523,GO:0016168	photosynthesis, light harvesting|protein-chromophore linkage|chloroplast thylakoid membrane|integral component of membrane|photosystem I|photosystem II|chlorophyll binding	ko00196	Photosynthesis - antenna proteins
A0A2L1CDF3	A0A2L1CDF3;V9XSX6;A0A4V3WM08;V5RA12;A0A7J7G3D2;A0A4V3WPJ9;A0A4S4D805;V9XTQ9;A0A7J7HUT0;A0A219T4C7;A0A7J7FUM0;A0A218KGS8;A0A024CJY3;A0A7J7GCL5;A0A218KGT4	A0A2L1CDF3;V9XSX6;A0A4V3WM08;V5RA12;A0A7J7G3D2	tr|A0A2L1CDF3|A0A2L1CDF3_9ERIC Phosphotransferase OS=Camellia reticulata OX=452972 GN=HK1 PE=2 SV=1;tr|V9XSX6|V9XSX6_CAMSI Phosphotransferase OS=Camellia sinensis OX=4442 PE=2 SV=1;tr|A0A4V3WM08|A0A4V3WM08_CAMSI Phosphotransferase OS=Camellia sinensis var.	16	16	48.1	53.536	315940	503710	214820	314910	562790	226950	200570	272970	262290	HK1	Phosphotransferase	GO:0001678,GO:0006096,GO:0019318,GO:0005524,GO:0005536,GO:0004396	cellular glucose homeostasis|glycolytic process|hexose metabolic process|ATP binding|glucose binding|hexokinase activity	ko04066,ko00524,ko00052,ko01200,ko00051,ko00010,ko00520,ko00500,ko00521	HIF-1 signaling pathway|Neomycin, kanamycin and gentamicin biosynthesis|Galactose metabolism|Carbon metabolism|Fructose and mannose metabolism|Glycolysis / Gluconeogenesis|Amino sugar and nucleotide sugar metabolism|Starch and sucrose metabolism|Streptomycin biosynthesis	KOG1369	[G]	Hexokinase	Carbohydrate transport and metabolism
A0A2P1MW04	A0A2P1MW04;A0A2P1MW17;A0A7J7FX01	A0A2P1MW04;A0A2P1MW17;A0A7J7FX01	tr|A0A2P1MW04|A0A2P1MW04_CAMSI Mg-protoporphyrin IX methyltransferase OS=Camellia sinensis OX=4442 GN=CHLM PE=2 SV=1;tr|A0A2P1MW17|A0A2P1MW17_CAMSI Mg-protoporphyrin IX methyltransferase OS=Camellia sinensis OX=4442 GN=CHLM PE=2 SV=1;tr|A0A7J7FX01|A0A7J7FX	10	9	32.3	34.856	263220	241810	258650	283370	342030	261240	218250	331840	276990	CHLM	Mg-protoporphyrin IX methyltransferase	GO:0015995,GO:0032259,GO:0046406	chlorophyll biosynthetic process|methylation|magnesium protoporphyrin IX methyltransferase activity	ko00860	Porphyrin and chlorophyll metabolism	KOG1270	[H]	Methyltransferases	Coenzyme transport and metabolism
A0A385MIP0	A0A385MIP0;A0A7J7GV46;A0A4S4E0T0;A0A2R3U826;A0A4S4E0Q9;A0A7J7GWQ0	A0A385MIP0;A0A7J7GV46;A0A4S4E0T0;A0A2R3U826;A0A4S4E0Q9;A0A7J7GWQ0	tr|A0A385MIP0|A0A385MIP0_CAMSI Cationic amino acid transporter 4 OS=Camellia sinensis OX=4442 GN=CAT4 PE=2 SV=1;tr|A0A7J7GV46|A0A7J7GV46_CAMSI AA_permease_C domain-containing protein OS=Camellia sinensis OX=4442 GN=HYC85_018740 PE=4 SV=1;tr|A0A4S4E0T0|A0A4	2	2	4.1	58.754	0	0	0	0	0	0	0	0	0	CAT4	Cationic amino acid transporter 4	GO:0016021,GO:0022857	integral component of membrane|transmembrane transporter activity			KOG1286	[E]	Amino acid transporters	Amino acid transport and metabolism
A0A4S4EQU3	A0A4S4EQU3;A0A2R4NBY4;A0A4S4DFQ8;A0A7J7HB83;A0A7J7HDC3	A0A4S4EQU3;A0A2R4NBY4;A0A4S4DFQ8;A0A7J7HB83	tr|A0A4S4EQU3|A0A4S4EQU3_CAMSI Glutathione transferase OS=Camellia sinensis var. sinensis OX=542762 GN=TEA_009787 PE=4 SV=1;tr|A0A2R4NBY4|A0A2R4NBY4_9ERIC Glutathione transferase OS=Camellia reticulata OX=452972 GN=CRGS PE=2 SV=1;tr|A0A4S4DFQ8|A0A4S4DFQ8_C	7	1	24.7	25.816	0	0	0	0	0	0	0	0	0	TEA_009787	Glutathione transferase	GO:0006749,GO:0004364	glutathione metabolic process|glutathione transferase activity	ko00982,ko00480,ko00980	Drug metabolism - cytochrome P450|Glutathione metabolism|Metabolism of xenobiotics by cytochrome P450	KOG0406	[O]	Glutathione S-transferase	Posttranslational modification, protein turnover, chaperones
A0A3G1VCZ9	A0A3G1VCZ9;A0A2R4SC72;A0A4S4F117;A0A7J7GDP1	A0A3G1VCZ9;A0A2R4SC72;A0A4S4F117;A0A7J7GDP1	tr|A0A3G1VCZ9|A0A3G1VCZ9_CAMSI Carotenoid cleavage dioxygenases 4 OS=Camellia sinensis OX=4442 GN=CCD4 PE=2 SV=1;tr|A0A2R4SC72|A0A2R4SC72_CAMSI 9-cis-epoxycarotenoid dioxygenase 4 OS=Camellia sinensis OX=4442 GN=NCED4 PE=2 SV=1;tr|A0A4S4F117|A0A4S4F117_CAM	11	11	21.2	66.749	213310	166010	102680	144220	171520	134550	106270	122190	56168	CCD4	Carotenoid cleavage dioxygenases 4	GO:0046872,GO:0016702	metal ion binding|oxidoreductase activity, acting on single donors with incorporation of molecular oxygen, incorporation of two atoms of oxygen	ko00906	Carotenoid biosynthesis	KOG1285	[Q]	Beta, beta-carotene 15,15'-dioxygenase and related enzymes	Secondary metabolites biosynthesis, transport and catabolism
A0A2R4SC85	A0A2R4SC85	A0A2R4SC85	tr|A0A2R4SC85|A0A2R4SC85_CAMSI Glycosyltransferase OS=Camellia sinensis OX=4442 PE=2 SV=1	7	7	21.7	53.228	125570	252940	80693	193460	114220	56286	53519	125020	87203		Glycosyltransferase	GO:0008194	UDP-glycosyltransferase activity	ko00906	Carotenoid biosynthesis	KOG1192	[GC]	UDP-glucuronosyl and UDP-glucosyl transferase	Carbohydrate transport and metabolism |Energy production and conversion
K0FGD5	K0FGD5;A0A4S4E8L7;A0A4S4E4G8;A0A2S1Q3L8	K0FGD5;A0A4S4E8L7;A0A4S4E4G8;A0A2S1Q3L8	tr|K0FGD5|K0FGD5_9ERIC Phosphate transporter OS=Camellia oleifera OX=385388 GN=Pht1;1 PE=2 SV=1;tr|A0A4S4E8L7|A0A4S4E8L7_CAMSI MFS domain-containing protein OS=Camellia sinensis var. sinensis OX=542762 GN=TEA_002424 PE=3 SV=1;tr|A0A4S4E4G8|A0A4S4E4G8_CAMSI	2	2	4.6	59.643	0	0	0	0	0	0	0	0	0	Pht1;1	Phosphate transporter	GO:0006817,GO:0050896,GO:0016021,GO:0005315,GO:0015293	phosphate ion transport|response to stimulus|integral component of membrane|inorganic phosphate transmembrane transporter activity|symporter activity			KOG0252	[P]	Inorganic phosphate transporter	Inorganic ion transport and metabolism
A0A2S1UFW2	A0A2S1UFW2;A0A4S4EJA8;A0A4S4EJB6	A0A2S1UFW2;A0A4S4EJA8	tr|A0A2S1UFW2|A0A2S1UFW2_CAMSI Lipoxygenase OS=Camellia sinensis OX=4442 PE=2 SV=1;tr|A0A4S4EJA8|A0A4S4EJA8_CAMSI Lipoxygenase OS=Camellia sinensis var. sinensis OX=542762 GN=TEA_010532 PE=3 SV=1	19	0	23.4	101.99	0	38015	0	0	40537	0	0	0	0		Lipoxygenase	GO:0006633,GO:0031408,GO:0046872,GO:0016702	fatty acid biosynthetic process|oxylipin biosynthetic process|metal ion binding|oxidoreductase activity, acting on single donors with incorporation of molecular oxygen, incorporation of two atoms of oxygen	ko00591,ko00592	Linoleic acid metabolism|alpha-Linolenic acid metabolism
A0A2S1UFW6	A0A2S1UFW6;A0A7J7HHP2;A0A4S4EY69;A0A7J7HJS5;A0A4V3WQ97;A0A2S1UFW1	A0A2S1UFW6;A0A7J7HHP2;A0A4S4EY69	tr|A0A2S1UFW6|A0A2S1UFW6_CAMSI Lipoxygenase OS=Camellia sinensis OX=4442 PE=2 SV=1;tr|A0A7J7HHP2|A0A7J7HHP2_CAMSI Lipoxygenase OS=Camellia sinensis OX=4442 GN=HYC85_010163 PE=3 SV=1;tr|A0A4S4EY69|A0A4S4EY69_CAMSI Lipoxygenase OS=Camellia sinensis var. sine	16	2	22	104.3	43444	255410	14042	45922	248870	79425	95374	38707	89336		Lipoxygenase	GO:0006633,GO:0031408,GO:0046872,GO:0016702	fatty acid biosynthetic process|oxylipin biosynthetic process|metal ion binding|oxidoreductase activity, acting on single donors with incorporation of molecular oxygen, incorporation of two atoms of oxygen	ko00591	Linoleic acid metabolism
A0A2S1WCF5	A0A2S1WCF5;A0A4S4EUF7;A0A0S2N0G2;A0A4S4EMU4	A0A2S1WCF5;A0A4S4EUF7;A0A0S2N0G2	tr|A0A2S1WCF5|A0A2S1WCF5_CAMSI 1-phenyethanol synthase 4 OS=Camellia sinensis OX=4442 PE=2 SV=1;tr|A0A4S4EUF7|A0A4S4EUF7_CAMSI Epimerase domain-containing protein OS=Camellia sinensis var. sinensis OX=542762 GN=TEA_028757 PE=4 SV=1;tr|A0A0S2N0G2|A0A0S2N0G2	10	7	36.4	35.569	343110	304920	257370	222100	350040	359280	359390	241630	315040		1-phenyethanol synthase 4	GO:0003824	catalytic activity			KOG1502	[V]	Flavonol reductase/cinnamoyl-CoA reductase	Defense mechanisms
A0A2S1WCF6	A0A2S1WCF6;A0A7J7FSA2	A0A2S1WCF6;A0A7J7FSA2	tr|A0A2S1WCF6|A0A2S1WCF6_CAMSI 1-phenyethanol synthase 3 OS=Camellia sinensis OX=4442 PE=2 SV=1;tr|A0A7J7FSA2|A0A7J7FSA2_CAMSI Epimerase domain-containing protein OS=Camellia sinensis OX=4442 GN=HYC85_032116 PE=4 SV=1	9	1	30.7	35.381	462100	549340	467820	631440	576540	476420	603170	473370	341260		1-phenyethanol synthase 3	GO:0003824	catalytic activity			KOG1502	[V]	Flavonol reductase/cinnamoyl-CoA reductase	Defense mechanisms
A0A2S1WCF8	A0A2S1WCF8;A0A4S4DDL4;A0A4S4DDN7;A0A4S4D507;A0A5Q2USW0;A0A4S4D227;A0A7J7FUC3	A0A2S1WCF8;A0A4S4DDL4;A0A4S4DDN7;A0A4S4D507;A0A5Q2USW0	tr|A0A2S1WCF8|A0A2S1WCF8_CAMSI 1-phenyethanol synthase 1 OS=Camellia sinensis OX=4442 PE=2 SV=1;tr|A0A4S4DDL4|A0A4S4DDL4_CAMSI Epimerase domain-containing protein OS=Camellia sinensis var. sinensis OX=542762 GN=TEA_025577 PE=4 SV=1;tr|A0A4S4DDN7|A0A4S4DDN7	8	4	26.4	35.802	122460	52611	144470	225190	248730	197300	129720	98889	127360		1-phenyethanol synthase 1	GO:0003824	catalytic activity			KOG1502	[V]	Flavonol reductase/cinnamoyl-CoA reductase	Defense mechanisms
A0A2U7MNS6	A0A2U7MNS6	A0A2U7MNS6	tr|A0A2U7MNS6|A0A2U7MNS6_9ERIC Glycerol-3-phosphate acyltransferase, chloroplastic OS=Camellia oleifera OX=385388 PE=2 SV=1	9	1	27.8	49.709	125220	154890	137620	137990	180460	111250	187150	141700	115710		Glycerol-3-phosphate acyltransferase, chloroplastic	GO:0016024,GO:0009570,GO:0004366,GO:0102420	CDP-diacylglycerol biosynthetic process|chloroplast stroma|glycerol-3-phosphate O-acyltransferase activity|sn-1-glycerol-3-phosphate C16:0-DCA-CoA acyl transferase activity	ko00564,ko00561	Glycerophospholipid metabolism|Glycerolipid metabolism
A0A4S4EDQ8	A0A4S4EDQ8;A0A2U8UYG7	A0A4S4EDQ8;A0A2U8UYG7	tr|A0A4S4EDQ8|A0A4S4EDQ8_CAMSI Magnesium-protoporphyrin IX monomethyl ester (oxidative) cyclase OS=Camellia sinensis var. sinensis OX=542762 GN=TEA_007795 PE=3 SV=1;tr|A0A2U8UYG7|A0A2U8UYG7_CAMSI Magnesium-protoporphyrin IX monomethyl ester (oxidative) cyc	13	13	35.6	46.868	282330	250690	224550	246670	409990	177780	256040	297680	164530	TEA_007795	Magnesium-protoporphyrin IX monomethyl ester (oxidative) cyclase	GO:0015995,GO:0015979,GO:0048529,GO:0046872	chlorophyll biosynthetic process|photosynthesis|magnesium-protoporphyrin IX monomethyl ester (oxidative) cyclase activity|metal ion binding	ko00860	Porphyrin and chlorophyll metabolism
Q1HBJ1	Q1HBJ1;Q1HBJ0;A0A2Z5DH85;C5MLZ1;C0L3S4;B6UV38;B3VQ03;A6YS05;A6NAA0;A6YS04;A0A6B7JI39;A0A4S4EP73;A0A2Z5DHA8;A0A2Z5DH91;A0A2Z5DH90;A6N8J4;A0A7J7GVH6	Q1HBJ1;Q1HBJ0;A0A2Z5DH85;C5MLZ1;C0L3S4;B6UV38;B3VQ03;A6YS05;A6NAA0;A6YS04;A0A6B7JI39;A0A4S4EP73;A0A2Z5DHA8;A0A2Z5DH91;A0A2Z5DH90;A6N8J4;A0A7J7GVH6	tr|Q1HBJ1|Q1HBJ1_CAMPL Polyphenol oxidase OS=Camellia ptilophylla OX=319931 GN=ppo PE=3 SV=1;tr|Q1HBJ0|Q1HBJ0_CAMSB Polyphenol oxidase OS=Camellia sinensis var. assamica OX=261999 GN=ppo PE=3 SV=1;tr|A0A2Z5DH85|A0A2Z5DH85_CAMSI Polyphenol oxidase OS=Camell	1	1	2.2	66.745	0	0	0	0	0	0	0	0	0	ppo	Polyphenol oxidase	GO:0046148,GO:0004097,GO:0046872	pigment biosynthetic process|catechol oxidase activity|metal ion binding	ko00950,ko00350	Isoquinoline alkaloid biosynthesis|Tyrosine metabolism
A0A7J7HFS6	A0A7J7HFS6;J9VC95;L0HR50;A0A7T6Y5L7;A0A2Z5HTT9	A0A7J7HFS6;J9VC95;L0HR50;A0A7T6Y5L7;A0A2Z5HTT9	tr|A0A7J7HFS6|A0A7J7HFS6_CAMSI Uncharacterized protein OS=Camellia sinensis OX=4442 GN=HYC85_009419 PE=3 SV=1;tr|J9VC95|J9VC95_9ERIC Squalene synthase (Fragment) OS=Camellia oleifera OX=385388 PE=2 SV=1;tr|L0HR50|L0HR50_9ERIC Squalene synthase OS=Camellia	1	1	4.2	42.711	0	0	0	0	0	0	0	0	0	HYC85_009419	Uncharacterized protein	GO:0009058,GO:0016021,GO:0004311	biosynthetic process|integral component of membrane|farnesyltranstransferase activity	ko00909,ko00100	Sesquiterpenoid and triterpenoid biosynthesis|Steroid biosynthesis	KOG1459	[I]	Squalene synthetase	Lipid transport and metabolism
A0A344TAZ2	A0A344TAZ2;A0A7J7I3Y3	A0A344TAZ2;A0A7J7I3Y3	tr|A0A344TAZ2|A0A344TAZ2_CAMSI Diphosphomevalonate decarboxylase OS=Camellia sinensis OX=4442 PE=2 SV=1;tr|A0A7J7I3Y3|A0A7J7I3Y3_CAMSI Uncharacterized protein OS=Camellia sinensis OX=4442 GN=HYC85_000385 PE=4 SV=1	1	1	2.6	46.451	0	0	0	0	0	0	0	0	0		Diphosphomevalonate decarboxylase	GO:0019287,GO:0016126,GO:0005829,GO:0005524,GO:0004163	isopentenyl diphosphate biosynthetic process, mevalonate pathway|sterol biosynthetic process|cytosol|ATP binding|diphosphomevalonate decarboxylase activity	ko00900	Terpenoid backbone biosynthesis	KOG2833	[I]	Mevalonate pyrophosphate decarboxylase	Lipid transport and metabolism
A0A346FLA2	A0A346FLA2;A0A4S4EQR1;A0A7J7GGV3;A0A7J7HUD3;A0A7J7HGN8;A0A4S4E3Q9;A0A4S4DP38;A0A7J7HV20;A0A7J7HKT3;A0A7J7HGS9;A0A7J7GC29;A0A4S4E3T1	A0A346FLA2;A0A4S4EQR1;A0A7J7GGV3	tr|A0A346FLA2|A0A346FLA2_CAMSI HSP27.4 OS=Camellia sinensis OX=4442 PE=2 SV=1;tr|A0A4S4EQR1|A0A4S4EQR1_CAMSI SHSP domain-containing protein OS=Camellia sinensis var. sinensis OX=542762 GN=TEA_025876 PE=3 SV=1;tr|A0A7J7GGV3|A0A7J7GGV3_CAMSI SHSP domain-cont	7	5	35	27.402	1892800	1508900	1711600	1150000	1575900	1078900	1204400	1347700	613190		HSP27.4	GO:0009408	response to heat	ko04141	Protein processing in endoplasmic reticulum	KOG0710	[O]	Molecular chaperone (small heat-shock protein Hsp26/Hsp42)	Posttranslational modification, protein turnover, chaperones
A0A346FLA3	A0A346FLA3;A0A4S4DYI8;A0A4S4E9S3	A0A346FLA3	tr|A0A346FLA3|A0A346FLA3_CAMSI HSP17.5 OS=Camellia sinensis OX=4442 PE=2 SV=1	9	5	53.6	17.466	1053700	604760	1167800	220150	86952	609690	149120	1346800	2024400		HSP17.5	GO:0005737	cytoplasm	ko04141	Protein processing in endoplasmic reticulum	KOG0710	[O]	Molecular chaperone (small heat-shock protein Hsp26/Hsp42)	Posttranslational modification, protein turnover, chaperones
A0A346FLA4	A0A346FLA4;A0A4S4EEP5;A0A7J7H3B8	A0A346FLA4;A0A4S4EEP5;A0A7J7H3B8	tr|A0A346FLA4|A0A346FLA4_CAMSI HSP25.2 OS=Camellia sinensis OX=4442 PE=2 SV=1;tr|A0A4S4EEP5|A0A4S4EEP5_CAMSI SHSP domain-containing protein OS=Camellia sinensis var. sinensis OX=542762 GN=TEA_010417 PE=3 SV=1;tr|A0A7J7H3B8|A0A7J7H3B8_CAMSI SHSP domain-cont	9	9	44.5	24.67	0	1385400	1365800	1466700	4721100	1120800	1353500	0	1088300		HSP25.2	GO:0009408	response to heat	ko04141	Protein processing in endoplasmic reticulum	KOG0710	[O]	Molecular chaperone (small heat-shock protein Hsp26/Hsp42)	Posttranslational modification, protein turnover, chaperones
A0A346H7R8	A0A346H7R8;A0A7J7G4X2;A0A4S4D8F8	A0A346H7R8;A0A7J7G4X2;A0A4S4D8F8	tr|A0A346H7R8|A0A346H7R8_CAMSI Sucrose non-fermenting-1-related protein kinase 2.4 OS=Camellia sinensis OX=4442 GN=SnRK2.4 PE=2 SV=1;tr|A0A7J7G4X2|A0A7J7G4X2_CAMSI Protein kinase domain-containing protein OS=Camellia sinensis OX=4442 GN=HYC85_026899 PE=4 S	2	2	6.4	38.534	79133	56768	0	0	0	0	0	0	0	SnRK2.4	Sucrose non-fermenting-1-related protein kinase 2.4	GO:0005524,GO:0004674	ATP binding|protein serine/threonine kinase activity	ko04075	Plant hormone signal transduction	KOG0583	[T]	Serine/threonine protein kinase	Signal transduction mechanisms
A0A346QHK1	A0A346QHK1;A0A8A4VSF9;A0A8E5NLR9;A0A8E5NL62;A0A346QIJ1;A0A2Z4WYQ9;A0A222AG35;V5IXV9;A0A1S6LYB0;A0A075TPQ9;A0A075TWY7;A0A075TQ90;A0A075TPN8;A0A1S6LYL5;A0A075TNX2;A0A075TM38;A0A075TKE6;A0A1S6LY29;A0A075TWE6;A0A7L8XM19;A0A7T0M471;A0A346S7P0;A0A7D7FQK3;A0A7G5XUD0;A0A7G9TXM2;A0A7H9SKQ4;A0A7L7NAH5;A0A346SAL3;A0A8A1RUM5;A0A8F4MG04;L0E7C3;V5IXI7;V5IXS4;A0A7T0M4U5;A0A221HPT1;A0A481XRA9;A0A898NUH1;A0A221HN…	A0A346QHK1;A0A8A4VSF9;A0A8E5NLR9;A0A8E5NL62;A0A346QIJ1;A0A2Z4WYQ9;A0A222AG35;V5IXV9;A0A1S6LYB0;A0A075TPQ9;A0A075TWY7;A0A075TQ90;A0A075TPN8;A0A1S6LYL5;A0A075TNX2;A0A075TM38;A0A075TKE6;A0A1S6LY29;A0A075TWE6;A0A7L8XM19;A0A7T0M471;A0A346S7P0;A0A7D7FQK3;A0A7G5XUD0;A0A7G9TXM2;A0A7H9SKQ4;A0A7L7NAH5;A0A346SAL3;A0A8A1RUM5;A0A8F4MG04;L0E7C3;V5IXI7;V5IXS4;A0A7T0M4U5;A0A221HPT1;A0A481XRA9;A0A898NUH1;A0A221HN…	tr|A0A346QHK1|A0A346QHK1_9ERIC ATP-dependent Clp protease proteolytic subunit OS=Camellia gymnogyna OX=674062 GN=clpP PE=3 SV=1;tr|A0A8A4VSF9|A0A8A4VSF9_9ERIC ATP-dependent Clp protease proteolytic subunit OS=Camellia japonica OX=4443 GN=clpP PE=3 SV=1;tr|	6	3	35.7	21.995	2855300	1396300	2847100	2811500	968620	3208600	2547100	1788100	2190200	clpP	ATP-dependent Clp protease proteolytic subunit	GO:0009570,GO:0009526,GO:0004176,GO:0004252	chloroplast stroma|plastid envelope|ATP-dependent peptidase activity|serine-type endopeptidase activity	ko04112	Cell cycle - Caulobacter	KOG0840	[O]	ATP-dependent Clp protease, proteolytic subunit	Posttranslational modification, protein turnover, chaperones
A0A346QID4	A0A346QID4;T1WZP8;A0A7U1BFB8;A0A2Z4WYF6;A0A481XR83;A0A8E8U1W1;A0A8F4ME44;A0A8F6YFT5;L0E5X4;T1WWG8;T1WWX1;T1WY91;T1WYS9;V5IXQ1;V5IXT6;A0A8E8P8M7;A0A7G9M8T6;A0A7L7NCD1;A0A8E8U1Q1;A0A7L8XLL6;A0A8E5K053;A0A7H9SII0;A0A8E5JZZ2;A0A8A1RUM6;A0A898NVQ2;A0A898NVD3;A0A898NUQ9;A0A872PLG6;A0A7T0M4T8;A0A7T0M4A5;A0A7S7AAA8;A0A7M1VFF2;A0A7L9K3T3;A0A7L8Y5G4;A0A8E8U1T0;A0A7D7JTZ5;A0A221HUQ8;A0A1S6LYD8;A0A2P1IV06;A0…	A0A346QID4;T1WZP8;A0A7U1BFB8;A0A2Z4WYF6;A0A481XR83;A0A8E8U1W1;A0A8F4ME44;A0A8F6YFT5;L0E5X4;T1WWG8;T1WWX1;T1WY91;T1WYS9;V5IXQ1;V5IXT6;A0A8E8P8M7;A0A7G9M8T6;A0A7L7NCD1;A0A8E8U1Q1;A0A7L8XLL6;A0A8E5K053;A0A7H9SII0;A0A8E5JZZ2;A0A8A1RUM6;A0A898NVQ2;A0A898NVD3;A0A898NUQ9;A0A872PLG6;A0A7T0M4T8;A0A7T0M4A5;A0A7S7AAA8;A0A7M1VFF2;A0A7L9K3T3;A0A7L8Y5G4;A0A8E8U1T0;A0A7D7JTZ5;A0A221HUQ8;A0A1S6LYD8;A0A2P1IV06;A0…	tr|A0A346QID4|A0A346QID4_9ERIC Photosystem II CP43 reaction center protein OS=Camellia gymnogyna OX=674062 GN=psbC PE=3 SV=1;tr|T1WZP8|T1WZP8_CAMTA Photosystem II CP43 reaction center protein OS=Camellia taliensis OX=182317 GN=psbC PE=3 SV=1;tr|A0A7U1BFB8|	16	2	38.3	51.821	49242000	44066000	48459000	42821000	37645000	41575000	48182000	45811000	31643000	psbC	Photosystem II CP43 reaction center protein	GO:0009772,GO:0018298,GO:0009535,GO:0016021,GO:0009523,GO:0016168,GO:0045156,GO:0046872	photosynthetic electron transport in photosystem II|protein-chromophore linkage|chloroplast thylakoid membrane|integral component of membrane|photosystem II|chlorophyll binding|electron transporter, transferring electrons within the cyclic electron transport pathway of photosynthesis activity|metal ion binding	ko00195	Photosynthesis
A0A385JFG7	A0A385JFG7;A0A4S4DR68;A0A7J7H5Q0;A0A4S4ESH3;A0A4S4ERD6;A0A7J7GP95;A0A385JEV8;A0A4S4EUX7	A0A385JFG7;A0A4S4DR68	tr|A0A385JFG7|A0A385JFG7_CAMSI Aromatic amino acid aminotransferase 2 OS=Camellia sinensis OX=4442 GN=HYC85_012185 PE=2 SV=1;tr|A0A4S4DR68|A0A4S4DR68_CAMSI Aminotran_1_2 domain-containing protein OS=Camellia sinensis var. sinensis OX=542762 GN=TEA_000807 P	5	4	13.1	46.194	0	0	0	0	68104	0	0	0	47947	HYC85_012185	Aromatic amino acid aminotransferase 2	GO:0006520,GO:1901566,GO:0030170,GO:0008483	cellular amino acid metabolic process|organonitrogen compound biosynthetic process|pyridoxal phosphate binding|transaminase activity	ko00400,ko00130,ko00950,ko00350,ko01230,ko00401,ko00960,ko00270,ko00360	Phenylalanine, tyrosine and tryptophan biosynthesis|Ubiquinone and other terpenoid-quinone biosynthesis|Isoquinoline alkaloid biosynthesis|Tyrosine metabolism|Biosynthesis of amino acids|Novobiocin biosynthesis|Tropane, piperidine and pyridine alkaloid biosynthesis|Cysteine and methionine metabolism|Phenylalanine metabolism	KOG0259	[E]	Tyrosine aminotransferase	Amino acid transport and metabolism
A0A385MIP3	A0A385MIP3;A0A4S4DQT8;A0A4S4DNL8	A0A385MIP3;A0A4S4DQT8;A0A4S4DNL8	tr|A0A385MIP3|A0A385MIP3_CAMSI Lysine histidine transporter 1 OS=Camellia sinensis OX=4442 GN=LHT1 PE=2 SV=1;tr|A0A4S4DQT8|A0A4S4DQT8_CAMSI Uncharacterized protein OS=Camellia sinensis var. sinensis OX=542762 GN=TEA_022052 PE=4 SV=1;tr|A0A4S4DNL8|A0A4S4DNL	2	2	5.6	50.233	0	0	0	0	0	0	0	0	0	LHT1	Lysine histidine transporter 1	GO:0006865,GO:0016021	amino acid transport|integral component of membrane			KOG1303	[E]	Amino acid transporters	Amino acid transport and metabolism
A0A4S4EAD7	A0A4S4EAD7;A0A385NHC2;A0A7J7FZV0;A0A4S4DHG6;A0A7J7H1A7;A0A4S4DZS8	A0A4S4EAD7;A0A385NHC2;A0A7J7FZV0;A0A4S4DHG6;A0A7J7H1A7;A0A4S4DZS8	tr|A0A4S4EAD7|A0A4S4EAD7_CAMSI UDP-glucose 6-dehydrogenase OS=Camellia sinensis var. sinensis OX=542762 GN=TEA_011692 PE=3 SV=1;tr|A0A385NHC2|A0A385NHC2_CAMSI UDP-glucose 6-dehydrogenase OS=Camellia sinensis OX=4442 GN=HYC85_004771 PE=2 SV=1;tr|A0A7J7FZV0|	5	3	12.7	52.995	21602	62820	0	61166	120710	83535	107970	88775	258990	TEA_011692	UDP-glucose 6-dehydrogenase	GO:0006065,GO:0051287,GO:0003979	UDP-glucuronate biosynthetic process|NAD binding|UDP-glucose 6-dehydrogenase activity	ko00040,ko00520,ko00053,ko00500	Pentose and glucuronate interconversions|Amino sugar and nucleotide sugar metabolism|Ascorbate and aldarate metabolism|Starch and sucrose metabolism	KOG2666	[GT]	UDP-glucose/GDP-mannose dehydrogenase	Carbohydrate transport and metabolism |Signal transduction mechanisms
A0A3B8DZ73	A0A3B8DZ73	A0A3B8DZ73	tr|A0A3B8DZ73|A0A3B8DZ73_9ERIC Alpha-amylase OS=Camellia reticulata OX=452972 PE=2 SV=1	9	5	26.1	47.308	0	0	0	0	5138.9	12450	0	0	368250		Alpha-amylase	GO:0005975,GO:0004556,GO:0005509	carbohydrate metabolic process|alpha-amylase activity|calcium ion binding	ko00500	Starch and sucrose metabolism	KOG0471	[G]	Alpha-amylase	Carbohydrate transport and metabolism
A0A3G1RNB1	A0A3G1RNB1;A0A7J7HQV4	A0A3G1RNB1;A0A7J7HQV4	tr|A0A3G1RNB1|A0A3G1RNB1_CAMSI Flavonol synthase OS=Camellia sinensis OX=4442 GN=FLS PE=2 SV=1;tr|A0A7J7HQV4|A0A7J7HQV4_CAMSI Fe2OG dioxygenase domain-containing protein OS=Camellia sinensis OX=4442 GN=HYC85_007885 PE=3 SV=1	7	1	29.6	37.543	79912	42377	11591	35702	236520	151630	63452	13721	164900	FLS	Flavonol synthase	GO:1901576,GO:0046872,GO:0016705	organic substance biosynthetic process|metal ion binding|oxidoreductase activity, acting on paired donors, with incorporation or reduction of molecular oxygen	ko00941	Flavonoid biosynthesis	KOG0143	[QR]	Iron/ascorbate family oxidoreductases	Secondary metabolites biosynthesis, transport and catabolism |General function prediction only
A0A4S4F2M1	A0A4S4F2M1;A0A3G1VD03	A0A4S4F2M1;A0A3G1VD03	tr|A0A4S4F2M1|A0A4S4F2M1_CAMSI Uncharacterized protein OS=Camellia sinensis var. sinensis OX=542762 GN=TEA_008602 PE=3 SV=1;tr|A0A3G1VD03|A0A3G1VD03_CAMSI Aquaporin protein PIP2-1 OS=Camellia sinensis OX=4442 GN=PIP2-1 PE=2 SV=1	3	3	8.5	30.067	0	0	0	0	200190	144350	0	54591	0	TEA_008602	Uncharacterized protein	GO:0016021,GO:0015267	integral component of membrane|channel activity			KOG0223	[G]	Aquaporin (major intrinsic protein family)	Carbohydrate transport and metabolism
A0A3G1VD04	A0A3G1VD04	A0A3G1VD04	tr|A0A3G1VD04|A0A3G1VD04_CAMSI Aquaporin protein TIP1-1 OS=Camellia sinensis OX=4442 GN=TIP1-1 PE=2 SV=1	1	1	4.4	26.244	0	0	0	0	0	0	0	0	0	TIP1-1	Aquaporin protein TIP1-1	GO:0016021,GO:0015267	integral component of membrane|channel activity			KOG0223	[G]	Aquaporin (major intrinsic protein family)	Carbohydrate transport and metabolism
A0A3G3BK14	A0A3G3BK14;A0A4V3WPW7	A0A3G3BK14;A0A4V3WPW7	tr|A0A3G3BK14|A0A3G3BK14_CAMSI Shikimate dehydrogenase (NADP(+)) OS=Camellia sinensis OX=4442 PE=2 SV=1;tr|A0A4V3WPW7|A0A4V3WPW7_CAMSI Shikimate_dh_N domain-containing protein OS=Camellia sinensis var. sinensis OX=542762 GN=TEA_011603 PE=3 SV=1	2	1	4.3	57.578	0	31529	0	0	107570	0	0	0	53409		Shikimate dehydrogenase (NADP(+))	GO:0009073,GO:0008652,GO:0009423,GO:0019632,GO:0003855,GO:0050661,GO:0004764	aromatic amino acid family biosynthetic process|cellular amino acid biosynthetic process|chorismate biosynthetic process|shikimate metabolic process|3-dehydroquinate dehydratase activity|NADP binding|shikimate 3-dehydrogenase (NADP+) activity	ko01230,ko00400	Biosynthesis of amino acids|Phenylalanine, tyrosine and tryptophan biosynthesis	KOG0692	[E]	Pentafunctional AROM protein	Amino acid transport and metabolism
A0A3G3IRE9	A0A3G3IRE9;A0A4S4E4W1;A0A4S4DAK4	A0A3G3IRE9;A0A4S4E4W1	tr|A0A3G3IRE9|A0A3G3IRE9_CAMSI 2-C-methyl-D-erythritol 2,4-cyclodiphosphate synthase OS=Camellia sinensis OX=4442 GN=HYC85_026441 PE=2 SV=1;tr|A0A4S4E4W1|A0A4S4E4W1_CAMSI 2-C-methyl-D-erythritol 2,4-cyclodiphosphate synthase OS=Camellia sinensis var. sinen	8	8	39.8	25.185	597130	423450	541510	449920	487800	504310	491460	557210	487040	HYC85_026441	2-C-methyl-D-erythritol 2,4-cyclodiphosphate synthase	GO:0019288,GO:0016114,GO:0008685,GO:0046872	isopentenyl diphosphate biosynthetic process, methylerythritol 4-phosphate pathway|terpenoid biosynthetic process|2-C-methyl-D-erythritol 2,4-cyclodiphosphate synthase activity|metal ion binding	ko00900	Terpenoid backbone biosynthesis
A0A3G3IRF2	A0A3G3IRF2;A0A7J7GTY3;A0A142FK41;A0A4S4D2M5;A0A4V6RY28	A0A3G3IRF2;A0A7J7GTY3;A0A142FK41;A0A4S4D2M5	tr|A0A3G3IRF2|A0A3G3IRF2_CAMSI Isopentenyl-diphosphate Delta-isomerase OS=Camellia sinensis OX=4442 PE=2 SV=1;tr|A0A7J7GTY3|A0A7J7GTY3_CAMSI Isopentenyl-diphosphate Delta-isomerase OS=Camellia sinensis OX=4442 GN=HYC85_018207 PE=3 SV=1;tr|A0A142FK41|A0A142	12	8	40.2	36.128	482680	477740	451020	470570	503990	586290	538430	438190	397720		Isopentenyl-diphosphate Delta-isomerase	GO:0015995,GO:0050992,GO:0008299,GO:0004452	chlorophyll biosynthetic process|dimethylallyl diphosphate biosynthetic process|isoprenoid biosynthetic process|isopentenyl-diphosphate delta-isomerase activity	ko00900	Terpenoid backbone biosynthesis	KOG0142	[Q]	Isopentenyl pyrophosphate:dimethylallyl pyrophosphate isomerase	Secondary metabolites biosynthesis, transport and catabolism
A0A3G3IRF5	A0A3G3IRF5;A0A4V3WMD8;K7PRX8	A0A3G3IRF5;A0A4V3WMD8;K7PRX8	tr|A0A3G3IRF5|A0A3G3IRF5_CAMSI Hydroxymethylbutenyl diphosphate reductase OS=Camellia sinensis OX=4442 GN=HYC85_009602 PE=2 SV=1;tr|A0A4V3WMD8|A0A4V3WMD8_CAMSI Uncharacterized protein OS=Camellia sinensis var. sinensis OX=542762 GN=TEA_011017 PE=3 SV=1;tr|	16	16	40.3	51.808	45218	130900	23949	70098	131070	228540	62050	75869	132450	HYC85_009602	Hydroxymethylbutenyl diphosphate reductase	GO:0050992,GO:0019288,GO:0051745,GO:0051539,GO:0046872	dimethylallyl diphosphate biosynthetic process|isopentenyl diphosphate biosynthetic process, methylerythritol 4-phosphate pathway|4-hydroxy-3-methylbut-2-en-1-yl diphosphate reductase activity|4 iron, 4 sulfur cluster binding|metal ion binding	ko00900	Terpenoid backbone biosynthesis
A0A7J7HIS8	A0A7J7HIS8;A0A3G5FMM9;A0A4S4DIW4;A0A4S4DKF6;A0A3G5FMM3;A0A7J7GDG1;A0A4V3WR67;A0A3G5FMN0	A0A7J7HIS8;A0A3G5FMM9;A0A4S4DIW4	tr|A0A7J7HIS8|A0A7J7HIS8_CAMSI Ubiquinol oxidase OS=Camellia sinensis OX=4442 GN=HYC85_009838 PE=3 SV=1;tr|A0A3G5FMM9|A0A3G5FMM9_CAMSI Ubiquinol oxidase OS=Camellia sinensis OX=4442 PE=3 SV=1;tr|A0A4S4DIW4|A0A4S4DIW4_CAMSI Ubiquinol oxidase OS=Camellia sin	8	8	28.8	38.364	312880	107600	191750	249150	372550	293980	354190	245140	390890	HYC85_009838	Ubiquinol oxidase	GO:0016021,GO:0070469,GO:0009916,GO:0046872,GO:0102721	integral component of membrane|respirasome|alternative oxidase activity|metal ion binding|ubiquinol:oxygen oxidoreductase activity
A0A4S4EVX7	A0A4S4EVX7;A0A3Q8Q078;A0A7J7HG34;A0A4V3WP41	A0A4S4EVX7;A0A3Q8Q078;A0A7J7HG34;A0A4V3WP41	tr|A0A4S4EVX7|A0A4S4EVX7_CAMSI SCP domain-containing protein OS=Camellia sinensis var. sinensis OX=542762 GN=TEA_004124 PE=4 SV=1;tr|A0A3Q8Q078|A0A3Q8Q078_CAMSI Pathogenesis-related protein 1 OS=Camellia sinensis OX=4442 GN=PR-1 PE=2 SV=1;tr|A0A7J7HG34|A0A	2	2	36.9	17.586	0	0	0	0	0	0	0	0	0	TEA_004124	SCP domain-containing protein	GO:0009607,GO:0005576	response to biotic stimulus|extracellular region	ko04075	Plant hormone signal transduction	KOG3017	[S]	Defense-related protein containing SCP domain	Function unknown
A0A411G176	A0A411G176;A0A7J7HIP5;A0A3G3IRE8	A0A411G176;A0A7J7HIP5;A0A3G3IRE8	tr|A0A411G176|A0A411G176_CAMSI 2-C-methyl-D-erythritol 4-phosphate cytidylyltransferase OS=Camellia sinensis OX=4442 GN=MCT PE=2 SV=1;tr|A0A7J7HIP5|A0A7J7HIP5_CAMSI 2-C-methyl-D-erythritol 4-phosphate cytidylyltransferase OS=Camellia sinensis OX=4442 GN=HY	18	18	54.2	36.733	1235400	742600	674310	744970	705550	601770	851800	672630	628450	MCT	2-C-methyl-D-erythritol 4-phosphate cytidylyltransferase	GO:0019288,GO:0050518	isopentenyl diphosphate biosynthetic process, methylerythritol 4-phosphate pathway|2-C-methyl-D-erythritol 4-phosphate cytidylyltransferase activity	ko00900	Terpenoid backbone biosynthesis
A0A411JIW2	A0A411JIW2;A0A649UE75;A0A4S4D324;A0A7J7HDQ6	A0A411JIW2;A0A649UE75;A0A4S4D324;A0A7J7HDQ6	tr|A0A411JIW2|A0A411JIW2_CAMSI Glutamine synthetase OS=Camellia sinensis OX=4442 GN=TS PE=2 SV=1;tr|A0A649UE75|A0A649UE75_CAMSI Glutamine synthetase OS=Camellia sinensis OX=4442 GN=GS3 PE=2 SV=1;tr|A0A4S4D324|A0A4S4D324_CAMSI Glutamine synthetase OS=Camell	21	21	55.1	42.393	1224200	1963300	957400	1484800	1449100	1526900	1565300	1683500	957150	TS	Glutamine synthetase	GO:0006542,GO:0005524,GO:0004356	glutamine biosynthetic process|ATP binding|glutamate-ammonia ligase activity	ko00910,ko00630,ko02020,ko01230,ko00250,ko00220	Nitrogen metabolism|Glyoxylate and dicarboxylate metabolism|Two-component system|Biosynthesis of amino acids|Alanine, aspartate and glutamate metabolism|Arginine biosynthesis	KOG0683	[E]	Glutamine synthetase	Amino acid transport and metabolism
A0A451FP35	A0A451FP35;A0A7J7G4E3;A0A4S4D160	A0A451FP35;A0A7J7G4E3	tr|A0A451FP35|A0A451FP35_9ERIC Long-chain Acyl-CoA synthetase 4 OS=Camellia oleifera OX=385388 GN=LACS4 PE=2 SV=1;tr|A0A7J7G4E3|A0A7J7G4E3_CAMSI AMP-binding domain-containing protein OS=Camellia sinensis OX=4442 GN=HYC85_026546 PE=4 SV=1	4	3	7.3	73.237	0	99248	0	0	143100	0	0	0	0	LACS4	Long-chain Acyl-CoA synthetase 4	GO:0009698,GO:0016207,GO:0004467	phenylpropanoid metabolic process|4-coumarate-CoA ligase activity|long-chain fatty acid-CoA ligase activity	ko00071,ko00061,ko04146,ko02024,ko01212	Fatty acid degradation|Fatty acid biosynthesis|Peroxisome|Quorum sensing|Fatty acid metabolism	KOG1256	[I]	Long-chain acyl-CoA synthetases (AMP-forming)	Lipid transport and metabolism
A0A481Y6T5	A0A481Y6T5;H9LAI7;D5LMJ0;A0A4S4EWX7;Q6DV46;F4YFD2;A0A3S8Q0P6	A0A481Y6T5;H9LAI7;D5LMJ0;A0A4S4EWX7;Q6DV46;F4YFD2;A0A3S8Q0P6	tr|A0A481Y6T5|A0A481Y6T5_9ERIC Anthocyanidin reductase OS=Camellia oleifera OX=385388 GN=ANR2 PE=2 SV=1;tr|H9LAI7|H9LAI7_CAMSI Anthocyanidin reductase 2 OS=Camellia sinensis OX=4442 PE=2 SV=1;tr|D5LMJ0|D5LMJ0_CAMSI Anthocyanidin reductase OS=Camellia sinen	9	9	32.3	36.202	154750	153110	144720	97444	108990	256970	272030	208390	194570	ANR2	Anthocyanidin reductase	GO:0016491	oxidoreductase activity	ko00941	Flavonoid biosynthesis	KOG1502	[V]	Flavonol reductase/cinnamoyl-CoA reductase	Defense mechanisms
A0A481ZJF4	A0A481ZJF4;A0A7T8EH22;A0A481ZI11;A0A481ZF72;A0A481ZE01;A0A0C5BMF5	A0A481ZJF4;A0A7T8EH22;A0A481ZI11;A0A481ZF72;A0A481ZE01;A0A0C5BMF5	tr|A0A481ZJF4|A0A481ZJF4_CAMSB Ribulose bisphosphate carboxylase large chain (Fragment) OS=Camellia sinensis var. assamica OX=261999 GN=rbcL PE=3 SV=1;tr|A0A7T8EH22|A0A7T8EH22_CAMSI Ribulose bisphosphate carboxylase large chain (Fragment) OS=Camellia sinen	16	1	68	22.091	0	0	0	0	0	0	0	0	0	rbcL	Ribulose bisphosphate carboxylase large chain (Fragment)	GO:0009853,GO:0019253,GO:0009507,GO:0000287,GO:0004497,GO:0016984	photorespiration|reductive pentose-phosphate cycle|chloroplast|magnesium ion binding|monooxygenase activity|ribulose-bisphosphate carboxylase activity	ko00710,ko01200,ko00630	Carbon fixation in photosynthetic organisms|Carbon metabolism|Glyoxylate and dicarboxylate metabolism
A0A481ZE61	A0A481ZE61;A0A0H4SQE2;A0A481ZI19;A0A481ZGB1;A0A481ZE87;A0A481ZEQ5;A0A481ZHH5;A0A481ZE19;A0A481ZGR3;A0A481ZF81;A0A481ZGQ8;A0A7T8EH26;A0A481ZGT1;A0A481ZHZ6;A0A481ZE82;A0A7T8EGX2;A0A481ZGS1;A0A6G6XEY7;A0A7T8EGZ6;A0A481ZJE9;A0A481ZG76;A0A481ZE55;A0A7T8IRY0;A0A481ZEP9;A0A6G6XEV4;A0A6G6XEP6;F8V2P6;F8V2T0;A0A6G6XFE1;A0A7T8IRR8;A0A2U7S6N2;A0A2U7S984;A0A2U7S800;A0A2U7S5J9;A0A2U7S2E9;A0A7D0JSE0;A0A2U7S228;…	A0A481ZE61;A0A0H4SQE2;A0A481ZI19;A0A481ZGB1;A0A481ZE87;A0A481ZEQ5;A0A481ZHH5;A0A481ZE19;A0A481ZGR3;A0A481ZF81;A0A481ZGQ8;A0A7T8EH26;A0A481ZGT1;A0A481ZHZ6;A0A481ZE82;A0A7T8EGX2;A0A481ZGS1;A0A6G6XEY7;A0A7T8EGZ6;A0A481ZJE9;A0A481ZG76;A0A481ZE55;A0A7T8IRY0;A0A481ZEP9;A0A6G6XEV4;A0A6G6XEP6;F8V2P6;F8V2T0;A0A6G6XFE1;A0A7T8IRR8;A0A2U7S6N2;A0A2U7S984;A0A2U7S800;A0A2U7S5J9;A0A2U7S2E9;A0A7D0JSE0;A0A2U7S228;…	tr|A0A481ZE61|A0A481ZE61_CAMSB Ribulose bisphosphate carboxylase large chain (Fragment) OS=Camellia sinensis var. assamica OX=261999 GN=rbcL PE=3 SV=1;tr|A0A0H4SQE2|A0A0H4SQE2_9ERIC Ribulose bisphosphate carboxylase large chain (Fragment) OS=Camellia kissi	16	1	67.5	21.663	0	0	0	0	0	0	0	0	0	rbcL	Ribulose bisphosphate carboxylase large chain (Fragment)	GO:0009853,GO:0019253,GO:0009507,GO:0000287,GO:0004497,GO:0016984	photorespiration|reductive pentose-phosphate cycle|chloroplast|magnesium ion binding|monooxygenase activity|ribulose-bisphosphate carboxylase activity	ko00710,ko01200,ko00630	Carbon fixation in photosynthetic organisms|Carbon metabolism|Glyoxylate and dicarboxylate metabolism
A0A481ZHI6	A0A481ZHI6;A0A481ZE08	A0A481ZHI6;A0A481ZE08	tr|A0A481ZHI6|A0A481ZHI6_CAMSI Ribulose bisphosphate carboxylase large chain (Fragment) OS=Camellia sinensis var. lasiocalyx OX=2320849 GN=rbcL PE=3 SV=1;tr|A0A481ZE08|A0A481ZE08_CAMSB Ribulose bisphosphate carboxylase large chain (Fragment) OS=Camellia si	18	1	63.8	23.816	0	0	0	0	0	0	0	0	0	rbcL	Ribulose bisphosphate carboxylase large chain (Fragment)	GO:0009853,GO:0019253,GO:0009507,GO:0000287,GO:0004497,GO:0016984	photorespiration|reductive pentose-phosphate cycle|chloroplast|magnesium ion binding|monooxygenase activity|ribulose-bisphosphate carboxylase activity	ko00710,ko01200,ko00630	Carbon fixation in photosynthetic organisms|Carbon metabolism|Glyoxylate and dicarboxylate metabolism
A0A494WD36	A0A494WD36	A0A494WD36	tr|A0A494WD36|A0A494WD36_CAMSI Alcohol dehydrogenase 7 OS=Camellia sinensis OX=4442 PE=2 SV=1	4	2	11.3	39.336	0	0	0	37452	0	0	43536	0	0		Alcohol dehydrogenase 7	GO:0016616,GO:0008270	oxidoreductase activity, acting on the CH-OH group of donors, NAD or NADP as acceptor|zinc ion binding	ko00040,ko00051	Pentose and glucuronate interconversions|Fructose and mannose metabolism	KOG0024	[Q]	Sorbitol dehydrogenase	Secondary metabolites biosynthesis, transport and catabolism
A0A494WEV6	A0A494WEV6;A0A4S4DBZ9	A0A494WEV6	tr|A0A494WEV6|A0A494WEV6_CAMSI Alcohol dehydrogenase 4 OS=Camellia sinensis OX=4442 PE=2 SV=1	9	5	44.2	39.057	35009	186650	110640	85665	413000	92210	191540	264660	81489		Alcohol dehydrogenase 4	GO:0016491,GO:0008270	oxidoreductase activity|zinc ion binding	ko00940	Phenylpropanoid biosynthesis	KOG0023	[Q]	Alcohol dehydrogenase, class V	Secondary metabolites biosynthesis, transport and catabolism
A0A494WKH4	A0A494WKH4;A0A4S4DED3	A0A494WKH4;A0A4S4DED3	tr|A0A494WKH4|A0A494WKH4_CAMSI Alcohol dehydrogenase 1 OS=Camellia sinensis OX=4442 PE=2 SV=1;tr|A0A4S4DED3|A0A4S4DED3_CAMSI PKS_ER domain-containing protein OS=Camellia sinensis var. sinensis OX=542762 GN=TEA_000213 PE=4 SV=1	11	9	46.2	38.979	302870	603400	227210	299200	566430	249610	388040	318620	287610		Alcohol dehydrogenase 1	GO:0016491,GO:0008270	oxidoreductase activity|zinc ion binding	ko00940	Phenylpropanoid biosynthesis	KOG0023	[Q]	Alcohol dehydrogenase, class V	Secondary metabolites biosynthesis, transport and catabolism
A0A494WKI0	A0A494WKI0;A0A7J7FPB3;A0A4S4EGE1;A0A4S4CZB4;A0A7J7I603;A0A494WD37;A0A7J7I699	A0A494WKI0	tr|A0A494WKI0|A0A494WKI0_CAMSI Alcohol dehydrogenase 8 OS=Camellia sinensis OX=4442 GN=HYC85_013622 PE=2 SV=1	14	12	58.9	39.479	658000	1240700	898630	1101200	796550	466930	624660	851770	747900	HYC85_013622	Alcohol dehydrogenase 8	GO:0016616,GO:0008270	oxidoreductase activity, acting on the CH-OH group of donors, NAD or NADP as acceptor|zinc ion binding	ko00040,ko00051	Pentose and glucuronate interconversions|Fructose and mannose metabolism	KOG0024	[Q]	Sorbitol dehydrogenase	Secondary metabolites biosynthesis, transport and catabolism
A0A7J7GGQ3	A0A7J7GGQ3;A0A494WKI6;A0A4V3WLK5;A0A7J7GJ57;A0A7J7HMJ9;A0A4S4DTU0	A0A7J7GGQ3;A0A494WKI6	tr|A0A7J7GGQ3|A0A7J7GGQ3_CAMSI Uncharacterized protein OS=Camellia sinensis OX=4442 GN=HYC85_023734 PE=4 SV=1;tr|A0A494WKI6|A0A494WKI6_CAMSI (R)-1-phenylethanol synthase 1 OS=Camellia sinensis OX=4442 PE=2 SV=1	5	5	23.2	28.727	292450	341700	272360	328100	288340	239630	295110	238830	265680	HYC85_023734	Uncharacterized protein	GO:0016491	oxidoreductase activity	ko00960	Tropane, piperidine and pyridine alkaloid biosynthesis	KOG0725	[R]	Reductases with broad range of substrate specificities	General function prediction only
A0A4D5XKK4	A0A4D5XKK4;W6E993;H9LBK6;A0A7M4CK29;A0A7J7GU68;A0A4S4D9W3;Q5VLQ4;F8V3W3	A0A4D5XKK4;W6E993;H9LBK6;A0A7M4CK29;A0A7J7GU68;A0A4S4D9W3;Q5VLQ4	tr|A0A4D5XKK4|A0A4D5XKK4_9ERIC Anthocyanidin reductase OS=Camellia oleifera OX=385388 GN=ANR1 PE=2 SV=1;tr|W6E993|W6E993_CAMSI Anthocyanidin reductase OS=Camellia sinensis OX=4442 GN=ANR PE=2 SV=1;tr|H9LBK6|H9LBK6_CAMSI Anthocyanidin reductase 1 OS=Camelli	4	4	17	37.374	0	16174	0	0	21408	27171	29880	0	176610	ANR1	Anthocyanidin reductase	GO:0033729	anthocyanidin reductase activity	ko00941	Flavonoid biosynthesis	KOG1502	[V]	Flavonol reductase/cinnamoyl-CoA reductase	Defense mechanisms
A0A6N0C6H2	A0A6N0C6H2;Q9S787;Q6DT40;Q672G0;H9AZQ7;A0A8A5LGE3;A0A8A5L9W1;A0A7J7I2E8;A0A4D6NYW1;D2KY90	A0A6N0C6H2;Q9S787;Q6DT40;Q672G0;H9AZQ7;A0A8A5LGE3;A0A8A5L9W1;A0A7J7I2E8;A0A4D6NYW1;D2KY90	tr|A0A6N0C6H2|A0A6N0C6H2_9ERIC Dihydroflavonol 4-reductase (Fragment) OS=Camellia nitidissima OX=147926 GN=DFR PE=2 SV=1;tr|Q9S787|Q9S787_CAMSI Alcohol dehydrogenase 6 OS=Camellia sinensis OX=4442 GN=dfr PE=2 SV=1;tr|Q6DT40|Q6DT40_CAMSI Dihydroflavonol 4-r	3	3	9.9	38.162	0	0	0	0	57682	64038	0	42252	159680	DFR	Dihydroflavonol 4-reductase (Fragment)	GO:0016021,GO:0003824	integral component of membrane|catalytic activity	ko00941	Flavonoid biosynthesis	KOG1502	[V]	Flavonol reductase/cinnamoyl-CoA reductase	Defense mechanisms
A0A4D6YQT1	A0A4D6YQT1;A0A4S4ER51;A0A7J7GX38;A0A7J7HWS6	A0A4D6YQT1	tr|A0A4D6YQT1|A0A4D6YQT1_9ERIC Natterin 3-like protein (Fragment) OS=Camellia reticulata OX=452972 PE=2 SV=1	9	3	30.9	34.332	364590	236610	373830	1392000	349030	241000	2785600	571830	11647000		Natterin 3-like protein (Fragment)
A0A4P8GJS7	A0A4P8GJS7;A0A7J7GE04;A0A7J7GAE6	A0A4P8GJS7;A0A7J7GE04;A0A7J7GAE6	tr|A0A4P8GJS7|A0A4P8GJS7_CAMSI Kunitz protease inhibitor OS=Camellia sinensis var. sinensis OX=542762 GN=KPI2 PE=2 SV=1;tr|A0A7J7GE04|A0A7J7GE04_CAMSI Uncharacterized protein OS=Camellia sinensis OX=4442 GN=HYC85_025062 PE=3 SV=1;tr|A0A7J7GAE6|A0A7J7GAE6_C	5	5	29.8	22.592	0	0	82333	0	127190	12781	0	0	0	KPI2	Kunitz protease inhibitor	GO:0004866	endopeptidase inhibitor activity
A0A7J7GDP9	A0A7J7GDP9;A0A4S4DA12;A0A4P8GJW3	A0A7J7GDP9;A0A4S4DA12;A0A4P8GJW3	tr|A0A7J7GDP9|A0A7J7GDP9_CAMSI Uncharacterized protein OS=Camellia sinensis OX=4442 GN=HYC85_025064 PE=3 SV=1;tr|A0A4S4DA12|A0A4S4DA12_CAMSI Uncharacterized protein OS=Camellia sinensis var. sinensis OX=542762 GN=TEA_007657 PE=3 SV=1;tr|A0A4P8GJW3|A0A4P8GJ	1	1	5.6	23.786	0	0	0	0	0	0	0	0	0	HYC85_025064	Uncharacterized protein	GO:0004866	endopeptidase inhibitor activity
A0A4P8L6Y2	A0A4P8L6Y2;A0A4P8L7R0;A0A4V1ES46;A0A4P8LB58;A0A4P8L9F3;A0A4P8L9D4;A0A4P8L7T2;A0A4P8LB36;A0A4P8L7I3;A0A4P8L7G8;A0A4P8L703;A0A4P8L6Z2;A0A4P8L6Y4;A0A4P8L6X3;A0A4P8L6X8;A0A4P8L6Y1;A0A4P8L6Z1;A0A4P8L7F2;A0A4P8L9E2;A0A4P8L6Y7;A0A4P8L7S3	A0A4P8L6Y2;A0A4P8L7R0;A0A4V1ES46;A0A4P8LB58;A0A4P8L9F3;A0A4P8L9D4;A0A4P8L7T2;A0A4P8LB36;A0A4P8L7I3;A0A4P8L7G8;A0A4P8L703;A0A4P8L6Z2;A0A4P8L6Y4;A0A4P8L6X3;A0A4P8L6X8;A0A4P8L6Y1;A0A4P8L6Z1;A0A4P8L7F2;A0A4P8L9E2;A0A4P8L6Y7;A0A4P8L7S3	tr|A0A4P8L6Y2|A0A4P8L6Y2_9ERIC Purple acid phosphatase OS=Camellia fraterna OX=542725 GN=PAP PE=2 SV=1;tr|A0A4P8L7R0|A0A4P8L7R0_9ERIC Purple acid phosphatase OS=Camellia fraterna OX=542725 GN=PAP PE=2 SV=1;tr|A0A4V1ES46|A0A4V1ES46_9ERIC Purple acid phospha	18	2	36.9	68.651	168490	243150	121700	101400	315800	160390	341890	201870	448210	PAP	Purple acid phosphatase	GO:0003993,GO:0046872	acid phosphatase activity|metal ion binding			KOG1378	[G]	Purple acid phosphatase	Carbohydrate transport and metabolism
A0A4S4CZC9	A0A4S4CZC9;A0A4P8L768;A0A4P8L7N0;A0A4P8LBD0;A0A4P8LBE1;A0A7J7I7Y8;E2FYC3;A0A4P8L758;A0A4P8L777;A0A4P8L7N3;A0A4P8L9M4;A0A4P8L746;A0A4P8L807;A0A4P8L9N3;A0A4P8L756;A0A4P8L7P6;A0A4P8L754;A0A4P8L764	A0A4S4CZC9;A0A4P8L768;A0A4P8L7N0;A0A4P8LBD0;A0A4P8LBE1;A0A7J7I7Y8;E2FYC3;A0A4P8L758;A0A4P8L777;A0A4P8L7N3;A0A4P8L9M4;A0A4P8L746;A0A4P8L807;A0A4P8L9N3;A0A4P8L756;A0A4P8L7P6;A0A4P8L754;A0A4P8L764	tr|A0A4S4CZC9|A0A4S4CZC9_CAMSI Uncharacterized protein OS=Camellia sinensis var. sinensis OX=542762 GN=TEA_009898 PE=3 SV=1;tr|A0A4P8L768|A0A4P8L768_9ERIC Caffeic acid O-methyltransferase OS=Camellia fraterna OX=542725 GN=COMT PE=2 SV=1;tr|A0A4P8L7N0|A0A4P	11	8	38.9	42.722	166820	414110	155840	204250	569080	202510	357150	506300	562420	TEA_009898	Uncharacterized protein	GO:0032259,GO:0008171,GO:0046983	methylation|O-methyltransferase activity|protein dimerization activity	ko00940	Phenylpropanoid biosynthesis	KOG3178	[R]	Hydroxyindole-O-methyltransferase and related SAM-dependent methyltransferases	General function prediction only
A0A4P8L7N5	A0A4P8L7N5;A0A4P8L7R1;A0A4S4F1E8;A0A4S4EAY3;A0A4S4D4R9	A0A4P8L7N5;A0A4P8L7R1;A0A4S4F1E8	tr|A0A4P8L7N5|A0A4P8L7N5_9ERIC Heat shock protein OS=Camellia fraterna OX=542725 GN=HSP PE=2 SV=1;tr|A0A4P8L7R1|A0A4P8L7R1_9ERIC Heat shock protein OS=Camellia fraterna OX=542725 GN=HSP PE=2 SV=1;tr|A0A4S4F1E8|A0A4S4F1E8_CAMSI Uncharacterized protein OS=Ca	19	1	35.5	71.115	0	0	0	0	0	0	0	0	0	HSP	Heat shock protein	GO:0005524,GO:0016887	ATP binding|ATP hydrolysis activity	ko04010,ko04141,ko03040,ko04144	MAPK signaling pathway|Protein processing in endoplasmic reticulum|Spliceosome|Endocytosis	KOG0101	[O]	Molecular chaperones HSP70/HSC70, HSP70 superfamily	Posttranslational modification, protein turnover, chaperones
A0A4P8L8J1	A0A4P8L8J1;A0A4V1ES80;A0A4P8L7R4;A0A4P8L7Q7;A0A4P8L7U6;A0A4P8L7T5;A0A4V1ES82;A0A4V1ES81;A0A4P8LA81;A0A4P8LA88;A0A4P8LA94;A0A4P8LAA4;A0A4P8LC34;A0A4P8LC44;A0A4P8LC77;A0A4V1ES79;W8PIJ6;A0A4V1ES83;A0A4P8L8L5;A0A4P8L7R5;A0A4P8L7R8;A0A4P8L7S2;A0A4P8L899;A0A4P8L7P7;A0A4P8L7U3;A0A4P8L8C5;A0A4P8L8B9;A0A4P8L8B3;A0A4P8L8A9;A0A4P8L8A3;A0A4P8L886;A0A4P8L7S4;A0A4P8L876;A0A4P8L7Q5;A0A4S4EDP0;A0A4P8L8J9;A0A4P8L…	A0A4P8L8J1;A0A4V1ES80;A0A4P8L7R4;A0A4P8L7Q7;A0A4P8L7U6;A0A4P8L7T5;A0A4V1ES82;A0A4V1ES81;A0A4P8LA81;A0A4P8LA88;A0A4P8LA94;A0A4P8LAA4;A0A4P8LC34;A0A4P8LC44;A0A4P8LC77;A0A4V1ES79;W8PIJ6;A0A4V1ES83;A0A4P8L8L5;A0A4P8L7R5;A0A4P8L7R8;A0A4P8L7S2;A0A4P8L899;A0A4P8L7P7;A0A4P8L7U3;A0A4P8L8C5;A0A4P8L8B9;A0A4P8L8B3;A0A4P8L8A9;A0A4P8L8A3;A0A4P8L886;A0A4P8L7S4;A0A4P8L876;A0A4P8L7Q5;A0A4S4EDP0;A0A4P8L8J9;A0A4P8L…	tr|A0A4P8L8J1|A0A4P8L8J1_9ERIC Sucrose synthase OS=Camellia fraterna OX=542725 GN=SS PE=2 SV=1;tr|A0A4V1ES80|A0A4V1ES80_9ERIC Sucrose synthase OS=Camellia fraterna OX=542725 GN=SS PE=2 SV=1;tr|A0A4P8L7R4|A0A4P8L7R4_9ERIC Sucrose synthase OS=Camellia frater	6	2	6.6	92.428	0	0	0	0	0	0	0	0	0	SS	Sucrose synthase	GO:0005985,GO:0016157	sucrose metabolic process|sucrose synthase activity	ko00500	Starch and sucrose metabolism	KOG0853	[M]	Glycosyltransferase	Cell wall/membrane/envelope biogenesis
A0A4P8LCB8	A0A4P8LCB8;A0A4P8L7V9;A0A4P8L7U1;A0A4P8L7V7;A0A4P8L7Z1;A0A4P8L7Y9;A0A4P8L7Y6;A0A4P8L7X4;A0A4P8L7W7;A0A4P8L7W6;A0A4V1ES87;A0A4P8L8S0;A0A4P8LAH4;A0A4P8LAE4;A0A4V1ES86;A0A4P8LC99;A0A4P8L8Q4;A0A4P8LCA8;A0A4P8LAG6;U6BLY5;S5FLY1;A0A4P8L7Z5;A0A4P8L7W0;A0A4P8L811;A0A4P8L8H0;A0A4P8L8H8;A0A4P8L801;A0A4P8L8D8;A0A4P8L8E5;A0A4P8L8F1;A0A4P8L8G3;A0A4V1ES89;A0A4P8L8I7;A0A4P8L8D5;A0A4P8L821;A0A4P8L8P4;A0A4P8L7U2;…	A0A4P8LCB8;A0A4P8L7V9;A0A4P8L7U1;A0A4P8L7V7;A0A4P8L7Z1;A0A4P8L7Y9;A0A4P8L7Y6;A0A4P8L7X4;A0A4P8L7W7;A0A4P8L7W6;A0A4V1ES87;A0A4P8L8S0;A0A4P8LAH4;A0A4P8LAE4;A0A4V1ES86;A0A4P8LC99;A0A4P8L8Q4;A0A4P8LCA8;A0A4P8LAG6;U6BLY5;S5FLY1;A0A4P8L7Z5;A0A4P8L7W0;A0A4P8L811;A0A4P8L8H0;A0A4P8L8H8;A0A4P8L801;A0A4P8L8D8;A0A4P8L8E5;A0A4P8L8F1;A0A4P8L8G3;A0A4V1ES89;A0A4P8L8I7;A0A4P8L8D5;A0A4P8L821;A0A4P8L8P4;A0A4P8L7U2;…	tr|A0A4P8LCB8|A0A4P8LCB8_9ERIC Hexosyltransferase OS=Camellia fraterna OX=542725 GN=GS PE=2 SV=1;tr|A0A4P8L7V9|A0A4P8L7V9_9ERIC Hexosyltransferase OS=Camellia fraterna OX=542725 GN=GS PE=2 SV=1;tr|A0A4P8L7U1|A0A4P8L7U1_9ERIC Hexosyltransferase OS=Camellia	9	2	32.7	39.063	202280	121510	623050	203630	261310	113850	437700	703290	286410	GS	Hexosyltransferase	GO:0006012,GO:0006950,GO:0005737,GO:0047216	galactose metabolic process|response to stress|cytoplasm|inositol 3-alpha-galactosyltransferase activity	ko00052	Galactose metabolism	KOG1950	[G]	Glycosyl transferase, family 8 - glycogenin	Carbohydrate transport and metabolism
A0A4P8L7W8	A0A4P8L7W8;A0A4P8L877;A0A4P8LBM8;A0A4P8L9V9;A0A7J7H6C1;A0A4V1ES66;A0A4P8L7G0;A0A4P8L7D6;V5RBK6;A0A4P8L7W1;A0A4P8L7E8;A0A4P8L7D5;A0A4P8L7C8;A0A4P8L7C6;A0A4P8LBP9;A0A4P8L893;A0A4V1ES65;A0A4P8LBN9;A0A4P8L7X6;A0A4P8L7D9;A0A4P8L7D7;A0A4P8L7E0;A0A4P8L7E1;A0A4P8L7E7;A0A4P8L7Y4;A0A4P8L9X4	A0A4P8L7W8;A0A4P8L877;A0A4P8LBM8;A0A4P8L9V9;A0A7J7H6C1;A0A4V1ES66;A0A4P8L7G0;A0A4P8L7D6;V5RBK6;A0A4P8L7W1;A0A4P8L7E8;A0A4P8L7D5;A0A4P8L7C8;A0A4P8L7C6;A0A4P8LBP9;A0A4P8L893;A0A4V1ES65;A0A4P8LBN9;A0A4P8L7X6;A0A4P8L7D9;A0A4P8L7D7;A0A4P8L7E0;A0A4P8L7E1;A0A4P8L7E7;A0A4P8L7Y4;A0A4P8L9X4	tr|A0A4P8L7W8|A0A4P8L7W8_9ERIC Aspartic proteinase OS=Camellia fraterna OX=542725 GN=APs PE=2 SV=1;tr|A0A4P8L877|A0A4P8L877_9ERIC Aspartic proteinase OS=Camellia fraterna OX=542725 GN=APs PE=2 SV=1;tr|A0A4P8LBM8|A0A4P8LBM8_9ERIC Aspartic proteinase OS=Came	11	11	35.5	55.064	506700	463190	542470	556960	536950	497540	416820	682590	539610	APs	Aspartic proteinase	GO:0006629,GO:0004190	lipid metabolic process|aspartic-type endopeptidase activity			KOG1339	[O]	Aspartyl protease	Posttranslational modification, protein turnover, chaperones
A0A4P8L7X7	A0A4P8L7X7;A0A4P8L7Z3	A0A4P8L7X7;A0A4P8L7Z3	tr|A0A4P8L7X7|A0A4P8L7X7_9ERIC Hexosyltransferase OS=Camellia fraterna OX=542725 GN=GS PE=2 SV=1;tr|A0A4P8L7Z3|A0A4P8L7Z3_9ERIC Hexosyltransferase OS=Camellia fraterna OX=542725 GN=GS PE=2 SV=1	8	1	28	39.045	0	0	0	0	0	0	0	0	0	GS	Hexosyltransferase	GO:0006012,GO:0006950,GO:0005737,GO:0047216	galactose metabolic process|response to stress|cytoplasm|inositol 3-alpha-galactosyltransferase activity	ko00052	Galactose metabolism	KOG1950	[G]	Glycosyl transferase, family 8 - glycogenin	Carbohydrate transport and metabolism
B3GPH1	B3GPH1;A0A4P8L820;A0A4P8LC13;W8QRI5;A0A4P8L7R6;A0A4P8L865;A0A4P8L8H5;A0A4P8LA71;A0A4P8LBV4;A0A4V1ES72;A0A4V1ES77;A0A7J7GMY9;A0A4V1ES78;A0A4P8L8D0;A0A4P8LC25;A0A4P8L870;A0A4P8L891;A0A4P8L7J0;A0A4P8L7J7;A0A4P8L846;A0A4P8L7N4;A0A4P8LA22;A0A4P8L7J2;A0A4P8L832;A0A4P8L835;A0A4V1ES74;A0A4P8L7K9;A0A4P8LBX7;A0A4P8L7M5;A0A4P8L7M7;A0A4P8L8E4;A0A4P8L8D6;A0A4P8L859;A0A4P8L7K2;A0A4P8L7K1;A0A4P8L852;A0A4V1ES75;…	B3GPH1;A0A4P8L820;A0A4P8LC13;W8QRI5;A0A4P8L7R6;A0A4P8L865;A0A4P8L8H5;A0A4P8LA71;A0A4P8LBV4;A0A4V1ES72;A0A4V1ES77;A0A7J7GMY9;A0A4V1ES78;A0A4P8L8D0;A0A4P8LC25;A0A4P8L870;A0A4P8L891;A0A4P8L7J0;A0A4P8L7J7;A0A4P8L846;A0A4P8L7N4;A0A4P8LA22;A0A4P8L7J2;A0A4P8L832;A0A4P8L835;A0A4V1ES74;A0A4P8L7K9;A0A4P8LBX7;A0A4P8L7M5;A0A4P8L7M7;A0A4P8L8E4;A0A4P8L8D6;A0A4P8L859;A0A4P8L7K2;A0A4P8L7K1;A0A4P8L852;A0A4V1ES75;…	tr|B3GPH1|B3GPH1_CAMSI Heat shock protein 70 OS=Camellia sinensis OX=4442 PE=2 SV=1;tr|A0A4P8L820|A0A4P8L820_9ERIC Heat shock protein OS=Camellia fraterna OX=542725 GN=HSP PE=2 SV=1;tr|A0A4P8LC13|A0A4P8LC13_9ERIC Heat shock protein OS=Camellia fraterna OX=	21	2	38.1	75.115	530320	1242100	283500	605140	1415800	666030	429830	705430	708580		Heat shock protein 70	GO:0005524,GO:0016887	ATP binding|ATP hydrolysis activity	ko04010,ko04141,ko03040,ko04144	MAPK signaling pathway|Protein processing in endoplasmic reticulum|Spliceosome|Endocytosis	KOG0101	[O]	Molecular chaperones HSP70/HSC70, HSP70 superfamily	Posttranslational modification, protein turnover, chaperones
A0A4P8LBB0	A0A4P8LBB0;A0A4P8L743;A0A4P8L9H8;A0A4P8L7Y1;A0A4P8L7V6;A0A4P8L7L0;A0A4P8L7K6;A0A4P8LBA1;A0A4P8L733;A0A4P8L719;A0A4P8L716;A0A4P8L712;A0A4P8L730;A0A4P8L737;A0A4V1ES50;A0A4P8L729;A0A4P8L7I9;A0A4P8L723;A0A4P8L721;A0A4P8L7J9;A0A4P8L7L4;A0A4P8L7W4;A0A4P8L9I7;A0A4P8LB95;A0A4P8L7L9;A0A4P8L7X2;A0A4V1ES51;A0A2S1UFX0;A0A4S4DU35	A0A4P8LBB0;A0A4P8L743;A0A4P8L9H8;A0A4P8L7Y1;A0A4P8L7V6;A0A4P8L7L0;A0A4P8L7K6;A0A4P8LBA1;A0A4P8L733;A0A4P8L719;A0A4P8L716;A0A4P8L712;A0A4P8L730;A0A4P8L737;A0A4V1ES50;A0A4P8L729;A0A4P8L7I9;A0A4P8L723;A0A4P8L721;A0A4P8L7J9;A0A4P8L7L4;A0A4P8L7W4;A0A4P8L9I7;A0A4P8LB95;A0A4P8L7L9;A0A4P8L7X2;A0A4V1ES51	tr|A0A4P8LBB0|A0A4P8LBB0_9ERIC Lipoxygenase OS=Camellia fraterna OX=542725 GN=Lox PE=2 SV=1;tr|A0A4P8L743|A0A4P8L743_9ERIC Lipoxygenase OS=Camellia fraterna OX=542725 GN=Lox PE=2 SV=1;tr|A0A4P8L9H8|A0A4P8L9H8_9ERIC Lipoxygenase OS=Camellia fraterna OX=5427	34	5	44.6	101.95	1104000	2968200	300390	1310500	3925600	1036500	1170300	984030	725220	Lox	Lipoxygenase	GO:0006633,GO:0031408,GO:0046872,GO:0016702	fatty acid biosynthetic process|oxylipin biosynthetic process|metal ion binding|oxidoreductase activity, acting on single donors with incorporation of molecular oxygen, incorporation of two atoms of oxygen	ko00591,ko00592	Linoleic acid metabolism|alpha-Linolenic acid metabolism
A0A7J7HA80	A0A7J7HA80;A0A4V3WL87;A0A4P8P962	A0A7J7HA80;A0A4V3WL87;A0A4P8P962	tr|A0A7J7HA80|A0A7J7HA80_CAMSI Glutathione transferase OS=Camellia sinensis OX=4442 GN=HYC85_014675 PE=4 SV=1;tr|A0A4V3WL87|A0A4V3WL87_CAMSI Glutathione transferase OS=Camellia sinensis var. sinensis OX=542762 GN=TEA_005373 PE=4 SV=1;tr|A0A4P8P962|A0A4P8P9	1	1	4.1	25.374	0	0	0	0	0	0	0	0	0	HYC85_014675	Glutathione transferase	GO:0006749,GO:0004364	glutathione metabolic process|glutathione transferase activity	ko00982,ko00480,ko00980	Drug metabolism - cytochrome P450|Glutathione metabolism|Metabolism of xenobiotics by cytochrome P450	KOG0406	[O]	Glutathione S-transferase	Posttranslational modification, protein turnover, chaperones
A0A4P9I8N3	A0A4P9I8N3;A0A4P9I8B7;A0A4P9I8X5;A0A4P9I8X0;A0A4P9I8T8;A0A4P9I8T5;A0A4P9I8S8;A0A4P9I8S6;A0A4P9I8I0;A0A4P9I8H4;A0A4P9I8H1;A0A4P9I8H0;A0A4P9I8D3;A0A4P9I8C8;A0A4P9I8C6;A0A4P9I8C5;A0A4P9I8B9;A0A4P9I8M6;A0A4V1HAB7;A0A7J7G3I3;A0A4S4CX36;W0D848;A0A4V1HAB6;A0A4S4D6U4	A0A4P9I8N3;A0A4P9I8B7;A0A4P9I8X5;A0A4P9I8X0;A0A4P9I8T8;A0A4P9I8T5;A0A4P9I8S8;A0A4P9I8S6;A0A4P9I8I0;A0A4P9I8H4;A0A4P9I8H1;A0A4P9I8H0;A0A4P9I8D3;A0A4P9I8C8;A0A4P9I8C6;A0A4P9I8C5;A0A4P9I8B9;A0A4P9I8M6;A0A4V1HAB7;A0A7J7G3I3;A0A4S4CX36;W0D848;A0A4V1HAB6	tr|A0A4P9I8N3|A0A4P9I8N3_9ERIC Trehalase OS=Camellia fraterna OX=542725 PE=2 SV=1;tr|A0A4P9I8B7|A0A4P9I8B7_9ERIC Trehalase OS=Camellia fraterna OX=542725 PE=2 SV=1;tr|A0A4P9I8X5|A0A4P9I8X5_9ERIC Trehalase OS=Camellia fraterna OX=542725 PE=2 SV=1;tr|A0A4P9I	5	3	12.5	67.081	0	0	0	0	0	0	0	0	0		Trehalase	GO:0005991,GO:0004555	trehalose metabolic process|alpha,alpha-trehalase activity	ko00500	Starch and sucrose metabolism	KOG0602	[G]	Neutral trehalase	Carbohydrate transport and metabolism
A0A4P9I8I6	A0A4P9I8I6;A0A4P9I8N8;A0A4V1HAC4;A0A4P9I902;A0A4P9I8U4;A0A4P9I8P0;A0A4P9I8Z2;A0A4P9I8N1;A0A4P9I8J9;A0A4P9I8J5;A0A4P9I8J4;A0A4P9I8V2;A0A4P9I905;A0A4V1HAC5;A0A4P9I935;A0A4P9I8Z4;A0A4P9I940	A0A4P9I8I6;A0A4P9I8N8;A0A4V1HAC4;A0A4P9I902;A0A4P9I8U4;A0A4P9I8P0;A0A4P9I8Z2;A0A4P9I8N1;A0A4P9I8J9;A0A4P9I8J5;A0A4P9I8J4;A0A4P9I8V2;A0A4P9I905;A0A4V1HAC5;A0A4P9I935;A0A4P9I8Z4;A0A4P9I940	tr|A0A4P9I8I6|A0A4P9I8I6_9ERIC Glycosyltransferase OS=Camellia fraterna OX=542725 PE=2 SV=1;tr|A0A4P9I8N8|A0A4P9I8N8_9ERIC Glycosyltransferase OS=Camellia fraterna OX=542725 PE=2 SV=1;tr|A0A4V1HAC4|A0A4V1HAC4_9ERIC Glycosyltransferase OS=Camellia fraterna	6	3	11.7	51.33	0	67251	0	0	104950	0	0	0	0		Glycosyltransferase	GO:0008194	UDP-glycosyltransferase activity			KOG1192	[GC]	UDP-glucuronosyl and UDP-glucosyl transferase	Carbohydrate transport and metabolism |Energy production and conversion
A0A4P9I8M7	A0A4P9I8M7	A0A4P9I8M7	tr|A0A4P9I8M7|A0A4P9I8M7_9ERIC Caffeoyl-CoA O-methyltransferase OS=Camellia fraterna OX=542725 PE=2 SV=1	2	1	7.8	27.582	0	0	0	0	0	0	0	0	0		Caffeoyl-CoA O-methyltransferase	GO:0009809,GO:0032259,GO:0042409	lignin biosynthetic process|methylation|caffeoyl-CoA O-methyltransferase activity	ko00940,ko00945,ko00941,ko00360	Phenylpropanoid biosynthesis|Stilbenoid, diarylheptanoid and gingerol biosynthesis|Flavonoid biosynthesis|Phenylalanine metabolism	KOG1663	[Q]	O-methyltransferase	Secondary metabolites biosynthesis, transport and catabolism
L0HNG6	L0HNG6;A0A4P9I8Z8;A0A2R4NBN2;A0A7J7GM12;A0A4V1HAD0;A0A4P9I939;A0A4P9I8T7;A0A4P9I954;A0A4P9I8U5;A0A4P9I8Q2;A0A4S4D0R1;A0A4P9I982;A0A4P9I8P4;A0A4S4EXT8;A0A4S4E983;A0A4S4CZR1	L0HNG6;A0A4P9I8Z8;A0A2R4NBN2;A0A7J7GM12;A0A4V1HAD0;A0A4P9I939;A0A4P9I8T7;A0A4P9I954;A0A4P9I8U5;A0A4P9I8Q2;A0A4S4D0R1;A0A4P9I982;A0A4P9I8P4	tr|L0HNG6|L0HNG6_9ERIC Fructose-bisphosphate aldolase OS=Camellia oleifera OX=385388 PE=2 SV=1;tr|A0A4P9I8Z8|A0A4P9I8Z8_9ERIC Fructose-bisphosphate aldolase OS=Camellia fraterna OX=542725 PE=2 SV=1;tr|A0A2R4NBN2|A0A2R4NBN2_9ERIC Fructose-bisphosphate aldol	20	20	67.6	38.419	1733800	1248500	974860	1359800	1546000	1832700	1140700	1354300	1799900		Fructose-bisphosphate aldolase	GO:0006096,GO:0004332	glycolytic process|fructose-bisphosphate aldolase activity	ko00710,ko00680,ko01200,ko01230,ko00030,ko00051,ko00010	Carbon fixation in photosynthetic organisms|Methane metabolism|Carbon metabolism|Biosynthesis of amino acids|Pentose phosphate pathway|Fructose and mannose metabolism|Glycolysis / Gluconeogenesis	KOG1557	[G]	Fructose-biphosphate aldolase	Carbohydrate transport and metabolism
A0A4P9I909	A0A4P9I909;A0A4V1HAC6;A0A4P9I8L0;A0A4P9I8L9;A0A4P9I8L3;A0A4P9I8Q6;A0A4P9I919;A0A4P9I967;A0A4P9I8X1;A0A4P9I8R4;A0A4V1HAC7;A0A4P9I8R0;A0A4P9I929;A0A4P9I920;A0A4P9I8M4;A0A4P9I957;A0A4P9I8S3;A0A7J7H5G4	A0A4P9I909;A0A4V1HAC6;A0A4P9I8L0;A0A4P9I8L9;A0A4P9I8L3;A0A4P9I8Q6;A0A4P9I919;A0A4P9I967;A0A4P9I8X1;A0A4P9I8R4;A0A4V1HAC7;A0A4P9I8R0;A0A4P9I929;A0A4P9I920;A0A4P9I8M4;A0A4P9I957;A0A4P9I8S3	tr|A0A4P9I909|A0A4P9I909_9ERIC Carotenoid cleavage dioxygenase OS=Camellia fraterna OX=542725 PE=2 SV=1;tr|A0A4V1HAC6|A0A4V1HAC6_9ERIC Carotenoid cleavage dioxygenase OS=Camellia fraterna OX=542725 PE=2 SV=1;tr|A0A4P9I8L0|A0A4P9I8L0_9ERIC Carotenoid cleava	14	2	34.2	61.629	149560	260710	126890	129480	462040	106780	64466	185040	165130		Carotenoid cleavage dioxygenase	GO:0046872,GO:0016702	metal ion binding|oxidoreductase activity, acting on single donors with incorporation of molecular oxygen, incorporation of two atoms of oxygen			KOG1285	[Q]	Beta, beta-carotene 15,15'-dioxygenase and related enzymes	Secondary metabolites biosynthesis, transport and catabolism
A0A7J7HEU0	A0A7J7HEU0;A0A4S4DXK0;A0A4S4CV90;A0A7J7GRF9;A0A7J7GVE4	A0A7J7HEU0;A0A4S4DXK0;A0A4S4CV90;A0A7J7GRF9;A0A7J7GVE4	tr|A0A7J7HEU0|A0A7J7HEU0_CAMSI Uncharacterized protein OS=Camellia sinensis OX=4442 GN=HYC85_012411 PE=4 SV=1;tr|A0A4S4DXK0|A0A4S4DXK0_CAMSI Uncharacterized protein OS=Camellia sinensis var. sinensis OX=542762 GN=TEA_015100 PE=4 SV=1;tr|A0A4S4CV90|A0A4S4CV	1	1	7.2	14.374	0	0	0	0	0	0	0	0	0	HYC85_012411	Uncharacterized protein					KOG0911	[O]	Glutaredoxin-related protein	Posttranslational modification, protein turnover, chaperones
A0A4S4CVD2	A0A4S4CVD2	A0A4S4CVD2	tr|A0A4S4CVD2|A0A4S4CVD2_CAMSI Uncharacterized protein OS=Camellia sinensis var. sinensis OX=542762 GN=TEA_026718 PE=4 SV=1	1	1	1.2	131.52	0	0	0	0	0	0	0	0	0	TEA_026718	Uncharacterized protein	GO:0006952,GO:0043531	defense response|ADP binding			KOG4658	[T]	Apoptotic ATPase	Signal transduction mechanisms
A0A7J7FWJ4	A0A7J7FWJ4;A0A4S4CVF3	A0A7J7FWJ4;A0A4S4CVF3	tr|A0A7J7FWJ4|A0A7J7FWJ4_CAMSI Uncharacterized protein OS=Camellia sinensis OX=4442 GN=HYC85_032229 PE=4 SV=1;tr|A0A4S4CVF3|A0A4S4CVF3_CAMSI Uncharacterized protein OS=Camellia sinensis var. sinensis OX=542762 GN=TEA_026733 PE=4 SV=1	3	3	12.7	18.148	553420	450730	0	0	0	0	0	691280	973430	HYC85_032229	Uncharacterized protein
A0A7J7GEM1	A0A7J7GEM1;A0A4S4CVI0	A0A7J7GEM1;A0A4S4CVI0	tr|A0A7J7GEM1|A0A7J7GEM1_CAMSI Uncharacterized protein OS=Camellia sinensis OX=4442 GN=HYC85_023054 PE=3 SV=1;tr|A0A4S4CVI0|A0A4S4CVI0_CAMSI FeS_assembly_P domain-containing protein OS=Camellia sinensis var. sinensis OX=542762 GN=TEA_017622 PE=3 SV=1	1	1	12.7	12.171	0	0	0	0	0	0	0	0	0	HYC85_023054	Uncharacterized protein	GO:0106035	protein maturation by [4Fe-4S] cluster transfer			KOG3381	[S]	Uncharacterized conserved protein	Function unknown
A0A4S4CVJ1	A0A4S4CVJ1	A0A4S4CVJ1	tr|A0A4S4CVJ1|A0A4S4CVJ1_CAMSI NAD(P)-bd_dom domain-containing protein OS=Camellia sinensis var. sinensis OX=542762 GN=TEA_017632 PE=4 SV=1	10	6	30.6	40.708	6790500	4425200	6379200	4288500	4151700	6059900	6712700	4490400	5547000	TEA_017632	NAD(P)-bd_dom domain-containing protein	GO:0016021,GO:0016491	integral component of membrane|oxidoreductase activity			KOG1203	[G]	Predicted dehydrogenase	Carbohydrate transport and metabolism
A0A4S4CVT2	A0A4S4CVT2;A0A7J7GFS0;A0A7J7GAG9	A0A4S4CVT2;A0A7J7GFS0	tr|A0A4S4CVT2|A0A4S4CVT2_CAMSI PCI domain-containing protein OS=Camellia sinensis var. sinensis OX=542762 GN=TEA_020409 PE=3 SV=1;tr|A0A7J7GFS0|A0A7J7GFS0_CAMSI PCI domain-containing protein OS=Camellia sinensis OX=4442 GN=HYC85_023050 PE=3 SV=1	10	3	22.9	46.972	180390	290070	150170	208450	254240	196690	217620	254470	253110	TEA_020409	PCI domain-containing protein	GO:0005737,GO:0000502	cytoplasm|proteasome complex	ko03050	Proteasome	KOG2908	[O]	26S proteasome regulatory complex, subunit RPN9/PSMD13	Posttranslational modification, protein turnover, chaperones
A0A4S4CVW6	A0A4S4CVW6;A0A7J7I4M1	A0A4S4CVW6;A0A7J7I4M1	tr|A0A4S4CVW6|A0A4S4CVW6_CAMSI Tryptophan--tRNA ligase OS=Camellia sinensis var. sinensis OX=542762 GN=TEA_012117 PE=3 SV=1;tr|A0A7J7I4M1|A0A7J7I4M1_CAMSI Tryptophan--tRNA ligase OS=Camellia sinensis OX=4442 GN=HYC85_000944 PE=3 SV=1	7	2	24.7	43.573	0	42562	0	37163	64862	28973	28581	30884	26994	TEA_012117	Tryptophan--tRNA ligase	GO:0006436,GO:0005524,GO:0004830	tryptophanyl-tRNA aminoacylation|ATP binding|tryptophan-tRNA ligase activity	ko00970	Aminoacyl-tRNA biosynthesis	KOG2145	[J]	Cytoplasmic tryptophanyl-tRNA synthetase	Translation, ribosomal structure and biogenesis
A0A7J7HAM3	A0A7J7HAM3;A0A4S4CVZ1;A0A4S4CVY7;A0A7J7HCZ9;A0A7J7GIL4;A0A4S4DKD0;A0A4S4DMK1;A0A4S4DKG0	A0A7J7HAM3;A0A4S4CVZ1	tr|A0A7J7HAM3|A0A7J7HAM3_CAMSI Uncharacterized protein OS=Camellia sinensis OX=4442 GN=HYC85_014783 PE=4 SV=1;tr|A0A4S4CVZ1|A0A4S4CVZ1_CAMSI Uncharacterized protein OS=Camellia sinensis var. sinensis OX=542762 GN=TEA_018384 PE=4 SV=1	5	5	12.1	60.061	0	35675	35601	0	117740	31813	35706	0	31240	HYC85_014783	Uncharacterized protein
A0A4S4CW07	A0A4S4CW07;D3GDK9;A0A7J7H9C9;A0A4S4DQQ3;A0A4S4DBF7	A0A4S4CW07;D3GDK9;A0A7J7H9C9;A0A4S4DQQ3	tr|A0A4S4CW07|A0A4S4CW07_CAMSI TPT domain-containing protein OS=Camellia sinensis var. sinensis OX=542762 GN=TEA_018406 PE=4 SV=1;tr|D3GDK9|D3GDK9_CAMSI Putative glucose-6-phosphate/phosphate translocator OS=Camellia sinensis OX=4442 PE=2 SV=1;tr|A0A7J7H9C	3	3	12.5	29.638	21286	24832	0	0	81675	53377	75787	98301	79755	TEA_018406	TPT domain-containing protein	GO:0016021	integral component of membrane			KOG1441	[GE]	Glucose-6-phosphate/phosphate and phosphoenolpyruvate/phosphate antiporter	Carbohydrate transport and metabolism |Amino acid transport and metabolism
A0A4S4CW21	A0A4S4CW21	A0A4S4CW21	tr|A0A4S4CW21|A0A4S4CW21_CAMSI Uncharacterized protein OS=Camellia sinensis var. sinensis OX=542762 GN=TEA_018414 PE=4 SV=1	1	1	4.3	17.972	0	0	0	0	0	0	0	0	0	TEA_018414	Uncharacterized protein
A0A7J7FWU1	A0A7J7FWU1;A0A4S4CW56	A0A7J7FWU1;A0A4S4CW56	tr|A0A7J7FWU1|A0A7J7FWU1_CAMSI AB hydrolase-1 domain-containing protein OS=Camellia sinensis OX=4442 GN=HYC85_032267 PE=4 SV=1;tr|A0A4S4CW56|A0A4S4CW56_CAMSI AB hydrolase-1 domain-containing protein OS=Camellia sinensis var. sinensis OX=542762 GN=TEA_02671	1	1	5	35.852	0	0	0	0	0	0	0	0	0	HYC85_032267	AB hydrolase-1 domain-containing protein	GO:0003824	catalytic activity			KOG4178	[I]	Soluble epoxide hydrolase	Lipid transport and metabolism
A0A4S4CWA3	A0A4S4CWA3;A0A7J7FSP8;A0A7J7FSI6	A0A4S4CWA3;A0A7J7FSP8	tr|A0A4S4CWA3|A0A4S4CWA3_CAMSI RF_PROK_I domain-containing protein OS=Camellia sinensis var. sinensis OX=542762 GN=TEA_017627 PE=3 SV=1;tr|A0A7J7FSP8|A0A7J7FSP8_CAMSI Uncharacterized protein OS=Camellia sinensis OX=4442 GN=HYC85_032215 PE=4 SV=1	8	8	9.4	133.08	0	67394	0	0	43311	0	0	0	0	TEA_017627	RF_PROK_I domain-containing protein	GO:0005975,GO:0003747	carbohydrate metabolic process|translation release factor activity			KOG2244	[R]	Highly conserved protein containing a thioredoxin domain	General function prediction only
A0A7J7I4N5	A0A7J7I4N5;A0A4S4CWC5;A0A7J7H857;A0A4S4F426	A0A7J7I4N5;A0A4S4CWC5	tr|A0A7J7I4N5|A0A7J7I4N5_CAMSI Malate dehydrogenase [NADP], chloroplastic OS=Camellia sinensis OX=4442 GN=HYC85_000573 PE=3 SV=1;tr|A0A4S4CWC5|A0A4S4CWC5_CAMSI Malate dehydrogenase [NADP], chloroplastic OS=Camellia sinensis var. sinensis OX=542762 GN=TEA_0	12	12	39.1	47.557	2532700	2189700	2118400	2024900	2091000	2227700	2101100	1888700	2128500	HYC85_000573	Malate dehydrogenase [NADP], chloroplastic	GO:0006108,GO:0009507,GO:0046554	malate metabolic process|chloroplast|malate dehydrogenase (NADP+) activity	ko00710,ko01200,ko00620	Carbon fixation in photosynthetic organisms|Carbon metabolism|Pyruvate metabolism	KOG1496	[C]	Malate dehydrogenase	Energy production and conversion
A0A4S4CWD6	A0A4S4CWD6;A0A7J7H7J3	A0A4S4CWD6;A0A7J7H7J3	tr|A0A4S4CWD6|A0A4S4CWD6_CAMSI BPI2 domain-containing protein OS=Camellia sinensis var. sinensis OX=542762 GN=TEA_028441 PE=4 SV=1;tr|A0A7J7H7J3|A0A7J7H7J3_CAMSI BPI2 domain-containing protein OS=Camellia sinensis OX=4442 GN=HYC85_014879 PE=3 SV=1	9	9	20.9	55.382	225000	182450	283470	129220	235440	334210	350230	259480	304990	TEA_028441	BPI2 domain-containing protein	GO:0005615,GO:0008289	extracellular space|lipid binding			KOG4160	[V]	BPI/LBP/CETP family protein	Defense mechanisms
A0A4S4CWH6	A0A4S4CWH6;A0A4S4ERI0	A0A4S4CWH6;A0A4S4ERI0	tr|A0A4S4CWH6|A0A4S4CWH6_CAMSI Uncharacterized protein OS=Camellia sinensis var. sinensis OX=542762 GN=TEA_027312 PE=4 SV=1;tr|A0A4S4ERI0|A0A4S4ERI0_CAMSI E3 ubiquitin-protein ligase RNF170 OS=Camellia sinensis var. sinensis OX=542762 GN=TEA_029989 PE=4 SV	2	2	10.3	26.429	0	36744	33608	34622	36193	0	33156	50952	0	TEA_027312	Uncharacterized protein	GO:0061630	ubiquitin protein ligase activity
A0A4S4CWK2	A0A4S4CWK2	A0A4S4CWK2	tr|A0A4S4CWK2|A0A4S4CWK2_CAMSI Homoserine dehydrogenase OS=Camellia sinensis var. sinensis OX=542762 GN=TEA_011981 PE=4 SV=1	2	1	7.6	44.174	0	0	0	0	0	0	0	0	0	TEA_011981	Homoserine dehydrogenase	GO:0009088,GO:0004072,GO:0004412	threonine biosynthetic process|aspartate kinase activity|homoserine dehydrogenase activity			KOG0455	[E]	Homoserine dehydrogenase	Amino acid transport and metabolism
A0A7J7I8L5	A0A7J7I8L5;A0A4S4CWL2;A0A4S4DGW2;A0A7J7GLW1;A0A4S4F0S4;A0A7J7I231;A0A7J7GR95;A0A4S4D4R5	A0A7J7I8L5;A0A4S4CWL2;A0A4S4DGW2;A0A7J7GLW1;A0A4S4F0S4;A0A7J7I231;A0A7J7GR95;A0A4S4D4R5	tr|A0A7J7I8L5|A0A7J7I8L5_CAMSI Uncharacterized protein OS=Camellia sinensis OX=4442 GN=HYC85_002511 PE=3 SV=1;tr|A0A4S4CWL2|A0A4S4CWL2_CAMSI RRM domain-containing protein OS=Camellia sinensis var. sinensis OX=542762 GN=TEA_024707 PE=3 SV=1;tr|A0A4S4DGW2|A0	2	2	6.7	40.271	54582	84295	0	0	62062	111090	0	0	86782	HYC85_002511	Uncharacterized protein	GO:0005634,GO:0003723	nucleus|RNA binding	ko03040	Spliceosome	KOG0131	[A]	Splicing factor 3b, subunit 4	RNA processing and modification
A0A4S4CWR4	A0A4S4CWR4	A0A4S4CWR4	tr|A0A4S4CWR4|A0A4S4CWR4_CAMSI S-methyl-5-thioribose kinase OS=Camellia sinensis var. sinensis OX=542762 GN=TEA_023442 PE=3 SV=1	12	6	30.4	47.215	274070	599140	208250	142790	302950	258730	360030	364400	239000	TEA_023442	S-methyl-5-thioribose kinase	GO:0009086,GO:0046522	methionine biosynthetic process|S-methyl-5-thioribose kinase activity	ko00270	Cysteine and methionine metabolism
G9HVM6	G9HVM6;G3G859;A0A4S4EFH2;A0A4S4DDP1;A0A4S4ET12;A0A4S4DSD7;A0A4S4CWT2;A0A4S4E318	G9HVM6;G3G859;A0A4S4EFH2;A0A4S4DDP1;A0A4S4ET12;A0A4S4DSD7;A0A4S4CWT2;A0A4S4E318	tr|G9HVM6|G9HVM6_CAMSI Ubiquitin-conjugating enzyme E2 OS=Camellia sinensis OX=4442 PE=2 SV=1;tr|G3G859|G3G859_CAMSI Ubiquitin conjugating enzyme OS=Camellia sinensis OX=4442 PE=2 SV=1;tr|A0A4S4EFH2|A0A4S4EFH2_CAMSI UBC core domain-containing protein OS=Ca	1	1	7.4	16.504	0	0	0	0	0	0	0	0	0		Ubiquitin-conjugating enzyme E2	GO:0005524,GO:0016740	ATP binding|transferase activity			KOG0417	[O]	Ubiquitin-protein ligase	Posttranslational modification, protein turnover, chaperones
A0A4S4CWV2	A0A4S4CWV2;A0A4S4DHH8	A0A4S4CWV2	tr|A0A4S4CWV2|A0A4S4CWV2_CAMSI Acetolactate synthase OS=Camellia sinensis var. sinensis OX=542762 GN=TEA_029906 PE=3 SV=1	9	1	16.8	71.047	0	0	0	0	0	0	0	0	0	TEA_029906	Acetolactate synthase	GO:0009097,GO:0009635,GO:0009099,GO:0003984,GO:0050660,GO:0000287,GO:0030976	isoleucine biosynthetic process|response to herbicide|valine biosynthetic process|acetolactate synthase activity|flavin adenine dinucleotide binding|magnesium ion binding|thiamine pyrophosphate binding	ko00660,ko00290,ko00770,ko00650,ko01210,ko01230	C5-Branched dibasic acid metabolism|Valine, leucine and isoleucine biosynthesis|Pantothenate and CoA biosynthesis|Butanoate metabolism|2-Oxocarboxylic acid metabolism|Biosynthesis of amino acids	KOG4166	[EH]	Thiamine pyrophosphate-requiring enzyme	Amino acid transport and metabolism |Coenzyme transport and metabolism
A0A4S4CWX4	A0A4S4CWX4;A0A7J7I2W7	A0A4S4CWX4;A0A7J7I2W7	tr|A0A4S4CWX4|A0A4S4CWX4_CAMSI Sm protein F OS=Camellia sinensis var. sinensis OX=542762 GN=TEA_004421 PE=3 SV=1;tr|A0A7J7I2W7|A0A7J7I2W7_CAMSI Sm protein F OS=Camellia sinensis OX=4442 GN=HYC85_000571 PE=3 SV=1	2	2	17.8	14.569	0	69457	0	92174	0	0	0	0	141010	TEA_004421	Sm protein F	GO:0000387,GO:0005681	spliceosomal snRNP assembly|spliceosomal complex	ko03040	Spliceosome	KOG3482	[A]	Small nuclear ribonucleoprotein (snRNP) SMF	RNA processing and modification
A0A4S4CWZ3	A0A4S4CWZ3	A0A4S4CWZ3	tr|A0A4S4CWZ3|A0A4S4CWZ3_CAMSI Uncharacterized protein OS=Camellia sinensis var. sinensis OX=542762 GN=TEA_004441 PE=4 SV=1	2	2	8.4	28.002	385630	413590	0	241420	197520	0	239540	216360	152430	TEA_004441	Uncharacterized protein	GO:0003924,GO:0005525	GTPase activity|GTP binding			KOG0080	[R]	GTPase Rab18, small G protein superfamily	General function prediction only
A0A4S4DUR7	A0A4S4DUR7;A0A7J7GFR9;A0A7J7GCI5;A0A4S4CX03;A0A7J7H0U6;A0A4S4E1X6;A0A4S4EU43	A0A4S4DUR7;A0A7J7GFR9;A0A7J7GCI5;A0A4S4CX03;A0A7J7H0U6;A0A4S4E1X6;A0A4S4EU43	tr|A0A4S4DUR7|A0A4S4DUR7_CAMSI Uncharacterized protein OS=Camellia sinensis var. sinensis OX=542762 GN=TEA_008480 PE=4 SV=1;tr|A0A7J7GFR9|A0A7J7GFR9_CAMSI Uncharacterized protein OS=Camellia sinensis OX=4442 GN=HYC85_025740 PE=4 SV=1;tr|A0A7J7GCI5|A0A7J7GC	1	1	4.5	27.768	0	0	0	0	0	0	0	0	0	TEA_008480	Uncharacterized protein	GO:0003677,GO:0046872,GO:0003723	DNA binding|metal ion binding|RNA binding			KOG1677	[R]	CCCH-type Zn-finger protein	General function prediction only
A0A4S4CX14	A0A4S4CX14;A0A7J7I2V8;A0A7J7I2V4	A0A4S4CX14;A0A7J7I2V8;A0A7J7I2V4	tr|A0A4S4CX14|A0A4S4CX14_CAMSI Uncharacterized protein OS=Camellia sinensis var. sinensis OX=542762 GN=TEA_004450 PE=4 SV=1;tr|A0A7J7I2V8|A0A7J7I2V8_CAMSI AMPK1_CBM domain-containing protein OS=Camellia sinensis OX=4442 GN=HYC85_000562 PE=4 SV=1;tr|A0A7J7I	2	2	5	54.033	14779	0	0	0	51845	0	0	0	0	TEA_004450	Uncharacterized protein	GO:0007623,GO:0046838,GO:0005982,GO:0016021,GO:0019203,GO:0008138	circadian rhythm|phosphorylated carbohydrate dephosphorylation|starch metabolic process|integral component of membrane|carbohydrate phosphatase activity|protein tyrosine/serine/threonine phosphatase activity			KOG1716	[V]	Dual specificity phosphatase	Defense mechanisms
A0A4S4CX24	A0A4S4CX24;A0A4S4CX22;A0A4S4EK71;A0A4S4CX51	A0A4S4CX24;A0A4S4CX22	tr|A0A4S4CX24|A0A4S4CX24_CAMSI Uncharacterized protein OS=Camellia sinensis var. sinensis OX=542762 GN=TEA_013480 PE=4 SV=1;tr|A0A4S4CX22|A0A4S4CX22_CAMSI Uncharacterized protein OS=Camellia sinensis var. sinensis OX=542762 GN=TEA_013475 PE=4 SV=1	5	1	14.1	44.3	0	0	0	0	0	0	0	0	0	TEA_013480	Uncharacterized protein
A0A4S4CX26	A0A4S4CX26;A0A7J7GR67;A0A4S4ERP4;A0A7J7GNC8	A0A4S4CX26;A0A7J7GR67;A0A4S4ERP4	tr|A0A4S4CX26|A0A4S4CX26_CAMSI Glycosyltransferase OS=Camellia sinensis var. sinensis OX=542762 GN=TEA_002592 PE=3 SV=1;tr|A0A7J7GR67|A0A7J7GR67_CAMSI Glycosyltransferase OS=Camellia sinensis OX=4442 GN=HYC85_019638 PE=3 SV=1;tr|A0A4S4ERP4|A0A4S4ERP4_CAMSI	5	3	13.5	47.086	71502	115180	106570	91083	309000	150630	114110	113000	51088	TEA_002592	Glycosyltransferase	GO:0008194	UDP-glycosyltransferase activity	ko00942	Anthocyanin biosynthesis	KOG1192	[GC]	UDP-glucuronosyl and UDP-glucosyl transferase	Carbohydrate transport and metabolism |Energy production and conversion
A0A7J7G441	A0A7J7G441;A0A4S4CX49;A0A7J7GGM1;A0A4S4ER11;A0A4S4DC46	A0A7J7G441;A0A4S4CX49;A0A7J7GGM1;A0A4S4ER11	tr|A0A7J7G441|A0A7J7G441_CAMSI Uncharacterized protein OS=Camellia sinensis OX=4442 GN=HYC85_026426 PE=3 SV=1;tr|A0A4S4CX49|A0A4S4CX49_CAMSI Uncharacterized protein OS=Camellia sinensis var. sinensis OX=542762 GN=TEA_019236 PE=3 SV=1;tr|A0A7J7GGM1|A0A7J7GG	12	8	18.5	73.73	14629	169560	0	73091	16907	0	0	37821	70508	HYC85_026426	Uncharacterized protein	GO:0005783,GO:0005524,GO:0016887	endoplasmic reticulum|ATP binding|ATP hydrolysis activity	ko04141,ko03060	Protein processing in endoplasmic reticulum|Protein export	KOG0100	[O]	Molecular chaperones GRP78/BiP/KAR2, HSP70 superfamily	Posttranslational modification, protein turnover, chaperones
A0A4S4CX56	A0A4S4CX56	A0A4S4CX56	tr|A0A4S4CX56|A0A4S4CX56_CAMSI rRNA N-glycosylase OS=Camellia sinensis var. sinensis OX=542762 GN=TEA_020672 PE=3 SV=1	6	4	21.8	31.894	0	0	428580	0	410030	283330	778590	0	97344	TEA_020672	rRNA N-glycosylase	GO:0006952,GO:0017148,GO:0030598,GO:0090729	defense response|negative regulation of translation|rRNA N-glycosylase activity|toxin activity
A0A4S4CX78	A0A4S4CX78;A0A7J7FTL7;A0A7J7FTF4	A0A4S4CX78;A0A7J7FTL7;A0A7J7FTF4	tr|A0A4S4CX78|A0A4S4CX78_CAMSI eIF-2B GDP-GTP exchange factor subunit alpha OS=Camellia sinensis var. sinensis OX=542762 GN=TEA_020673 PE=3 SV=1;tr|A0A7J7FTL7|A0A7J7FTL7_CAMSI Uncharacterized protein OS=Camellia sinensis OX=4442 GN=HYC85_027843 PE=4 SV=1;t	2	2	5	55.148	0	0	48165	0	32059	30860	0	48611	0	TEA_020673	eIF-2B GDP-GTP exchange factor subunit alpha			ko03013	RNA transport	KOG1466	[J]	Translation initiation factor 2B, alpha subunit (eIF-2Balpha/GCN3)	Translation, ribosomal structure and biogenesis
A0A4S4CX84	A0A4S4CX84;A0A7J7FQC2	A0A4S4CX84;A0A7J7FQC2	tr|A0A4S4CX84|A0A4S4CX84_CAMSI Uncharacterized protein OS=Camellia sinensis var. sinensis OX=542762 GN=TEA_020422 PE=4 SV=1;tr|A0A7J7FQC2|A0A7J7FQC2_CAMSI Uncharacterized protein OS=Camellia sinensis OX=4442 GN=HYC85_031343 PE=4 SV=1	5	5	12.9	47.732	143880	200750	140690	130830	111480	176110	166200	229950	155020	TEA_020422	Uncharacterized protein	GO:0003723	RNA binding			KOG2190	[AR]	PolyC-binding proteins alphaCP-1 and related KH domain proteins	RNA processing and modification |General function prediction only
A0A4S4CX87	A0A4S4CX87	A0A4S4CX87	tr|A0A4S4CX87|A0A4S4CX87_CAMSI S-methyl-5-thioribose kinase OS=Camellia sinensis var. sinensis OX=542762 GN=TEA_023429 PE=3 SV=1	11	4	32	41.053	162750	316150	125560	98088	172060	151520	206120	245510	180300	TEA_023429	S-methyl-5-thioribose kinase	GO:0009086,GO:0046522	methionine biosynthetic process|S-methyl-5-thioribose kinase activity	ko00270	Cysteine and methionine metabolism
A0A7J7FS48	A0A7J7FS48;A0A4S4CX94;A0A4S4E1P6;A0A7J7GDY9	A0A7J7FS48;A0A4S4CX94;A0A4S4E1P6;A0A7J7GDY9	tr|A0A7J7FS48|A0A7J7FS48_CAMSI Vesicle-fusing ATPase OS=Camellia sinensis OX=4442 GN=HYC85_032008 PE=3 SV=1;tr|A0A4S4CX94|A0A4S4CX94_CAMSI Uncharacterized protein OS=Camellia sinensis var. sinensis OX=542762 GN=TEA_020432 PE=3 SV=1;tr|A0A4S4E1P6|A0A4S4E1P6	2	2	6.2	48.303	0	0	0	0	0	0	0	0	0	HYC85_032008	Vesicle-fusing ATPase	GO:0016020,GO:0005524,GO:0016887	membrane|ATP binding|ATP hydrolysis activity	ko04144	Endocytosis	KOG0739	[O]	AAA+-type ATPase	Posttranslational modification, protein turnover, chaperones
A0A7J7GJ80	A0A7J7GJ80;A0A4S4CXA3	A0A7J7GJ80;A0A4S4CXA3	tr|A0A7J7GJ80|A0A7J7GJ80_CAMSI Uncharacterized protein OS=Camellia sinensis OX=4442 GN=HYC85_022036 PE=4 SV=1;tr|A0A4S4CXA3|A0A4S4CXA3_CAMSI Uncharacterized protein OS=Camellia sinensis var. sinensis OX=542762 GN=TEA_016446 PE=4 SV=1	1	1	4.3	23.579	0	0	0	0	0	0	0	0	0	HYC85_022036	Uncharacterized protein
A0A4S4CXA6	A0A4S4CXA6	A0A4S4CXA6	tr|A0A4S4CXA6|A0A4S4CXA6_CAMSI Uncharacterized protein OS=Camellia sinensis var. sinensis OX=542762 GN=TEA_016451 PE=4 SV=1	4	1	19.6	30.664	0	0	0	0	0	0	0	0	0	TEA_016451	Uncharacterized protein					KOG1192	[GC]	UDP-glucuronosyl and UDP-glucosyl transferase	Carbohydrate transport and metabolism |Energy production and conversion
A0A4S4CXA7	A0A4S4CXA7;A0A7J7GXQ8	A0A4S4CXA7;A0A7J7GXQ8	tr|A0A4S4CXA7|A0A4S4CXA7_CAMSI PAP_fibrillin domain-containing protein OS=Camellia sinensis var. sinensis OX=542762 GN=TEA_016454 PE=4 SV=1;tr|A0A7J7GXQ8|A0A7J7GXQ8_CAMSI PAP_fibrillin domain-containing protein OS=Camellia sinensis OX=4442 GN=HYC85_015283	6	6	29.7	26.728	424770	301070	556820	403740	410620	369350	623660	420520	404500	TEA_016454	PAP_fibrillin domain-containing protein
A0A4S4ETX3	A0A4S4ETX3;A0A4S4EIN3;A0A4S4CXH2;A0A7J7HQN9;A0A4S4CXB1	A0A4S4ETX3;A0A4S4EIN3;A0A4S4CXH2;A0A7J7HQN9;A0A4S4CXB1	tr|A0A4S4ETX3|A0A4S4ETX3_CAMSI Uncharacterized protein OS=Camellia sinensis var. sinensis OX=542762 GN=TEA_005058 PE=4 SV=1;tr|A0A4S4EIN3|A0A4S4EIN3_CAMSI BZIP domain-containing protein OS=Camellia sinensis var. sinensis OX=542762 GN=TEA_019183 PE=4 SV=1;t	1	1	9.2	13.696	0	0	0	0	0	0	0	0	0	TEA_005058	Uncharacterized protein
A0A4S4DWA2	A0A4S4DWA2;A0A4S4EN05;A0A4S4CXB2	A0A4S4DWA2;A0A4S4EN05;A0A4S4CXB2	tr|A0A4S4DWA2|A0A4S4DWA2_CAMSI Expansin OS=Camellia sinensis var. sinensis OX=542762 GN=TEA_024201 PE=3 SV=1;tr|A0A4S4EN05|A0A4S4EN05_CAMSI Expansin OS=Camellia sinensis var. sinensis OX=542762 GN=TEA_014733 PE=3 SV=1;tr|A0A4S4CXB2|A0A4S4CXB2_CAMSI Expansi	1	1	4.3	27.052	0	0	0	0	0	0	0	0	0	TEA_024201	Expansin	GO:0009664,GO:0005576,GO:0016020	plant-type cell wall organization|extracellular region|membrane
A0A4S4CXB5	A0A4S4CXB5	A0A4S4CXB5	tr|A0A4S4CXB5|A0A4S4CXB5_CAMSI RING-CH-type domain-containing protein OS=Camellia sinensis var. sinensis OX=542762 GN=TEA_016461 PE=4 SV=1	1	1	3.6	42.413	0	0	0	0	0	0	0	0	0	TEA_016461	RING-CH-type domain-containing protein	GO:0006520,GO:0016829,GO:0008270	cellular amino acid metabolic process|lyase activity|zinc ion binding			KOG1609	[A]	Protein involved in mRNA turnover and stability	RNA processing and modification
A0A4S4CXD1	A0A4S4CXD1;A0A4S4CZV7;A0A4S4ESH2	A0A4S4CXD1;A0A4S4CZV7;A0A4S4ESH2	tr|A0A4S4CXD1|A0A4S4CXD1_CAMSI Uncharacterized protein OS=Camellia sinensis var. sinensis OX=542762 GN=TEA_018397 PE=4 SV=1;tr|A0A4S4CZV7|A0A4S4CZV7_CAMSI Uncharacterized protein OS=Camellia sinensis var. sinensis OX=542762 GN=TEA_023436 PE=4 SV=1;tr|A0A4S	2	2	13.8	25.56	43018	0	0	0	60607	0	0	0	0	TEA_018397	Uncharacterized protein
A0A4S4CXI1	A0A4S4CXI1	A0A4S4CXI1	tr|A0A4S4CXI1|A0A4S4CXI1_CAMSI PKS_ER domain-containing protein OS=Camellia sinensis var. sinensis OX=542762 GN=TEA_013033 PE=3 SV=1	10	2	40.2	37.938	611620	256200	280470	284870	515740	312330	0	0	349230	TEA_013033	PKS_ER domain-containing protein	GO:0016491,GO:0008270	oxidoreductase activity|zinc ion binding	ko00940	Phenylpropanoid biosynthesis	KOG0023	[Q]	Alcohol dehydrogenase, class V	Secondary metabolites biosynthesis, transport and catabolism
A0A7J7HC28	A0A7J7HC28;A0A4S4CXI2	A0A7J7HC28;A0A4S4CXI2	tr|A0A7J7HC28|A0A7J7HC28_CAMSI Uncharacterized protein OS=Camellia sinensis OX=4442 GN=HYC85_012483 PE=4 SV=1;tr|A0A4S4CXI2|A0A4S4CXI2_CAMSI Uncharacterized protein OS=Camellia sinensis var. sinensis OX=542762 GN=TEA_009452 PE=4 SV=1	4	4	27.7	14.918	3774900	2839600	3018400	1600000	3747500	1715700	4380500	1888300	3486800	HYC85_012483	Uncharacterized protein
A0A4S4CXI7	A0A4S4CXI7;A0A7J7HUJ6;A0A7J7HCG0	A0A4S4CXI7;A0A7J7HUJ6	tr|A0A4S4CXI7|A0A4S4CXI7_CAMSI EF-hand domain-containing protein OS=Camellia sinensis var. sinensis OX=542762 GN=TEA_013021 PE=4 SV=1;tr|A0A7J7HUJ6|A0A7J7HUJ6_CAMSI EF-hand domain-containing protein OS=Camellia sinensis OX=4442 GN=HYC85_008602 PE=4 SV=1	3	3	4.1	95.197	0	41563	0	0	21671	0	0	0	0	TEA_013021	EF-hand domain-containing protein	GO:0005509	calcium ion binding			KOG1124	[R]	FOG: TPR repeat	General function prediction only
A0A7J7I747	A0A7J7I747;A0A4S4CXJ1	A0A7J7I747;A0A4S4CXJ1	tr|A0A7J7I747|A0A7J7I747_CAMSI VWFA domain-containing protein OS=Camellia sinensis OX=4442 GN=HYC85_001958 PE=4 SV=1;tr|A0A4S4CXJ1|A0A4S4CXJ1_CAMSI VWFA domain-containing protein OS=Camellia sinensis var. sinensis OX=542762 GN=TEA_028030 PE=4 SV=1	1	1	3.4	40.144	0	0	0	0	0	0	0	0	0	HYC85_001958	VWFA domain-containing protein					KOG1327	[T]	Copine	Signal transduction mechanisms
A0A4S4CXJ3	A0A4S4CXJ3;A0A4S4CYT6;A0A7J7GYH3;A0A7J7I9Q5;A0A7J7GY50;A0A4S4D6R4	A0A4S4CXJ3;A0A4S4CYT6;A0A7J7GYH3	tr|A0A4S4CXJ3|A0A4S4CXJ3_CAMSI AB hydrolase-1 domain-containing protein OS=Camellia sinensis var. sinensis OX=542762 GN=TEA_028022 PE=4 SV=1;tr|A0A4S4CYT6|A0A4S4CYT6_CAMSI AB hydrolase-1 domain-containing protein OS=Camellia sinensis var. sinensis OX=54276	3	2	18.7	21.901	404670	565180	614760	318160	361580	380530	518570	829960	331520	TEA_028022	AB hydrolase-1 domain-containing protein
A0A7J7G1Y6	A0A7J7G1Y6;A0A7J7I897;A0A4S4CXK3;A0A4S4F200	A0A7J7G1Y6;A0A7J7I897;A0A4S4CXK3;A0A4S4F200	tr|A0A7J7G1Y6|A0A7J7G1Y6_CAMSI Uncharacterized protein OS=Camellia sinensis OX=4442 GN=HYC85_025818 PE=4 SV=1;tr|A0A7J7I897|A0A7J7I897_CAMSI Uncharacterized protein OS=Camellia sinensis OX=4442 GN=HYC85_001956 PE=4 SV=1;tr|A0A4S4CXK3|A0A4S4CXK3_CAMSI Uncha	2	2	8.3	29.678	60388	79296	0	73434	0	0	0	0	83961	HYC85_025818	Uncharacterized protein
A0A4S4CXP5	A0A4S4CXP5;A0A7J7H678	A0A4S4CXP5;A0A7J7H678	tr|A0A4S4CXP5|A0A4S4CXP5_CAMSI Uncharacterized protein OS=Camellia sinensis var. sinensis OX=542762 GN=TEA_013478 PE=4 SV=1;tr|A0A7J7H678|A0A7J7H678_CAMSI Uncharacterized protein OS=Camellia sinensis OX=4442 GN=HYC85_014437 PE=4 SV=1	6	6	15	67.079	0	33295	0	24884	102270	0	0	0	0	TEA_013478	Uncharacterized protein
A0A4S4CXP6	A0A4S4CXP6;A0A2I6RLH8	A0A4S4CXP6	tr|A0A4S4CXP6|A0A4S4CXP6_CAMSI Uncharacterized protein OS=Camellia sinensis var. sinensis OX=542762 GN=TEA_029805 PE=4 SV=1	7	1	39.9	28.467	522840	0	231190	286730	674850	552010	621450	0	2211000	TEA_029805	Uncharacterized protein	GO:0005975,GO:0016998,GO:0006032,GO:0006952,GO:0004568	carbohydrate metabolic process|cell wall macromolecule catabolic process|chitin catabolic process|defense response|chitinase activity	ko00520	Amino sugar and nucleotide sugar metabolism	KOG4742	[R]	Predicted chitinase	General function prediction only
A0A7J7G3I4	A0A7J7G3I4;A0A4S4CXR4;A0A7J7G3K6	A0A7J7G3I4;A0A4S4CXR4;A0A7J7G3K6	tr|A0A7J7G3I4|A0A7J7G3I4_CAMSI Trehalase OS=Camellia sinensis OX=4442 GN=HYC85_026419 PE=3 SV=1;tr|A0A4S4CXR4|A0A4S4CXR4_CAMSI Alpha,alpha-trehalase OS=Camellia sinensis var. sinensis OX=542762 GN=TEA_019229 PE=3 SV=1;tr|A0A7J7G3K6|A0A7J7G3K6_CAMSI Trehala	3	1	6.4	67.048	0	0	0	0	0	0	0	0	0	HYC85_026419	Trehalase	GO:0005991,GO:0016021,GO:0004555	trehalose metabolic process|integral component of membrane|alpha,alpha-trehalase activity	ko00500	Starch and sucrose metabolism	KOG0602	[G]	Neutral trehalase	Carbohydrate transport and metabolism
A0A4S4CXR9	A0A4S4CXR9;A0A7J7GSE5;A0A7J7FU31;A0A4S4D317	A0A4S4CXR9;A0A7J7GSE5;A0A7J7FU31;A0A4S4D317	tr|A0A4S4CXR9|A0A4S4CXR9_CAMSI Uncharacterized protein OS=Camellia sinensis var. sinensis OX=542762 GN=TEA_029973 PE=3 SV=1;tr|A0A7J7GSE5|A0A7J7GSE5_CAMSI Uncharacterized protein OS=Camellia sinensis OX=4442 GN=HYC85_020493 PE=3 SV=1;tr|A0A7J7FU31|A0A7J7FU	1	1	5.7	25.102	0	0	0	0	0	0	0	0	0	TEA_029973	Uncharacterized protein	GO:0005576	extracellular region
A0A4S4CXS5	A0A4S4CXS5;A0A4S4DWC0;A0A7J7H122	A0A4S4CXS5;A0A4S4DWC0;A0A7J7H122	tr|A0A4S4CXS5|A0A4S4CXS5_CAMSI Uncharacterized protein OS=Camellia sinensis var. sinensis OX=542762 GN=TEA_015546 PE=4 SV=1;tr|A0A4S4DWC0|A0A4S4DWC0_CAMSI Uncharacterized protein OS=Camellia sinensis var. sinensis OX=542762 GN=TEA_024230 PE=4 SV=1;tr|A0A7J	2	2	8	38.444	14332	14245	0	0	50793	0	0	0	0	TEA_015546	Uncharacterized protein					KOG1430	[IE]	C-3 sterol dehydrogenase/3-beta-hydroxysteroid dehydrogenase and related dehydrogenases	Lipid transport and metabolism |Amino acid transport and metabolism
A0A7J7GXS7	A0A7J7GXS7;A0A4S4CXT8	A0A7J7GXS7;A0A4S4CXT8	tr|A0A7J7GXS7|A0A7J7GXS7_CAMSI Uncharacterized protein OS=Camellia sinensis OX=4442 GN=HYC85_015698 PE=3 SV=1;tr|A0A4S4CXT8|A0A4S4CXT8_CAMSI Sulfotransfer_1 domain-containing protein OS=Camellia sinensis var. sinensis OX=542762 GN=TEA_015564 PE=3 SV=1	3	3	15.2	29.577	0	63090	64022	0	0	46419	0	55262	46755	HYC85_015698	Uncharacterized protein	GO:0005634,GO:0043565	nucleus|sequence-specific DNA binding			KOG3066	[R]	Translin-associated protein X	General function prediction only
A0A7J7I6A1	A0A7J7I6A1;A0A4S4CXU5	A0A7J7I6A1;A0A4S4CXU5	tr|A0A7J7I6A1|A0A7J7I6A1_CAMSI Uncharacterized protein OS=Camellia sinensis OX=4442 GN=HYC85_001761 PE=4 SV=1;tr|A0A4S4CXU5|A0A4S4CXU5_CAMSI Uncharacterized protein OS=Camellia sinensis var. sinensis OX=542762 GN=TEA_015553 PE=4 SV=1	2	2	3.5	57.45	0	52385	0	0	50520	0	0	0	0	HYC85_001761	Uncharacterized protein	GO:0005524,GO:0005509,GO:0004672	ATP binding|calcium ion binding|protein kinase activity			KOG0032	[T]	Ca2+/calmodulin-dependent protein kinase, EF-Hand protein superfamily	Signal transduction mechanisms
A0A4S4CXZ9	A0A4S4CXZ9;A0A7J7GFD4	A0A4S4CXZ9;A0A7J7GFD4	tr|A0A4S4CXZ9|A0A4S4CXZ9_CAMSI LRRNT_2 domain-containing protein OS=Camellia sinensis var. sinensis OX=542762 GN=TEA_001419 PE=3 SV=1;tr|A0A7J7GFD4|A0A7J7GFD4_CAMSI Uncharacterized protein OS=Camellia sinensis OX=4442 GN=HYC85_023719 PE=4 SV=1	11	11	19.6	66.154	24726	174210	168020	0	13953	65899	0	57426	0	TEA_001419	LRRNT_2 domain-containing protein	GO:0050832,GO:0005886	defense response to fungus|plasma membrane			KOG0619	[R]	FOG: Leucine rich repeat	General function prediction only
A0A4S4CY04	A0A4S4CY04;W0D7W7;A0A4S4EGU8	A0A4S4CY04;W0D7W7	tr|A0A4S4CY04|A0A4S4CY04_CAMSI PfkB domain-containing protein OS=Camellia sinensis var. sinensis OX=542762 GN=TEA_007152 PE=3 SV=1;tr|W0D7W7|W0D7W7_CAMSI Fructokinase OS=Camellia sinensis OX=4442 GN=FK2 PE=2 SV=1	12	12	47.1	35.08	225190	261630	155390	282410	285760	299350	248110	297000	244450	TEA_007152	PfkB domain-containing protein	GO:0044281,GO:0019252,GO:0019200,GO:0016773	small molecule metabolic process|starch biosynthetic process|carbohydrate kinase activity|phosphotransferase activity, alcohol group as acceptor	ko00520,ko00500,ko00051	Amino sugar and nucleotide sugar metabolism|Starch and sucrose metabolism|Fructose and mannose metabolism	KOG2855	[G]	Ribokinase	Carbohydrate transport and metabolism
A0A4S4CY17	A0A4S4CY17;A0A7J7GP94;A0A7J7HBI0;A0A4V3WKY9	A0A4S4CY17;A0A7J7GP94;A0A7J7HBI0;A0A4V3WKY9	tr|A0A4S4CY17|A0A4S4CY17_CAMSI Protein kinase domain-containing protein OS=Camellia sinensis var. sinensis OX=542762 GN=TEA_007162 PE=4 SV=1;tr|A0A7J7GP94|A0A7J7GP94_CAMSI Protein kinase domain-containing protein OS=Camellia sinensis OX=4442 GN=HYC85_01969	4	3	19.2	32.337	0	141700	0	0	57624	0	0	58527	0	TEA_007162	Protein kinase domain-containing protein	GO:0005886,GO:0005524,GO:0004713	plasma membrane|ATP binding|protein tyrosine kinase activity			KOG1187	[T]	Serine/threonine protein kinase	Signal transduction mechanisms
A0A4S4CY30	A0A4S4CY30;A0A4S4CYK7	A0A4S4CY30	tr|A0A4S4CY30|A0A4S4CY30_CAMSI Malate dehydrogenase OS=Camellia sinensis var. sinensis OX=542762 GN=TEA_024651 PE=3 SV=1	11	3	34.7	43.643	1761600	1644200	1613600	1814700	2334600	1401300	1853100	1410500	2197500	TEA_024651	Malate dehydrogenase	GO:0006108,GO:0006099,GO:0030060	malate metabolic process|tricarboxylic acid cycle|L-malate dehydrogenase activity	ko00710,ko01200,ko00630,ko00620,ko00020,ko00270	Carbon fixation in photosynthetic organisms|Carbon metabolism|Glyoxylate and dicarboxylate metabolism|Pyruvate metabolism|Citrate cycle (TCA cycle)|Cysteine and methionine metabolism	KOG1494	[C]	NAD-dependent malate dehydrogenase	Energy production and conversion
A0A4S4CY39	A0A4S4CY39	A0A4S4CY39	tr|A0A4S4CY39|A0A4S4CY39_CAMSI Uncharacterized protein OS=Camellia sinensis var. sinensis OX=542762 GN=TEA_028026 PE=4 SV=1	2	1	23.3	13.054	0	0	0	0	0	0	0	0	0	TEA_028026	Uncharacterized protein					KOG1198	[CR]	Zinc-binding oxidoreductase	Energy production and conversion |General function prediction only
A0A7J7GYF1	A0A7J7GYF1;A0A4S4CY71	A0A7J7GYF1;A0A4S4CY71	tr|A0A7J7GYF1|A0A7J7GYF1_CAMSI PKS_ER domain-containing protein OS=Camellia sinensis OX=4442 GN=HYC85_018553 PE=4 SV=1;tr|A0A4S4CY71|A0A4S4CY71_CAMSI PKS_ER domain-containing protein OS=Camellia sinensis var. sinensis OX=542762 GN=TEA_028025 PE=4 SV=1	5	2	19.9	42.032	0	47233	0	0	33836	33864	0	55651	0	HYC85_018553	PKS_ER domain-containing protein	GO:0016491	oxidoreductase activity			KOG1198	[CR]	Zinc-binding oxidoreductase	Energy production and conversion |General function prediction only
A0A4S4CY77	A0A4S4CY77;A0A7J7HR82	A0A4S4CY77;A0A7J7HR82	tr|A0A4S4CY77|A0A4S4CY77_CAMSI PKS_ER domain-containing protein OS=Camellia sinensis var. sinensis OX=542762 GN=TEA_011968 PE=4 SV=1;tr|A0A7J7HR82|A0A7J7HR82_CAMSI ADH_zinc_N domain-containing protein OS=Camellia sinensis OX=4442 GN=HYC85_007380 PE=4 SV=1	9	1	32.6	35.828	0	0	0	0	0	0	0	0	0	TEA_011968	PKS_ER domain-containing protein	GO:0016491	oxidoreductase activity	ko00940	Phenylpropanoid biosynthesis	KOG0023	[Q]	Alcohol dehydrogenase, class V	Secondary metabolites biosynthesis, transport and catabolism
A0A4S4CY84	A0A4S4CY84;A0A7J7HYD1	A0A4S4CY84;A0A7J7HYD1	tr|A0A4S4CY84|A0A4S4CY84_CAMSI Carbonic anhydrase OS=Camellia sinensis var. sinensis OX=542762 GN=TEA_021360 PE=3 SV=1;tr|A0A7J7HYD1|A0A7J7HYD1_CAMSI Carbonic anhydrase OS=Camellia sinensis OX=4442 GN=HYC85_004730 PE=3 SV=1	11	6	41.8	25.945	1238100	920390	1110100	3257500	777580	6093300	3386900	2663200	2830600	TEA_021360	Carbonic anhydrase	GO:0015976,GO:0004089,GO:0008270	carbon utilization|carbonate dehydratase activity|zinc ion binding	ko00910	Nitrogen metabolism	KOG1578	[P]	Predicted carbonic anhydrase involved in protection against oxidative damage	Inorganic ion transport and metabolism
A0A4S4CY92	A0A4S4CY92	A0A4S4CY92	tr|A0A4S4CY92|A0A4S4CY92_CAMSI Expansin OS=Camellia sinensis var. sinensis OX=542762 GN=TEA_002671 PE=3 SV=1	1	1	8.5	26.964	0	0	0	0	0	0	0	0	0	TEA_002671	Expansin	GO:0009664,GO:0005576,GO:0016020	plant-type cell wall organization|extracellular region|membrane
A0A7J7HI73	A0A7J7HI73;A0A4S4CYC7;A0A7J7HGP9;A0A7J7HIE1	A0A7J7HI73;A0A4S4CYC7	tr|A0A7J7HI73|A0A7J7HI73_CAMSI Fe2OG dioxygenase domain-containing protein OS=Camellia sinensis OX=4442 GN=HYC85_009632 PE=3 SV=1;tr|A0A4S4CYC7|A0A4S4CYC7_CAMSI Fe2OG dioxygenase domain-containing protein OS=Camellia sinensis var. sinensis OX=542762 GN=TEA	3	3	10.8	41.736	33817	15346	0	0	0	0	78988	0	36697	HYC85_009632	Fe2OG dioxygenase domain-containing protein	GO:1901576,GO:0046872,GO:0016705	organic substance biosynthetic process|metal ion binding|oxidoreductase activity, acting on paired donors, with incorporation or reduction of molecular oxygen			KOG0143	[QR]	Iron/ascorbate family oxidoreductases	Secondary metabolites biosynthesis, transport and catabolism |General function prediction only
A0A4S4CYE2	A0A4S4CYE2;A0A4V3WJH6;A0A7J7FQZ9	A0A4S4CYE2	tr|A0A4S4CYE2|A0A4S4CYE2_CAMSI Pept_C1 domain-containing protein OS=Camellia sinensis var. sinensis OX=542762 GN=TEA_002593 PE=3 SV=1	10	2	24.6	60.576	907350	735340	1321900	789630	1623500	1665500	1024500	1206500	2293500	TEA_002593	Pept_C1 domain-containing protein	GO:0050790,GO:0016021,GO:0004197	regulation of catalytic activity|integral component of membrane|cysteine-type endopeptidase activity	ko04142,ko04210	Lysosome|Apoptosis	KOG1543	[O]	Cysteine proteinase Cathepsin L	Posttranslational modification, protein turnover, chaperones
A0A4S4CYG7	A0A4S4CYG7;A0A7J7HVT2;A0A4S4EZN3	A0A4S4CYG7;A0A7J7HVT2;A0A4S4EZN3	tr|A0A4S4CYG7|A0A4S4CYG7_CAMSI DUF953 domain-containing protein OS=Camellia sinensis var. sinensis OX=542762 GN=TEA_010774 PE=4 SV=1;tr|A0A7J7HVT2|A0A7J7HVT2_CAMSI DUF953 domain-containing protein OS=Camellia sinensis OX=4442 GN=HYC85_009032 PE=4 SV=1;tr|A	6	6	57.6	15.017	281150	265160	426430	443480	87485	208430	599680	419540	800110	TEA_010774	DUF953 domain-containing protein	GO:0004601	peroxidase activity			KOG3425	[S]	Uncharacterized conserved protein	Function unknown
A0A4S4CYH2	A0A4S4CYH2;A0A7J7H3N1;A0A4S4DXL1;A0A7J7HJ46;A0A7J7HFB7;A0A4S4DQQ9	A0A4S4CYH2;A0A7J7H3N1;A0A4S4DXL1	tr|A0A4S4CYH2|A0A4S4CYH2_CAMSI Malic enzyme OS=Camellia sinensis var. sinensis OX=542762 GN=TEA_015569 PE=3 SV=1;tr|A0A7J7H3N1|A0A7J7H3N1_CAMSI Malic enzyme OS=Camellia sinensis OX=4442 GN=HYC85_016534 PE=3 SV=1;tr|A0A4S4DXL1|A0A4S4DXL1_CAMSI malic domain-	7	2	13.2	82.091	0	0	0	0	0	0	0	0	0	TEA_015569	Malic enzyme	GO:0006108,GO:0004471,GO:0046872,GO:0051287	malate metabolic process|malate dehydrogenase (decarboxylating) (NAD+) activity|metal ion binding|NAD binding	ko00710,ko01200,ko00620	Carbon fixation in photosynthetic organisms|Carbon metabolism|Pyruvate metabolism	KOG1257	[C]	NADP+-dependent malic enzyme	Energy production and conversion
A0A4S4CYH3	A0A4S4CYH3;A0A7J7GNJ8;A0A4S4D1F3	A0A4S4CYH3;A0A7J7GNJ8;A0A4S4D1F3	tr|A0A4S4CYH3|A0A4S4CYH3_CAMSI Purple acid phosphatase OS=Camellia sinensis var. sinensis OX=542762 GN=TEA_010766 PE=3 SV=1;tr|A0A7J7GNJ8|A0A7J7GNJ8_CAMSI Purple acid phosphatase OS=Camellia sinensis OX=4442 GN=HYC85_019467 PE=3 SV=1;tr|A0A4S4D1F3|A0A4S4D1	2	2	2.5	106.48	0	0	0	0	0	0	0	0	0	TEA_010766	Purple acid phosphatase	GO:0003993,GO:0046872	acid phosphatase activity|metal ion binding			KOG1378	[G]	Purple acid phosphatase	Carbohydrate transport and metabolism
A0A4S4CYI1	A0A4S4CYI1;A0A7J7HVS7;A0A7J7FSQ0;A0A4S4EM23;A0A7J7HWZ8;A0A7J7HW56	A0A4S4CYI1;A0A7J7HVS7	tr|A0A4S4CYI1|A0A4S4CYI1_CAMSI Uncharacterized protein OS=Camellia sinensis var. sinensis OX=542762 GN=TEA_010776 PE=4 SV=1;tr|A0A7J7HVS7|A0A7J7HVS7_CAMSI Uncharacterized protein OS=Camellia sinensis OX=4442 GN=HYC85_009030 PE=4 SV=1	9	9	7.9	130.48	909040	794840	1416700	1246900	298270	1141100	735730	883710	689150	TEA_010776	Uncharacterized protein	GO:0007062,GO:0008278,GO:0005634,GO:0003723	sister chromatid cohesion|cohesin complex|nucleus|RNA binding	ko04111,ko04110	Cell cycle - yeast|Cell cycle	KOG1213	[D]	Sister chromatid cohesion complex Cohesin, subunit RAD21/SCC1	Cell cycle control, cell division, chromosome partitioning
A0A4S4CYI6	A0A4S4CYI6;A0A4S4D1A1	A0A4S4CYI6;A0A4S4D1A1	tr|A0A4S4CYI6|A0A4S4CYI6_CAMSI Peroxidase OS=Camellia sinensis var. sinensis OX=542762 GN=TEA_026510 PE=3 SV=1;tr|A0A4S4D1A1|A0A4S4D1A1_CAMSI Peroxidase OS=Camellia sinensis var. sinensis OX=542762 GN=TEA_025935 PE=3 SV=1	1	1	5.3	35.32	0	0	0	0	0	0	0	0	0	TEA_026510	Peroxidase	GO:0042744,GO:0006979,GO:0005576,GO:0020037,GO:0046872,GO:0004601	hydrogen peroxide catabolic process|response to oxidative stress|extracellular region|heme binding|metal ion binding|peroxidase activity	ko00940	Phenylpropanoid biosynthesis
A0A4S4CYK5	A0A4S4CYK5;A0A7J7HE56;A0A7J7GXK1;A0A7J7HDN7;A0A4S4CYL8;A0A7J7GV82;A0A4S4D1M8	A0A4S4CYK5;A0A7J7HE56	tr|A0A4S4CYK5|A0A4S4CYK5_CAMSI AB hydrolase-1 domain-containing protein OS=Camellia sinensis var. sinensis OX=542762 GN=TEA_024781 PE=4 SV=1;tr|A0A7J7HE56|A0A7J7HE56_CAMSI AB hydrolase-1 domain-containing protein OS=Camellia sinensis OX=4442 GN=HYC85_01302	11	1	42.1	36.627	388010	338310	320900	335870	249770	449720	262460	224650	429090	TEA_024781	AB hydrolase-1 domain-containing protein	GO:0003824	catalytic activity			KOG4178	[I]	Soluble epoxide hydrolase	Lipid transport and metabolism
A0A4S4CYN1	A0A4S4CYN1	A0A4S4CYN1	tr|A0A4S4CYN1|A0A4S4CYN1_CAMSI AB hydrolase-1 domain-containing protein OS=Camellia sinensis var. sinensis OX=542762 GN=TEA_024810 PE=4 SV=1	10	1	39.9	34.977	614560	707210	468420	562380	296190	660200	332560	400290	652660	TEA_024810	AB hydrolase-1 domain-containing protein	GO:0003824	catalytic activity			KOG4178	[I]	Soluble epoxide hydrolase	Lipid transport and metabolism
A0A4S4EJR9	A0A4S4EJR9;A0A4S4CYP0	A0A4S4EJR9;A0A4S4CYP0	tr|A0A4S4EJR9|A0A4S4EJR9_CAMSI UDPGT domain-containing protein OS=Camellia sinensis var. sinensis OX=542762 GN=TEA_020623 PE=3 SV=1;tr|A0A4S4CYP0|A0A4S4CYP0_CAMSI Glycosyltransferase OS=Camellia sinensis var. sinensis OX=542762 GN=TEA_015163 PE=3 SV=1	1	1	2.9	39.804	0	0	0	0	0	0	0	0	0	TEA_020623	UDPGT domain-containing protein	GO:0008194	UDP-glycosyltransferase activity			KOG1192	[GC]	UDP-glucuronosyl and UDP-glucosyl transferase	Carbohydrate transport and metabolism |Energy production and conversion
A0A4V3WIZ7	A0A4V3WIZ7;A0A7J7HTD7;A0A7J7HSI1;A0A4S4DTI1;A0A4S4CYP4	A0A4V3WIZ7;A0A7J7HTD7;A0A7J7HSI1;A0A4S4DTI1;A0A4S4CYP4	tr|A0A4V3WIZ7|A0A4V3WIZ7_CAMSI Uncharacterized protein OS=Camellia sinensis var. sinensis OX=542762 GN=TEA_015160 PE=3 SV=1;tr|A0A7J7HTD7|A0A7J7HTD7_CAMSI Uncharacterized protein OS=Camellia sinensis OX=4442 GN=HYC85_008172 PE=3 SV=1;tr|A0A7J7HSI1|A0A7J7HS	1	1	6.1	23.382	0	0	0	0	0	0	0	0	0	TEA_015160	Uncharacterized protein	GO:0005615	extracellular space
A0A7J7I3P6	A0A7J7I3P6;A0A7J7H6Q5;A0A4S4DS01;A0A4S4CYP6	A0A7J7I3P6;A0A7J7H6Q5;A0A4S4DS01;A0A4S4CYP6	tr|A0A7J7I3P6|A0A7J7I3P6_CAMSI Uncharacterized protein OS=Camellia sinensis OX=4442 GN=HYC85_000584 PE=4 SV=1;tr|A0A7J7H6Q5|A0A7J7H6Q5_CAMSI Uncharacterized protein OS=Camellia sinensis OX=4442 GN=HYC85_013355 PE=4 SV=1;tr|A0A4S4DS01|A0A4S4DS01_CAMSI Uncha	1	1	3.8	29.23	0	0	0	0	0	0	0	0	0	HYC85_000584	Uncharacterized protein	GO:0003723,GO:0008270	RNA binding|zinc ion binding	ko03040	Spliceosome	KOG0118	[R]	FOG: RRM domain	General function prediction only
A0A7J7HTV4	A0A7J7HTV4;A0A4S4CYR2;A0A4V3WM36	A0A7J7HTV4;A0A4S4CYR2;A0A4V3WM36	tr|A0A7J7HTV4|A0A7J7HTV4_CAMSI Protein phosphatase OS=Camellia sinensis OX=4442 GN=HYC85_008683 PE=3 SV=1;tr|A0A4S4CYR2|A0A4S4CYR2_CAMSI Protein phosphatase OS=Camellia sinensis var. sinensis OX=542762 GN=TEA_010873 PE=3 SV=1;tr|A0A4V3WM36|A0A4V3WM36_CAMSI	1	1	2.1	55.79	0	0	0	0	0	0	0	0	0	HYC85_008683	Protein phosphatase	GO:0046872,GO:0004722	metal ion binding|protein serine/threonine phosphatase activity			KOG1379	[T]	Serine/threonine protein phosphatase	Signal transduction mechanisms
A0A4S4CYS4	A0A4S4CYS4	A0A4S4CYS4	tr|A0A4S4CYS4|A0A4S4CYS4_CAMSI PKS_ER domain-containing protein OS=Camellia sinensis var. sinensis OX=542762 GN=TEA_013024 PE=4 SV=1	11	1	47.7	35.064	91447	99976	70959	112960	74568	92353	130640	91661	82537	TEA_013024	PKS_ER domain-containing protein	GO:0016491	oxidoreductase activity	ko00940	Phenylpropanoid biosynthesis	KOG0023	[Q]	Alcohol dehydrogenase, class V	Secondary metabolites biosynthesis, transport and catabolism
A0A4V3WMT6	A0A4V3WMT6;A0A4S4DL59;A0A7J7H2W0;A0A4S4DH09;A0A4S4CYU3;A0A4S4E4E4	A0A4V3WMT6;A0A4S4DL59;A0A7J7H2W0;A0A4S4DH09;A0A4S4CYU3;A0A4S4E4E4	tr|A0A4V3WMT6|A0A4V3WMT6_CAMSI V-type proton ATPase proteolipid subunit OS=Camellia sinensis var. sinensis OX=542762 GN=TEA_008726 PE=3 SV=1;tr|A0A4S4DL59|A0A4S4DL59_CAMSI V-type proton ATPase proteolipid subunit OS=Camellia sinensis var. sinensis OX=54276	1	1	15.3	12.546	428160	355040	569700	564070	650920	893900	791230	336120	583910	TEA_008726	V-type proton ATPase proteolipid subunit	GO:0016021,GO:0033179,GO:0005774,GO:0046961	integral component of membrane|proton-transporting V-type ATPase, V0 domain|vacuolar membrane|proton-transporting ATPase activity, rotational mechanism	ko04145,ko00190,ko04142	Phagosome|Oxidative phosphorylation|Lysosome	KOG0232	[C]	Vacuolar H+-ATPase V0 sector, subunits c/c'	Energy production and conversion
A0A7J7HFI4	A0A7J7HFI4;A0A4S4CYU8	A0A7J7HFI4;A0A4S4CYU8	tr|A0A7J7HFI4|A0A7J7HFI4_CAMSI Uncharacterized protein OS=Camellia sinensis OX=4442 GN=HYC85_009626 PE=4 SV=1;tr|A0A4S4CYU8|A0A4S4CYU8_CAMSI Uncharacterized protein OS=Camellia sinensis var. sinensis OX=542762 GN=TEA_021464 PE=4 SV=1	4	4	23.2	23.541	127570	93631	123750	88677	42319	81101	100970	64797	43935	HYC85_009626	Uncharacterized protein	GO:0010183,GO:0036033	pollen tube guidance|mediator complex binding
A0A4S4CYW7	A0A4S4CYW7;A0A7J7HIT8	A0A4S4CYW7;A0A7J7HIT8	tr|A0A4S4CYW7|A0A4S4CYW7_CAMSI Peroxidase OS=Camellia sinensis var. sinensis OX=542762 GN=TEA_007614 PE=3 SV=1;tr|A0A7J7HIT8|A0A7J7HIT8_CAMSI Peroxidase OS=Camellia sinensis OX=4442 GN=HYC85_009848 PE=3 SV=1	3	0	5	58.334	0	0	0	0	0	0	0	0	0	TEA_007614	Peroxidase	GO:0042744,GO:0006979,GO:0020037,GO:0046872,GO:0004601	hydrogen peroxide catabolic process|response to oxidative stress|heme binding|metal ion binding|peroxidase activity	ko00940	Phenylpropanoid biosynthesis
A0A4S4CYX9	A0A4S4CYX9;A0A7J7GA74	A0A4S4CYX9;A0A7J7GA74	tr|A0A4S4CYX9|A0A4S4CYX9_CAMSI Superoxide dismutase OS=Camellia sinensis var. sinensis OX=542762 GN=TEA_010770 PE=3 SV=1;tr|A0A7J7GA74|A0A7J7GA74_CAMSI Superoxide dismutase OS=Camellia sinensis OX=4442 GN=HYC85_025178 PE=3 SV=1	8	7	33	40.964	2293300	2118000	3181100	1616300	1908700	2334400	1636100	5955800	548520	TEA_010770	Superoxide dismutase	GO:0046872,GO:0004784	metal ion binding|superoxide dismutase activity	ko04146	Peroxisome	KOG0441	[P]	Cu2+/Zn2+ superoxide dismutase SOD1	Inorganic ion transport and metabolism
A0A7J7H0E5	A0A7J7H0E5;A0A4S4CZ04	A0A7J7H0E5;A0A4S4CZ04	tr|A0A7J7H0E5|A0A7J7H0E5_CAMSI Peptidase_S26 domain-containing protein OS=Camellia sinensis OX=4442 GN=HYC85_015969 PE=4 SV=1;tr|A0A4S4CZ04|A0A4S4CZ04_CAMSI Peptidase_S26 domain-containing protein OS=Camellia sinensis var. sinensis OX=542762 GN=TEA_010838	9	9	38.7	34.24	710630	341720	781950	385480	344400	385590	670580	598970	522160	HYC85_015969	Peptidase_S26 domain-containing protein	GO:0006465,GO:0016021,GO:0004252	signal peptide processing|integral component of membrane|serine-type endopeptidase activity	ko02024,ko03060	Quorum sensing|Protein export	KOG0171	[O]	Mitochondrial inner membrane protease, subunit IMP1	Posttranslational modification, protein turnover, chaperones
A0A7J7GBG4	A0A7J7GBG4;A0A4S4CZ06	A0A7J7GBG4;A0A4S4CZ06	tr|A0A7J7GBG4|A0A7J7GBG4_CAMSI Uncharacterized protein OS=Camellia sinensis OX=4442 GN=HYC85_025598 PE=3 SV=1;tr|A0A4S4CZ06|A0A4S4CZ06_CAMSI Uncharacterized protein OS=Camellia sinensis var. sinensis OX=542762 GN=TEA_001832 PE=3 SV=1	7	7	32.3	29.725	167260	119540	170080	102360	64999	123180	0	70719	87372	HYC85_025598	Uncharacterized protein	GO:0016491	oxidoreductase activity			KOG0725	[R]	Reductases with broad range of substrate specificities	General function prediction only
A0A7J7GPQ9	A0A7J7GPQ9;A0A4S4CZ21	A0A7J7GPQ9;A0A4S4CZ21	tr|A0A7J7GPQ9|A0A7J7GPQ9_CAMSI Uncharacterized protein OS=Camellia sinensis OX=4442 GN=HYC85_020431 PE=4 SV=1;tr|A0A4S4CZ21|A0A4S4CZ21_CAMSI Uncharacterized protein OS=Camellia sinensis var. sinensis OX=542762 GN=TEA_016987 PE=4 SV=1	4	4	23.6	29.338	137870	32273	228670	0	75048	70917	101580	105270	65330	HYC85_020431	Uncharacterized protein	GO:0016021	integral component of membrane
A0A4S4CZ60	A0A4S4CZ60;A0A7J7HHI0;A0A4S4E3Y1;A0A7J7HGS0	A0A4S4CZ60	tr|A0A4S4CZ60|A0A4S4CZ60_CAMSI Cupin_2 domain-containing protein OS=Camellia sinensis var. sinensis OX=542762 GN=TEA_007090 PE=4 SV=1	10	10	42.7	32.927	172050	244970	122120	177310	216250	159390	399420	253020	129290	TEA_007090	Cupin_2 domain-containing protein	GO:0005975,GO:0016853	carbohydrate metabolic process|isomerase activity
A0A4S4CZ65	A0A4S4CZ65	A0A4S4CZ65	tr|A0A4S4CZ65|A0A4S4CZ65_CAMSI AB hydrolase-1 domain-containing protein OS=Camellia sinensis var. sinensis OX=542762 GN=TEA_024797 PE=4 SV=1	7	1	28.3	35.721	0	0	0	0	0	0	0	0	0	TEA_024797	AB hydrolase-1 domain-containing protein	GO:0003824	catalytic activity			KOG4178	[I]	Soluble epoxide hydrolase	Lipid transport and metabolism
A0A7J7GUS9	A0A7J7GUS9;A0A7J7H8S1;A0A7J7GWN2;A0A4S4EP76;A0A4S4CZ71	A0A7J7GUS9;A0A7J7H8S1;A0A7J7GWN2;A0A4S4EP76;A0A4S4CZ71	tr|A0A7J7GUS9|A0A7J7GUS9_CAMSI Uncharacterized protein OS=Camellia sinensis OX=4442 GN=HYC85_018619 PE=3 SV=1;tr|A0A7J7H8S1|A0A7J7H8S1_CAMSI Uncharacterized protein OS=Camellia sinensis OX=4442 GN=HYC85_014191 PE=3 SV=1;tr|A0A7J7GWN2|A0A7J7GWN2_CAMSI RING-	1	1	4.4	20.818	0	0	0	0	0	0	0	0	0	HYC85_018619	Uncharacterized protein	GO:0006412,GO:0005737,GO:0005840,GO:0003735	translation|cytoplasm|ribosome|structural constituent of ribosome	ko03010	Ribosome	KOG0397	[J]	60S ribosomal protein L11	Translation, ribosomal structure and biogenesis
A0A4S4CZ74	A0A4S4CZ74;A0A7J7GV86	A0A4S4CZ74;A0A7J7GV86	tr|A0A4S4CZ74|A0A4S4CZ74_CAMSI Uncharacterized protein OS=Camellia sinensis var. sinensis OX=542762 GN=TEA_024807 PE=4 SV=1;tr|A0A7J7GV86|A0A7J7GV86_CAMSI Uncharacterized protein OS=Camellia sinensis OX=4442 GN=HYC85_018780 PE=4 SV=1	12	4	42	40.585	340340	462750	376060	435180	342830	337150	461600	456340	349560	TEA_024807	Uncharacterized protein	GO:0005975,GO:0030246,GO:0003824	carbohydrate metabolic process|carbohydrate binding|catalytic activity
A0A4S4CZ82	A0A4S4CZ82;A0A7J7HCY1	A0A4S4CZ82;A0A7J7HCY1	tr|A0A4S4CZ82|A0A4S4CZ82_CAMSI Methyltransf_11 domain-containing protein OS=Camellia sinensis var. sinensis OX=542762 GN=TEA_009931 PE=4 SV=1;tr|A0A7J7HCY1|A0A7J7HCY1_CAMSI Methyltransf_11 domain-containing protein OS=Camellia sinensis OX=4442 GN=HYC85_012	2	2	4.4	45.231	0	0	0	0	0	0	0	0	0	TEA_009931	Methyltransf_11 domain-containing protein	GO:0008168	methyltransferase activity			KOG1540	[H]	Ubiquinone biosynthesis methyltransferase COQ5	Coenzyme transport and metabolism
A0A4S4CZ91	A0A4S4CZ91;A0A7J7GKZ0	A0A4S4CZ91;A0A7J7GKZ0	tr|A0A4S4CZ91|A0A4S4CZ91_CAMSI Protein DETOXIFICATION OS=Camellia sinensis var. sinensis OX=542762 GN=TEA_024906 PE=3 SV=1;tr|A0A7J7GKZ0|A0A7J7GKZ0_CAMSI Protein DETOXIFICATION OS=Camellia sinensis OX=4442 GN=HYC85_021243 PE=3 SV=1	1	1	1.8	64.53	0	0	0	0	0	0	0	0	0	TEA_024906	Protein DETOXIFICATION	GO:1990961,GO:0016021,GO:0015297,GO:0042910	xenobiotic detoxification by transmembrane export across the plasma membrane|integral component of membrane|antiporter activity|xenobiotic transmembrane transporter activity			KOG1347	[R]	Uncharacterized membrane protein, predicted efflux pump	General function prediction only
A0A7J7GH36	A0A7J7GH36;A0A4S4CZ99;A0A7J7GYU7	A0A7J7GH36;A0A4S4CZ99;A0A7J7GYU7	tr|A0A7J7GH36|A0A7J7GH36_CAMSI Uncharacterized protein OS=Camellia sinensis OX=4442 GN=HYC85_021247 PE=3 SV=1;tr|A0A4S4CZ99|A0A4S4CZ99_CAMSI Uncharacterized protein OS=Camellia sinensis var. sinensis OX=542762 GN=TEA_024916 PE=3 SV=1;tr|A0A7J7GYU7|A0A7J7GY	3	2	12	36.022	0	0	0	0	23227	0	28659	0	30569	HYC85_021247	Uncharacterized protein	GO:0009165,GO:0000287,GO:0004749	nucleotide biosynthetic process|magnesium ion binding|ribose phosphate diphosphokinase activity			KOG1448	[FE]	Ribose-phosphate pyrophosphokinase	Nucleotide transport and metabolism |Amino acid transport and metabolism
A0A4S4DUA6	A0A4S4DUA6;L7YCH0;A0A4S4CZA0	A0A4S4DUA6;L7YCH0;A0A4S4CZA0	tr|A0A4S4DUA6|A0A4S4DUA6_CAMSI Uncharacterized protein OS=Camellia sinensis var. sinensis OX=542762 GN=TEA_010200 PE=3 SV=1;tr|L7YCH0|L7YCH0_CAMSI Aquaporin protein 13 OS=Camellia sinensis OX=4442 PE=2 SV=1;tr|A0A4S4CZA0|A0A4S4CZA0_CAMSI Uncharacterized pr	1	1	6.2	16.835	0	0	0	0	0	0	0	0	0	TEA_010200	Uncharacterized protein	GO:0016021,GO:0015267	integral component of membrane|channel activity			KOG0223	[G]	Aquaporin (major intrinsic protein family)	Carbohydrate transport and metabolism
A0A4S4CZA4	A0A4S4CZA4;A0A7J7GKX1;A0A7J7HZ77;A0A7J7GWP3;A0A7J7H1U2;A0A4V3WQK9	A0A4S4CZA4;A0A7J7GKX1;A0A7J7HZ77;A0A7J7GWP3	tr|A0A4S4CZA4|A0A4S4CZA4_CAMSI MHD domain-containing protein OS=Camellia sinensis var. sinensis OX=542762 GN=TEA_024905 PE=3 SV=1;tr|A0A7J7GKX1|A0A7J7GKX1_CAMSI MHD domain-containing protein OS=Camellia sinensis OX=4442 GN=HYC85_021251 PE=3 SV=1;tr|A0A7J7H	3	3	9.3	48.795	0	56212	0	0	35177	0	0	27718	43392	TEA_024905	MHD domain-containing protein	GO:0006886,GO:0016192,GO:0030131,GO:0005794	intracellular protein transport|vesicle-mediated transport|clathrin adaptor complex|Golgi apparatus	ko04142	Lysosome	KOG0937	[U]	Adaptor complexes medium subunit family	Intracellular trafficking, secretion, and vesicular transport
A0A7J7H594	A0A7J7H594;A0A4S4CZB7;A0A7J7IAX3;A0A7J7I1B6;A0A7J7FSJ3	A0A7J7H594;A0A4S4CZB7	tr|A0A7J7H594|A0A7J7H594_CAMSI H(+)-exporting diphosphatase OS=Camellia sinensis OX=4442 GN=HYC85_017126 PE=3 SV=1;tr|A0A4S4CZB7|A0A4S4CZB7_CAMSI H(+)-exporting diphosphatase OS=Camellia sinensis var. sinensis OX=542762 GN=TEA_009887 PE=3 SV=1	10	1	15	79.514	0	0	0	0	0	0	0	0	0	HYC85_017126	H(+)-exporting diphosphatase	GO:0016021,GO:0004427,GO:0009678	integral component of membrane|inorganic diphosphatase activity|pyrophosphate hydrolysis-driven proton transmembrane transporter activity	ko00190	Oxidative phosphorylation
A0A4S4CZD4	A0A4S4CZD4;A0A7J7H819;A0A7J7H4K0;A0A7J7H4K7	A0A4S4CZD4;A0A7J7H819	tr|A0A4S4CZD4|A0A4S4CZD4_CAMSI Peptidase_M28 domain-containing protein OS=Camellia sinensis var. sinensis OX=542762 GN=TEA_000323 PE=4 SV=1;tr|A0A7J7H819|A0A7J7H819_CAMSI Peptidase_M28 domain-containing protein OS=Camellia sinensis OX=4442 GN=HYC85_013855	5	5	5.8	110.29	12027	42740	0	0	61470	0	0	0	0	TEA_000323	Peptidase_M28 domain-containing protein	GO:0016021,GO:0008235	integral component of membrane|metalloexopeptidase activity			KOG2194	[OR]	Aminopeptidases of the M20 family	Posttranslational modification, protein turnover, chaperones |General function prediction only
A0A7J7G868	A0A7J7G868;A0A4S4CZD5	A0A7J7G868;A0A4S4CZD5	tr|A0A7J7G868|A0A7J7G868_CAMSI Hist_deacetyl domain-containing protein OS=Camellia sinensis OX=4442 GN=HYC85_027230 PE=4 SV=1;tr|A0A4S4CZD5|A0A4S4CZD5_CAMSI Hist_deacetyl domain-containing protein OS=Camellia sinensis var. sinensis OX=542762 GN=TEA_020065	3	3	10.4	37.197	55699	81643	36962	36187	104810	35610	65658	64327	43462	HYC85_027230	Hist_deacetyl domain-containing protein	GO:0006325,GO:0004407	chromatin organization|histone deacetylase activity			KOG1344	[B]	Predicted histone deacetylase	Chromatin structure and dynamics
A0A4S4CZD6	A0A4S4CZD6;A0A7J7I065;A0A4S4DEC6;A0A7J7G9U7;A0A7J7FUT9;A0A4S4D2P9	A0A4S4CZD6;A0A7J7I065;A0A4S4DEC6;A0A7J7G9U7;A0A7J7FUT9;A0A4S4D2P9	tr|A0A4S4CZD6|A0A4S4CZD6_CAMSI AAA domain-containing protein OS=Camellia sinensis var. sinensis OX=542762 GN=TEA_020067 PE=3 SV=1;tr|A0A7J7I065|A0A7J7I065_CAMSI AAA domain-containing protein OS=Camellia sinensis OX=4442 GN=HYC85_005688 PE=3 SV=1;tr|A0A4S4D	2	0	2	113.82	0	0	0	0	0	0	0	0	0	TEA_020067	AAA domain-containing protein	GO:0016020,GO:0009536,GO:0005524,GO:0004176,GO:0016887,GO:0004222	membrane|plastid|ATP binding|ATP-dependent peptidase activity|ATP hydrolysis activity|metalloendopeptidase activity	ko04139	Regulation of mitophagy - yeast	KOG0734	[O]	AAA+-type ATPase containing the peptidase M41 domain	Posttranslational modification, protein turnover, chaperones
A0A4S4EWY5	A0A4S4EWY5;A0A7J7HM47;A0A4S4CZE6;A0A7J7GP23	A0A4S4EWY5;A0A7J7HM47;A0A4S4CZE6;A0A7J7GP23	tr|A0A4S4EWY5|A0A4S4EWY5_CAMSI Uncharacterized protein OS=Camellia sinensis var. sinensis OX=542762 GN=TEA_021427 PE=4 SV=1;tr|A0A7J7HM47|A0A7J7HM47_CAMSI Uncharacterized protein OS=Camellia sinensis OX=4442 GN=HYC85_006147 PE=4 SV=1;tr|A0A4S4CZE6|A0A4S4CZ	1	1	2.7	48.949	0	0	0	0	0	0	0	0	0	TEA_021427	Uncharacterized protein	GO:0003723	RNA binding			KOG1190	[A]	Polypyrimidine tract-binding protein	RNA processing and modification
D3GDL0	D3GDL0;A0A4S4CZF8;A0A4S4EGQ9;B7STY7;A0A7J7GHK2;A0A4S4CYV9;A0A7J7GDY1;A0A4S4EN19;A0A7J7GH89;A0A7J7GDQ2;A0A7J7G626;A0A4S4EF48	D3GDL0;A0A4S4CZF8;A0A4S4EGQ9;B7STY7;A0A7J7GHK2	tr|D3GDL0|D3GDL0_CAMSI RD22-like protein OS=Camellia sinensis OX=4442 PE=2 SV=1;tr|A0A4S4CZF8|A0A4S4CZF8_CAMSI BURP domain-containing protein OS=Camellia sinensis var. sinensis OX=542762 GN=TEA_028964 PE=4 SV=1;tr|A0A4S4EGQ9|A0A4S4EGQ9_CAMSI BURP domain-co	18	8	50.7	36.898	1178900	927140	1840500	897020	2310600	3834200	2010900	530410	995130		RD22-like protein
A0A7J7H025	A0A7J7H025;A0A7J7HJX1;A0A4S4CZG0	A0A7J7H025;A0A7J7HJX1;A0A4S4CZG0	tr|A0A7J7H025|A0A7J7H025_CAMSI Protein-serine/threonine phosphatase OS=Camellia sinensis OX=4442 GN=HYC85_016175 PE=4 SV=1;tr|A0A7J7HJX1|A0A7J7HJX1_CAMSI Serine/threonine-protein phosphatase OS=Camellia sinensis OX=4442 GN=HYC85_010212 PE=3 SV=1;tr|A0A4S4C	1	1	3.3	34.759	0	0	0	0	0	0	0	0	0	HYC85_016175	Protein-serine/threonine phosphatase	GO:0004722	protein serine/threonine phosphatase activity	ko04024,ko03015,ko04810,ko04114,ko04510,ko04390,ko04022,ko04113	cAMP signaling pathway|mRNA surveillance pathway|Regulation of actin cytoskeleton|Oocyte meiosis|Focal adhesion|Hippo signaling pathway|cGMP-PKG signaling pathway|Meiosis - yeast	KOG0374	[TR]	Serine/threonine specific protein phosphatase PP1, catalytic subunit	Signal transduction mechanisms |General function prediction only
A0A7J7G6V4	A0A7J7G6V4;A0A4S4CZG5	A0A7J7G6V4;A0A4S4CZG5	tr|A0A7J7G6V4|A0A7J7G6V4_CAMSI Peptidase A1 domain-containing protein OS=Camellia sinensis OX=4442 GN=HYC85_027476 PE=3 SV=1;tr|A0A4S4CZG5|A0A4S4CZG5_CAMSI Peptidase A1 domain-containing protein OS=Camellia sinensis var. sinensis OX=542762 GN=TEA_016843 PE	4	1	10.2	52.575	0	0	0	0	0	0	0	0	0	HYC85_027476	Peptidase A1 domain-containing protein	GO:0004190	aspartic-type endopeptidase activity			KOG1339	[O]	Aspartyl protease	Posttranslational modification, protein turnover, chaperones
A0A7J7HGF2	A0A7J7HGF2;A0A4S4EJB3;A0A4S4CZG7;A0A4S4D2I1;A0A4S4D0A2;A0A4S4D0Q0	A0A7J7HGF2;A0A4S4EJB3;A0A4S4CZG7;A0A4S4D2I1	tr|A0A7J7HGF2|A0A7J7HGF2_CAMSI Ribosomal_S7 domain-containing protein OS=Camellia sinensis OX=4442 GN=HYC85_009897 PE=3 SV=1;tr|A0A4S4EJB3|A0A4S4EJB3_CAMSI Ribosomal_S7 domain-containing protein OS=Camellia sinensis var. sinensis OX=542762 GN=TEA_007473 PE	11	9	36.4	23.763	593160	1081000	443130	975980	545790	1053200	736940	833590	895880	HYC85_009897	Ribosomal_S7 domain-containing protein	GO:0006412,GO:0015935,GO:0003723,GO:0003735	translation|small ribosomal subunit|RNA binding|structural constituent of ribosome	ko03010	Ribosome	KOG3291	[J]	Ribosomal protein S7	Translation, ribosomal structure and biogenesis
A0A7J7HGE5	A0A7J7HGE5;A0A4S4CZG8	A0A7J7HGE5;A0A4S4CZG8	tr|A0A7J7HGE5|A0A7J7HGE5_CAMSI Fe2OG dioxygenase domain-containing protein OS=Camellia sinensis OX=4442 GN=HYC85_009629 PE=3 SV=1;tr|A0A4S4CZG8|A0A4S4CZG8_CAMSI Fe2OG dioxygenase domain-containing protein OS=Camellia sinensis var. sinensis OX=542762 GN=TEA	2	2	10	40.168	0	0	54723	33283	41997	0	37754	21720	28610	HYC85_009629	Fe2OG dioxygenase domain-containing protein	GO:1901576,GO:0046872,GO:0016705	organic substance biosynthetic process|metal ion binding|oxidoreductase activity, acting on paired donors, with incorporation or reduction of molecular oxygen			KOG0143	[QR]	Iron/ascorbate family oxidoreductases	Secondary metabolites biosynthesis, transport and catabolism |General function prediction only
A0A4S4CZH2	A0A4S4CZH2;A0A7J7HCP5;A0A7J7HDJ7;A0A7J7GM17;A0A7J7HEP3;A0A7J7HCM7	A0A4S4CZH2;A0A7J7HCP5	tr|A0A4S4CZH2|A0A4S4CZH2_CAMSI Fe2OG dioxygenase domain-containing protein OS=Camellia sinensis var. sinensis OX=542762 GN=TEA_020319 PE=3 SV=1;tr|A0A7J7HCP5|A0A7J7HCP5_CAMSI Fe2OG dioxygenase domain-containing protein OS=Camellia sinensis OX=4442 GN=HYC85	10	10	25.9	40.89	392460	396190	445920	409890	448430	428300	192540	405690	275200	TEA_020319	Fe2OG dioxygenase domain-containing protein	GO:1901576,GO:0046872,GO:0016705	organic substance biosynthetic process|metal ion binding|oxidoreductase activity, acting on paired donors, with incorporation or reduction of molecular oxygen			KOG0143	[QR]	Iron/ascorbate family oxidoreductases	Secondary metabolites biosynthesis, transport and catabolism |General function prediction only
A0A4S4CZI4	A0A4S4CZI4	A0A4S4CZI4	tr|A0A4S4CZI4|A0A4S4CZI4_CAMSI Peptidase A1 domain-containing protein OS=Camellia sinensis var. sinensis OX=542762 GN=TEA_016863 PE=3 SV=1	5	1	12.6	48.441	29419	44422	166990	114390	214790	122520	72523	86962	113190	TEA_016863	Peptidase A1 domain-containing protein	GO:0016021,GO:0004190	integral component of membrane|aspartic-type endopeptidase activity			KOG1339	[O]	Aspartyl protease	Posttranslational modification, protein turnover, chaperones
F4YF90	F4YF90;A0A4S4ETK2;A0A4S4E2S4;A0A4S4E3A4;A0A4S4CZJ8;A0A4S4F209	F4YF90;A0A4S4ETK2;A0A4S4E2S4;A0A4S4E3A4;A0A4S4CZJ8;A0A4S4F209	tr|F4YF90|F4YF90_CAMSI Histone H2B OS=Camellia sinensis OX=4442 PE=2 SV=1;tr|A0A4S4ETK2|A0A4S4ETK2_CAMSI Histone H2B OS=Camellia sinensis var. sinensis OX=542762 GN=TEA_022693 PE=3 SV=1;tr|A0A4S4E2S4|A0A4S4E2S4_CAMSI Histone H2B OS=Camellia sinensis var. s	1	1	8	15.337	0	0	0	0	0	0	0	0	0		Histone H2B	GO:0000786,GO:0005634,GO:0003677,GO:0046982	nucleosome|nucleus|DNA binding|protein heterodimerization activity			KOG1744	[B]	Histone H2B	Chromatin structure and dynamics
A0A7J7G6J7	A0A7J7G6J7;A0A4S4CZK4	A0A7J7G6J7;A0A4S4CZK4	tr|A0A7J7G6J7|A0A7J7G6J7_CAMSI Peptidase A1 domain-containing protein OS=Camellia sinensis OX=4442 GN=HYC85_027478 PE=3 SV=1;tr|A0A4S4CZK4|A0A4S4CZK4_CAMSI Peptidase A1 domain-containing protein OS=Camellia sinensis var. sinensis OX=542762 GN=TEA_016866 PE	2	1	5.4	43.518	0	0	0	0	0	0	0	0	0	HYC85_027478	Peptidase A1 domain-containing protein	GO:0004190	aspartic-type endopeptidase activity			KOG1339	[O]	Aspartyl protease	Posttranslational modification, protein turnover, chaperones
A0A7J7GH38	A0A7J7GH38;A0A4S4CZP2	A0A7J7GH38;A0A4S4CZP2	tr|A0A7J7GH38|A0A7J7GH38_CAMSI Alanine transaminase OS=Camellia sinensis OX=4442 GN=HYC85_021246 PE=3 SV=1;tr|A0A4S4CZP2|A0A4S4CZP2_CAMSI Alanine transaminase OS=Camellia sinensis var. sinensis OX=542762 GN=TEA_024904 PE=3 SV=1	27	16	63.4	53.593	2926500	5324600	3108100	2850500	2123200	3149000	1901300	3818800	1976700	HYC85_021246	Alanine transaminase	GO:1901566,GO:0030170,GO:0008483	organonitrogen compound biosynthetic process|pyridoxal phosphate binding|transaminase activity	ko00260,ko00710,ko00630,ko01200,ko01210,ko01230,ko00250,ko00220	Glycine, serine and threonine metabolism|Carbon fixation in photosynthetic organisms|Glyoxylate and dicarboxylate metabolism|Carbon metabolism|2-Oxocarboxylic acid metabolism|Biosynthesis of amino acids|Alanine, aspartate and glutamate metabolism|Arginine biosynthesis	KOG0258	[E]	Alanine aminotransferase	Amino acid transport and metabolism
A0A4S4CZQ5	A0A4S4CZQ5	A0A4S4CZQ5	tr|A0A4S4CZQ5|A0A4S4CZQ5_CAMSI GOLD domain-containing protein OS=Camellia sinensis var. sinensis OX=542762 GN=TEA_003317 PE=3 SV=1	2	2	7.9	36.664	0	0	0	0	47607	61940	0	0	0	TEA_003317	GOLD domain-containing protein	GO:0016021	integral component of membrane			KOG1692	[U]	Putative cargo transport protein EMP24 (p24 protein family)	Intracellular trafficking, secretion, and vesicular transport
A0A4S4CZQ6	A0A4S4CZQ6	A0A4S4CZQ6	tr|A0A4S4CZQ6|A0A4S4CZQ6_CAMSI Indole-3-glycerol-phosphate synthase OS=Camellia sinensis var. sinensis OX=542762 GN=TEA_003329 PE=4 SV=1	8	1	23.6	37.3	0	0	0	0	0	0	0	0	0	TEA_003329	Indole-3-glycerol-phosphate synthase	GO:0000162,GO:0004425	tryptophan biosynthetic process|indole-3-glycerol-phosphate synthase activity	ko01230,ko00400	Biosynthesis of amino acids|Phenylalanine, tyrosine and tryptophan biosynthesis	KOG4201	[E]	Anthranilate synthase component II	Amino acid transport and metabolism
A0A4S4CZS7	A0A4S4CZS7	A0A4S4CZS7	tr|A0A4S4CZS7|A0A4S4CZS7_CAMSI Pyrophosphate--fructose 6-phosphate 1-phosphotransferase subunit alpha OS=Camellia sinensis var. sinensis OX=542762 GN=PFP-ALPHA PE=3 SV=1	10	1	19.7	77.793	0	0	0	0	0	0	0	0	0	PFP-ALPHA	Pyrophosphate--fructose 6-phosphate 1-phosphotransferase subunit alpha	GO:0005737,GO:0003872,GO:0005524,GO:0047334,GO:0046872	cytoplasm|6-phosphofructokinase activity|ATP binding|diphosphate-fructose-6-phosphate 1-phosphotransferase activity|metal ion binding	ko00030,ko00051,ko00010	Pentose phosphate pathway|Fructose and mannose metabolism|Glycolysis / Gluconeogenesis	KOG2440	[G]	Pyrophosphate-dependent phosphofructo-1-kinase	Carbohydrate transport and metabolism
A0A4S4CZT8	A0A4S4CZT8	A0A4S4CZT8	tr|A0A4S4CZT8|A0A4S4CZT8_CAMSI Uncharacterized protein OS=Camellia sinensis var. sinensis OX=542762 GN=TEA_003030 PE=3 SV=1	1	1	6	44.418	0	0	0	0	0	0	0	0	0	TEA_003030	Uncharacterized protein	GO:0009664,GO:0005576,GO:0016021	plant-type cell wall organization|extracellular region|integral component of membrane
A0A4S4CZU2	A0A4S4CZU2;A0A7J7FS51	A0A4S4CZU2;A0A7J7FS51	tr|A0A4S4CZU2|A0A4S4CZU2_CAMSI ATPase_AAA_core domain-containing protein OS=Camellia sinensis var. sinensis OX=542762 GN=TEA_003039 PE=3 SV=1;tr|A0A7J7FS51|A0A7J7FS51_CAMSI ATPase_AAA_core domain-containing protein OS=Camellia sinensis OX=4442 GN=HYC85_031	31	11	69.1	52.077	10952000	12740000	11149000	12483000	7910400	9372700	11392000	10587000	8222700	TEA_003039	ATPase_AAA_core domain-containing protein	GO:0005524,GO:0016887	ATP binding|ATP hydrolysis activity			KOG0651	[O]	26S proteasome regulatory complex, ATPase RPT4	Posttranslational modification, protein turnover, chaperones
A0A4S4CZU6	A0A4S4CZU6;A0A7J7I4Y1;A0A4S4EKR6;A0A4S4EB36;A0A1V0PMM8;A0A7J7I622	A0A4S4CZU6;A0A7J7I4Y1;A0A4S4EKR6;A0A4S4EB36;A0A1V0PMM8;A0A7J7I622	tr|A0A4S4CZU6|A0A4S4CZU6_CAMSI Uncharacterized protein OS=Camellia sinensis var. sinensis OX=542762 GN=TEA_003038 PE=3 SV=1;tr|A0A7J7I4Y1|A0A7J7I4Y1_CAMSI Beta-fructofuranosidase OS=Camellia sinensis OX=4442 GN=HYC85_001064 PE=3 SV=1;tr|A0A4S4EKR6|A0A4S4EK	3	3	7.8	57.429	48162	0	78623	0	0	56758	52955	0	0	TEA_003038	Uncharacterized protein	GO:0005975,GO:0004553	carbohydrate metabolic process|hydrolase activity, hydrolyzing O-glycosyl compounds	ko00500,ko00052	Starch and sucrose metabolism|Galactose metabolism	KOG0228	[G]	Beta-fructofuranosidase (invertase)	Carbohydrate transport and metabolism
A0A7J7FRE0	A0A7J7FRE0;A0A4S4CZU9	A0A7J7FRE0;A0A4S4CZU9	tr|A0A7J7FRE0|A0A7J7FRE0_CAMSI Omp85 domain-containing protein OS=Camellia sinensis OX=4442 GN=HYC85_031715 PE=4 SV=1;tr|A0A4S4CZU9|A0A4S4CZU9_CAMSI Omp85 domain-containing protein OS=Camellia sinensis var. sinensis OX=542762 GN=TEA_003032 PE=4 SV=1	20	7	32.3	88.285	138370	327200	76355	162140	337760	86157	84561	170490	123270	HYC85_031715	Omp85 domain-containing protein	GO:0006886,GO:0009527,GO:0015450	intracellular protein transport|plastid outer membrane|protein-transporting ATPase activity
A0A4S4CZV9	A0A4S4CZV9;A0A4S4EII6;A0A4S4D0D2;A0A4V3WP83	A0A4S4CZV9	tr|A0A4S4CZV9|A0A4S4CZV9_CAMSI Inorganic diphosphatase OS=Camellia sinensis var. sinensis OX=542762 GN=TEA_007721 PE=3 SV=1	16	12	35.9	53.789	1200700	778950	1110800	737700	1016100	1137400	670140	1025000	1143600	TEA_007721	Inorganic diphosphatase	GO:0006796,GO:0005737,GO:0004427,GO:0000287	phosphate-containing compound metabolic process|cytoplasm|inorganic diphosphatase activity|magnesium ion binding
A0A7J7HQP2	A0A7J7HQP2;A0A4S4CZW7	A0A7J7HQP2;A0A4S4CZW7	tr|A0A7J7HQP2|A0A7J7HQP2_CAMSI Uncharacterized protein OS=Camellia sinensis OX=4442 GN=HYC85_007387 PE=4 SV=1;tr|A0A4S4CZW7|A0A4S4CZW7_CAMSI Uncharacterized protein OS=Camellia sinensis var. sinensis OX=542762 GN=TEA_007716 PE=4 SV=1	12	12	56.7	31.119	1126600	753510	812350	690410	468290	588340	792320	672810	537670	HYC85_007387	Uncharacterized protein	GO:0051287,GO:0050661,GO:0016491	NAD binding|NADP binding|oxidoreductase activity	ko00650,ko00630,ko01200	Butanoate metabolism|Glyoxylate and dicarboxylate metabolism|Carbon metabolism	KOG0409	[R]	Predicted dehydrogenase	General function prediction only
A0A4S4CZX6	A0A4S4CZX6	A0A4S4CZX6	tr|A0A4S4CZX6|A0A4S4CZX6_CAMSI Peptidase A1 domain-containing protein OS=Camellia sinensis var. sinensis OX=542762 GN=TEA_016860 PE=3 SV=1	4	1	12.7	42.167	0	0	0	0	0	0	0	0	0	TEA_016860	Peptidase A1 domain-containing protein	GO:0004190	aspartic-type endopeptidase activity			KOG1339	[O]	Aspartyl protease	Posttranslational modification, protein turnover, chaperones
A0A4S4CZZ6	A0A4S4CZZ6;A0A4S4DFK2;A0A7J7I7A9	A0A4S4CZZ6	tr|A0A4S4CZZ6|A0A4S4CZZ6_CAMSI FRIGIDA-like protein OS=Camellia sinensis var. sinensis OX=542762 GN=TEA_003558 PE=3 SV=1	9	8	22.2	51.473	215800	136360	195640	138570	212330	219250	78805	141820	282170	TEA_003558	FRIGIDA-like protein	GO:0030154,GO:0009908	cell differentiation|flower development	ko00190	Oxidative phosphorylation	KOG2865	[C]	NADH:ubiquinone oxidoreductase, NDUFA9/39kDa subunit	Energy production and conversion
A0A4S4D005	A0A4S4D005;A0A4S4ETE0;A0A7J7HNA0	A0A4S4D005	tr|A0A4S4D005|A0A4S4D005_CAMSI RanBD1 domain-containing protein OS=Camellia sinensis var. sinensis OX=542762 GN=TEA_025916 PE=4 SV=1	3	3	9.6	24.592	118100	148580	44765	155810	0	0	100400	116140	196360	TEA_025916	RanBD1 domain-containing protein	GO:0006913	nucleocytoplasmic transport			KOG0864	[U]	Ran-binding protein RANBP1 and related RanBD domain proteins	Intracellular trafficking, secretion, and vesicular transport
A0A4S4D028	A0A4S4D028	A0A4S4D028	tr|A0A4S4D028|A0A4S4D028_CAMSI Uncharacterized protein OS=Camellia sinensis var. sinensis OX=542762 GN=TEA_002086 PE=4 SV=1	4	4	13.4	40.143	102120	208450	119630	342920	113880	320090	360060	425020	151450	TEA_002086	Uncharacterized protein	GO:0016491	oxidoreductase activity	ko00960	Tropane, piperidine and pyridine alkaloid biosynthesis	KOG0725	[R]	Reductases with broad range of substrate specificities	General function prediction only
A0A7J7H9W5	A0A7J7H9W5;A0A4S4D038;A0A4S4CXE6	A0A7J7H9W5;A0A4S4D038	tr|A0A7J7H9W5|A0A7J7H9W5_CAMSI Uncharacterized protein OS=Camellia sinensis OX=4442 GN=HYC85_011378 PE=4 SV=1;tr|A0A4S4D038|A0A4S4D038_CAMSI Uncharacterized protein OS=Camellia sinensis var. sinensis OX=542762 GN=TEA_003326 PE=4 SV=1	11	7	37.2	36.453	371520	349730	391410	340200	283300	418110	414610	413930	513440	HYC85_011378	Uncharacterized protein	GO:0003723	RNA binding	ko03040	Spliceosome	KOG0118	[R]	FOG: RRM domain	General function prediction only
A0A4S4D051	A0A4S4D051;A0A7J7H5P1;A0A7J7H0U0;A0A7J7GT93;A0A7J7GYB3;A0A7J7GAJ1;A0A7J7GBH1;A0A7J7HPM4;A0A4S4DR91;A0A7J7HE66;A0A7J7I6L7;A0A4S4DS37;A0A7J7HC73	A0A4S4D051;A0A7J7H5P1	tr|A0A4S4D051|A0A4S4D051_CAMSI 26S proteasome non-ATPase regulatory subunit 2 homolog OS=Camellia sinensis var. sinensis OX=542762 GN=TEA_013570 PE=3 SV=1;tr|A0A7J7H5P1|A0A7J7H5P1_CAMSI 26S proteasome non-ATPase regulatory subunit 2 homolog OS=Camellia sin	16	16	21.7	102.58	0	135380	0	3081.3	136300	6898.1	0	0	0	TEA_013570	26S proteasome non-ATPase regulatory subunit 2 homolog	GO:0030163,GO:0042176,GO:0008540,GO:0030234	protein catabolic process|regulation of protein catabolic process|proteasome regulatory particle, base subcomplex|enzyme regulator activity	ko03050	Proteasome	KOG2005	[O]	26S proteasome regulatory complex, subunit RPN1/PSMD2	Posttranslational modification, protein turnover, chaperones
A0A4S4D061	A0A4S4D061;A0A7J7HMU0;A0A7J7H420;A0A4S4EED8	A0A4S4D061;A0A7J7HMU0	tr|A0A4S4D061|A0A4S4D061_CAMSI AB hydrolase-1 domain-containing protein OS=Camellia sinensis var. sinensis OX=542762 GN=TEA_023519 PE=4 SV=1;tr|A0A7J7HMU0|A0A7J7HMU0_CAMSI AB hydrolase-1 domain-containing protein OS=Camellia sinensis OX=4442 GN=HYC85_00691	5	5	17.4	36.416	59586	42167	38540	35787	77263	68550	58588	0	53452	TEA_023519	AB hydrolase-1 domain-containing protein					KOG2382	[R]	Predicted alpha/beta hydrolase	General function prediction only
A0A4S4D071	A0A4S4D071;A0A7J7H8V7	A0A4S4D071;A0A7J7H8V7	tr|A0A4S4D071|A0A4S4D071_CAMSI SET domain-containing protein OS=Camellia sinensis var. sinensis OX=542762 GN=TEA_003315 PE=4 SV=1;tr|A0A7J7H8V7|A0A7J7H8V7_CAMSI SET domain-containing protein OS=Camellia sinensis OX=4442 GN=HYC85_011376 PE=4 SV=1	2	2	8.3	50.443	0	43246	0	0	35164	0	0	25003	0	TEA_003315	SET domain-containing protein	GO:0016279	protein-lysine N-methyltransferase activity			KOG1337	[R]	N-methyltransferase	General function prediction only
A0A4S4D096	A0A4S4D096;A0A7J7FRJ8;A0A4S4ETP0	A0A4S4D096;A0A7J7FRJ8;A0A4S4ETP0	tr|A0A4S4D096|A0A4S4D096_CAMSI Uncharacterized protein OS=Camellia sinensis var. sinensis OX=542762 GN=TEA_007730 PE=4 SV=1;tr|A0A7J7FRJ8|A0A7J7FRJ8_CAMSI Uncharacterized protein OS=Camellia sinensis OX=4442 GN=HYC85_031560 PE=4 SV=1;tr|A0A4S4ETP0|A0A4S4ET	4	4	19.3	22.698	331560	276560	420400	323420	63279	183450	209200	327310	233780	TEA_007730	Uncharacterized protein
A0A4S4D097	A0A4S4D097	A0A4S4D097	tr|A0A4S4D097|A0A4S4D097_CAMSI PROTEASOME_ALPHA_1 domain-containing protein OS=Camellia sinensis var. sinensis OX=542762 GN=TEA_020667 PE=3 SV=1	10	1	46.5	24.936	36946	30005	27184	25908	22349	26896	24069	25050	30120	TEA_020667	PROTEASOME_ALPHA_1 domain-containing protein	GO:0043161,GO:0005737,GO:0005634,GO:0019773	proteasome-mediated ubiquitin-dependent protein catabolic process|cytoplasm|nucleus|proteasome core complex, alpha-subunit complex	ko03050	Proteasome	KOG0176	[O]	20S proteasome, regulatory subunit alpha type PSMA5/PUP2	Posttranslational modification, protein turnover, chaperones
A0A4S4D0A9	A0A4S4D0A9	A0A4S4D0A9	tr|A0A4S4D0A9|A0A4S4D0A9_CAMSI Uncharacterized protein OS=Camellia sinensis var. sinensis OX=542762 GN=TEA_015234 PE=4 SV=1	2	2	11.3	29.612	0	0	0	0	0	0	0	0	0	TEA_015234	Uncharacterized protein					KOG4754	[G]	Predicted phosphoglycerate mutase	Carbohydrate transport and metabolism
A0A4S4D0B4	A0A4S4D0B4;A0A7J7HT02	A0A4S4D0B4;A0A7J7HT02	tr|A0A4S4D0B4|A0A4S4D0B4_CAMSI Isochorismatase domain-containing protein OS=Camellia sinensis var. sinensis OX=542762 GN=TEA_015242 PE=3 SV=1;tr|A0A7J7HT02|A0A7J7HT02_CAMSI Isochorismatase domain-containing protein OS=Camellia sinensis OX=4442 GN=HYC85_008	2	2	17.5	22.435	61203	302810	127460	0	130790	0	95543	130580	0	TEA_015242	Isochorismatase domain-containing protein
A0A4S4D0B5	A0A4S4D0B5;Q0PL87;A0A7J7IAJ1;A0A4V3WIY3;A0A4S4DVG7;A0A0K0PUB1;A0A7J7HRU2;A0A346H7R9;A0A7J7HHE8;A0A0S1RJH0;A0A7J7HHE6;A0A4S4DK79	A0A4S4D0B5;Q0PL87;A0A7J7IAJ1;A0A4V3WIY3;A0A4S4DVG7;A0A0K0PUB1;A0A7J7HRU2;A0A346H7R9;A0A7J7HHE8;A0A0S1RJH0;A0A7J7HHE6;A0A4S4DK79	tr|A0A4S4D0B5|A0A4S4D0B5_CAMSI Protein kinase domain-containing protein OS=Camellia sinensis var. sinensis OX=542762 GN=TEA_009483 PE=3 SV=1;tr|Q0PL87|Q0PL87_CAMSI Serine/threonine protein kinase OS=Camellia sinensis OX=4442 GN=SnRK2.1 PE=2 SV=1;tr|A0A7J7I	2	2	6.1	38.168	0	0	0	0	0	0	0	0	0	TEA_009483	Protein kinase domain-containing protein	GO:0005524,GO:0004674	ATP binding|protein serine/threonine kinase activity	ko04075	Plant hormone signal transduction	KOG0583	[T]	Serine/threonine protein kinase	Signal transduction mechanisms
A0A7J7HJ18	A0A7J7HJ18;A0A4S4D0C4	A0A7J7HJ18;A0A4S4D0C4	tr|A0A7J7HJ18|A0A7J7HJ18_CAMSI Uncharacterized protein OS=Camellia sinensis OX=4442 GN=HYC85_009928 PE=4 SV=1;tr|A0A4S4D0C4|A0A4S4D0C4_CAMSI Uncharacterized protein OS=Camellia sinensis var. sinensis OX=542762 GN=TEA_009493 PE=4 SV=1	2	2	5.2	55.436	37016	0	40158	0	25890	0	0	0	61993	HYC85_009928	Uncharacterized protein	GO:0016554	cytidine to uridine editing
A0A7J7HXS0	A0A7J7HXS0;A0A4S4DF49;A0A4S4D0C6	A0A7J7HXS0;A0A4S4DF49;A0A4S4D0C6	tr|A0A7J7HXS0|A0A7J7HXS0_CAMSI Uncharacterized protein OS=Camellia sinensis OX=4442 GN=HYC85_004664 PE=4 SV=1;tr|A0A4S4DF49|A0A4S4DF49_CAMSI Uncharacterized protein OS=Camellia sinensis var. sinensis OX=542762 GN=TEA_015911 PE=4 SV=1;tr|A0A4S4D0C6|A0A4S4D0	1	1	2.6	54.724	0	0	0	0	0	0	0	0	0	HYC85_004664	Uncharacterized protein	GO:0016021,GO:0022857	integral component of membrane|transmembrane transporter activity			KOG1292	[F]	Xanthine/uracil transporters	Nucleotide transport and metabolism
A0A4S4D0E5	A0A4S4D0E5;A0A7J7H3Q3	A0A4S4D0E5;A0A7J7H3Q3	tr|A0A4S4D0E5|A0A4S4D0E5_CAMSI Aldedh domain-containing protein OS=Camellia sinensis var. sinensis OX=542762 GN=TEA_015270 PE=3 SV=1;tr|A0A7J7H3Q3|A0A7J7H3Q3_CAMSI Aldedh domain-containing protein OS=Camellia sinensis OX=4442 GN=HYC85_016682 PE=3 SV=1	27	16	57.4	59.578	2364300	3492000	2808600	2250200	5644300	1958300	2952100	2701900	2297300	TEA_015270	Aldedh domain-containing protein	GO:0016620	oxidoreductase activity, acting on the aldehyde or oxo group of donors, NAD or NADP as acceptor	ko00561,ko00071,ko00380,ko00310,ko00040,ko00410,ko00340,ko00620,ko00330,ko00903,ko00280,ko00625,ko00053,ko00010	Glycerolipid metabolism|Fatty acid degradation|Tryptophan metabolism|Lysine degradation|Pentose and glucuronate interconversions|beta-Alanine metabolism|Histidine metabolism|Pyruvate metabolism|Arginine and proline metabolism|Limonene and pinene degradation|Valine, leucine and isoleucine degradation|Chloroalkane and chloroalkene degradation|Ascorbate and aldarate metabolism|Glycolysis / Gluconeog…	KOG2450	[C]	Aldehyde dehydrogenase	Energy production and conversion
A0A4S4D0E7	A0A4S4D0E7;A0A7J7H1J1	A0A4S4D0E7;A0A7J7H1J1	tr|A0A4S4D0E7|A0A4S4D0E7_CAMSI RNase III domain-containing protein OS=Camellia sinensis var. sinensis OX=542762 GN=TEA_015259 PE=4 SV=1;tr|A0A7J7H1J1|A0A7J7H1J1_CAMSI RNase III domain-containing protein OS=Camellia sinensis OX=4442 GN=HYC85_016685 PE=4 SV=	3	2	34.4	16.287	0	0	107490	163960	0	153840	92360	0	122170	TEA_015259	RNase III domain-containing protein	GO:0006396,GO:0004525	RNA processing|ribonuclease III activity
V9XU09	V9XU09;A0A7J7GK55;A0A4S4D0F0	V9XU09;A0A7J7GK55;A0A4S4D0F0	tr|V9XU09|V9XU09_CAMSI Fructose-bisphosphatase OS=Camellia sinensis OX=4442 PE=2 SV=1;tr|A0A7J7GK55|A0A7J7GK55_CAMSI Fructose-bisphosphatase OS=Camellia sinensis OX=4442 GN=HYC85_022044 PE=3 SV=1;tr|A0A4S4D0F0|A0A4S4D0F0_CAMSI Uncharacterized protein OS=Ca	1	1	4.4	45.175	0	0	0	0	0	0	0	0	0		Fructose-bisphosphatase	GO:0005975,GO:0009507,GO:0042132	carbohydrate metabolic process|chloroplast|fructose 1,6-bisphosphate 1-phosphatase activity	ko00710,ko00680,ko01200,ko04152,ko00030,ko00051,ko00010	Carbon fixation in photosynthetic organisms|Methane metabolism|Carbon metabolism|AMPK signaling pathway|Pentose phosphate pathway|Fructose and mannose metabolism|Glycolysis / Gluconeogenesis	KOG1458	[G]	Fructose-1,6-bisphosphatase	Carbohydrate transport and metabolism
A0A4S4D0F7	A0A4S4D0F7;A0A7J7G9U2;A0A7J7I808;A0A4S4DAZ9	A0A4S4D0F7;A0A7J7G9U2;A0A7J7I808;A0A4S4DAZ9	tr|A0A4S4D0F7|A0A4S4D0F7_CAMSI Uncharacterized protein OS=Camellia sinensis var. sinensis OX=542762 GN=TEA_003561 PE=4 SV=1;tr|A0A7J7G9U2|A0A7J7G9U2_CAMSI Uncharacterized protein OS=Camellia sinensis OX=4442 GN=HYC85_025046 PE=4 SV=1;tr|A0A7J7I808|A0A7J7I8	2	1	1.8	133.29	0	0	0	0	0	0	0	0	0	TEA_003561	Uncharacterized protein	GO:0005737,GO:0043229,GO:0003723	cytoplasm|intracellular organelle|RNA binding
A0A4S4D0J1	A0A4S4D0J1;A0A7J7GC88;A0A7J7GKR9;A0A4S4DDD7	A0A4S4D0J1;A0A7J7GC88;A0A7J7GKR9;A0A4S4DDD7	tr|A0A4S4D0J1|A0A4S4D0J1_CAMSI GATase domain-containing protein OS=Camellia sinensis var. sinensis OX=542762 GN=TEA_023525 PE=4 SV=1;tr|A0A7J7GC88|A0A7J7GC88_CAMSI GATase domain-containing protein OS=Camellia sinensis OX=4442 GN=HYC85_022652 PE=4 SV=1;tr|A	3	3	8.3	38.609	301520	184090	203680	217240	226900	106050	212300	127920	185890	TEA_023525	GATase domain-containing protein	GO:0071704	organic substance metabolic process	ko01230,ko02024,ko00400	Biosynthesis of amino acids|Quorum sensing|Phenylalanine, tyrosine and tryptophan biosynthesis	KOG0026	[E]	Anthranilate synthase, beta chain	Amino acid transport and metabolism
A0A4S4D0J8	A0A4S4D0J8;A0A7J7GYY7;A0A7J7GZS5	A0A4S4D0J8;A0A7J7GYY7	tr|A0A4S4D0J8|A0A4S4D0J8_CAMSI Uncharacterized protein OS=Camellia sinensis var. sinensis OX=542762 GN=TEA_025302 PE=3 SV=1;tr|A0A7J7GYY7|A0A7J7GYY7_CAMSI Mitochondrial Rho GTPase OS=Camellia sinensis OX=4442 GN=HYC85_016210 PE=3 SV=1	4	4	6.8	90.792	0	11336	0	0	21807	0	0	0	0	TEA_025302	Uncharacterized protein	GO:0007264,GO:0016021,GO:0005741,GO:0005509,GO:0003924,GO:0005525	small GTPase mediated signal transduction|integral component of membrane|mitochondrial outer membrane|calcium ion binding|GTPase activity|GTP binding	ko04214	Apoptosis - fly	KOG1707	[V]	Predicted Ras related/Rac-GTP binding protein	Defense mechanisms
A0A7J7GPE4	A0A7J7GPE4;A0A4S4D0K4	A0A7J7GPE4;A0A4S4D0K4	tr|A0A7J7GPE4|A0A7J7GPE4_CAMSI Peptidyl-prolyl cis-trans isomerase OS=Camellia sinensis OX=4442 GN=HYC85_022441 PE=3 SV=1;tr|A0A4S4D0K4|A0A4S4D0K4_CAMSI PPIase cyclophilin-type domain-containing protein OS=Camellia sinensis var. sinensis OX=542762 GN=TEA_0	4	4	24.1	21.405	90084	0	57283	58782	57840	0	47292	55854	56474	HYC85_022441	Peptidyl-prolyl cis-trans isomerase	GO:0006457,GO:0003755	protein folding|peptidyl-prolyl cis-trans isomerase activity	ko03040	Spliceosome	KOG0879	[O]	U-snRNP-associated cyclophilin type peptidyl-prolyl cis-trans isomerase	Posttranslational modification, protein turnover, chaperones
A0A4S4D0L3	A0A4S4D0L3	A0A4S4D0L3	tr|A0A4S4D0L3|A0A4S4D0L3_CAMSI Alpha-mannosidase OS=Camellia sinensis var. sinensis OX=542762 GN=TEA_025327 PE=3 SV=1	20	13	24.5	135.53	513950	303080	410950	281940	812470	271990	484190	296510	560790	TEA_025327	Alpha-mannosidase	GO:0006013,GO:0004559,GO:0030246,GO:0046872	mannose metabolic process|alpha-mannosidase activity|carbohydrate binding|metal ion binding	ko00511	Other glycan degradation	KOG1959	[G]	Glycosyl hydrolase, family 38 - alpha-mannosidase	Carbohydrate transport and metabolism
A0A7J7IB84	A0A7J7IB84;A0A4S4D0M0;A0A7J7I906;A0A7J7IA89	A0A7J7IB84;A0A4S4D0M0	tr|A0A7J7IB84|A0A7J7IB84_CAMSI Uncharacterized protein OS=Camellia sinensis OX=4442 GN=HYC85_002697 PE=4 SV=1;tr|A0A4S4D0M0|A0A4S4D0M0_CAMSI Uncharacterized protein OS=Camellia sinensis var. sinensis OX=542762 GN=TEA_013026 PE=4 SV=1	4	4	11.2	50.515	0	41872	0	32052	90976	32793	67266	37102	16043	HYC85_002697	Uncharacterized protein	GO:0009723,GO:0016747	response to ethylene|acyltransferase activity, transferring groups other than amino-acyl groups
A0A4S4D0M3	A0A4S4D0M3	A0A4S4D0M3	tr|A0A4S4D0M3|A0A4S4D0M3_CAMSI Aldedh domain-containing protein OS=Camellia sinensis var. sinensis OX=542762 GN=TEA_002783 PE=3 SV=1	10	1	17.4	71.348	0	0	0	0	0	0	0	0	0	TEA_002783	Aldedh domain-containing protein	GO:0004029	aldehyde dehydrogenase (NAD+) activity	ko00250,ko00330	Alanine, aspartate and glutamate metabolism|Arginine and proline metabolism	KOG2451	[C]	Aldehyde dehydrogenase	Energy production and conversion
A0A4S4D0P4	A0A4S4D0P4;A0A4S4EQD9;A0A4S4D3A7	A0A4S4D0P4	tr|A0A4S4D0P4|A0A4S4D0P4_CAMSI Uncharacterized protein OS=Camellia sinensis var. sinensis OX=542762 GN=TEA_027485 PE=4 SV=1	4	1	34.5	26.907	0	0	0	0	0	0	0	0	0	TEA_027485	Uncharacterized protein	GO:0006952	defense response
A0A4S4D0P6	A0A4S4D0P6;A0A4S4DT92;A0A4S4D0P9;A0A4S4F2J9;A0A7J7GNT3;A0A7J7H4H6;A0A4S4E6Y6;A0A4S4D0N9;A0A4S4F2V9;A0A7J7GN55	A0A4S4D0P6;A0A4S4DT92;A0A4S4D0P9;A0A4S4F2J9	tr|A0A4S4D0P6|A0A4S4D0P6_CAMSI Oxidored_FMN domain-containing protein OS=Camellia sinensis var. sinensis OX=542762 GN=TEA_023922 PE=3 SV=1;tr|A0A4S4DT92|A0A4S4DT92_CAMSI Oxidored_FMN domain-containing protein OS=Camellia sinensis var. sinensis OX=542762 GN	15	1	52.1	43.104	25977	17240	0	17895	109760	61216	0	0	92803	TEA_023922	Oxidored_FMN domain-containing protein	GO:0010181,GO:0016491	FMN binding|oxidoreductase activity	ko00592	alpha-Linolenic acid metabolism	KOG0134	[CR]	NADH:flavin oxidoreductase/12-oxophytodienoate reductase	Energy production and conversion |General function prediction only
A0A7J7HQV9	A0A7J7HQV9;A0A4S4D0Q7;A0A4S4EHL5	A0A7J7HQV9;A0A4S4D0Q7	tr|A0A7J7HQV9|A0A7J7HQV9_CAMSI Uncharacterized protein OS=Camellia sinensis OX=4442 GN=HYC85_008098 PE=3 SV=1;tr|A0A4S4D0Q7|A0A4S4D0Q7_CAMSI Uncharacterized protein OS=Camellia sinensis var. sinensis OX=542762 GN=TEA_020453 PE=3 SV=1	6	6	25.7	32.45	235140	175190	185600	217210	81358	259730	111180	322390	261050	HYC85_008098	Uncharacterized protein	GO:0016070,GO:0005634,GO:0003723,GO:0043565,GO:0003697	RNA metabolic process|nucleus|RNA binding|sequence-specific DNA binding|single-stranded DNA binding			KOG3067	[R]	Translin family protein	General function prediction only
A0A4S4D0R6	A0A4S4D0R6	A0A4S4D0R6	tr|A0A4S4D0R6|A0A4S4D0R6_CAMSI Phosphoglucomutase (alpha-D-glucose-1,6-bisphosphate-dependent) OS=Camellia sinensis var. sinensis OX=542762 GN=TEA_016659 PE=3 SV=1	17	3	40	71.112	448150	962710	472080	1063900	1044900	529320	532100	555960	629980	TEA_016659	Phosphoglucomutase (alpha-D-glucose-1,6-bisphosphate-dependent)	GO:0006006,GO:0000287,GO:0004614	glucose metabolic process|magnesium ion binding|phosphoglucomutase activity	ko00052,ko00521,ko00230,ko00520,ko00030,ko00500,ko00010	Galactose metabolism|Streptomycin biosynthesis|Purine metabolism|Amino sugar and nucleotide sugar metabolism|Pentose phosphate pathway|Starch and sucrose metabolism|Glycolysis / Gluconeogenesis	KOG0625	[G]	Phosphoglucomutase	Carbohydrate transport and metabolism
A0A4S4D0S8	A0A4S4D0S8;A0A7J7HNV2	A0A4S4D0S8;A0A7J7HNV2	tr|A0A4S4D0S8|A0A4S4D0S8_CAMSI Uncharacterized protein OS=Camellia sinensis var. sinensis OX=542762 GN=TEA_029397 PE=4 SV=1;tr|A0A7J7HNV2|A0A7J7HNV2_CAMSI Uncharacterized protein OS=Camellia sinensis OX=4442 GN=HYC85_007396 PE=4 SV=1	9	9	44.8	25.495	531050	386230	679340	515500	292170	574110	499520	516480	330720	TEA_029397	Uncharacterized protein	GO:0016020,GO:0016655,GO:0048038	membrane|oxidoreductase activity, acting on NAD(P)H, quinone or similar compound as acceptor|quinone binding
A0A7J7I6I7	A0A7J7I6I7;A0A4S4D0T0	A0A7J7I6I7;A0A4S4D0T0	tr|A0A7J7I6I7|A0A7J7I6I7_CAMSI Uncharacterized protein OS=Camellia sinensis OX=4442 GN=HYC85_001851 PE=4 SV=1;tr|A0A4S4D0T0|A0A4S4D0T0_CAMSI Uncharacterized protein OS=Camellia sinensis var. sinensis OX=542762 GN=TEA_016865 PE=4 SV=1	2	2	16.7	26.272	113860	129920	101290	96568	129740	143280	132150	144590	114300	HYC85_001851	Uncharacterized protein
A0A4S4D0U0	A0A4S4D0U0;A0A7J7GK52	A0A4S4D0U0	tr|A0A4S4D0U0|A0A4S4D0U0_CAMSI Uncharacterized protein OS=Camellia sinensis var. sinensis OX=542762 GN=TEA_023928 PE=3 SV=1	8	5	31.6	34.045	6843900	4719400	5201300	5451500	2574500	4918000	5162900	4294500	5740900	TEA_023928	Uncharacterized protein	GO:0005741,GO:0008308	mitochondrial outer membrane|voltage-gated anion channel activity	ko04020,ko04022	Calcium signaling pathway|cGMP-PKG signaling pathway	KOG3126	[P]	Porin/voltage-dependent anion-selective channel protein	Inorganic ion transport and metabolism
A0A7J7GNG6	A0A7J7GNG6;A0A4S4D0V1	A0A7J7GNG6;A0A4S4D0V1	tr|A0A7J7GNG6|A0A7J7GNG6_CAMSI Uncharacterized protein OS=Camellia sinensis OX=4442 GN=HYC85_022141 PE=3 SV=1;tr|A0A4S4D0V1|A0A4S4D0V1_CAMSI Uncharacterized protein OS=Camellia sinensis var. sinensis OX=542762 GN=TEA_015267 PE=3 SV=1	5	5	14.9	47.692	28770	144870	18245	26330	24374	44450	27620	15088	17202	HYC85_022141	Uncharacterized protein	GO:0006635,GO:0003995,GO:0050660	fatty acid beta-oxidation|acyl-CoA dehydrogenase activity|flavin adenine dinucleotide binding	ko04024,ko00592,ko00071,ko04146,ko01040,ko01212	cAMP signaling pathway|alpha-Linolenic acid metabolism|Fatty acid degradation|Peroxisome|Biosynthesis of unsaturated fatty acids|Fatty acid metabolism	KOG0138	[E]	Glutaryl-CoA dehydrogenase	Amino acid transport and metabolism
A0A4S4D0X6	A0A4S4D0X6	A0A4S4D0X6	tr|A0A4S4D0X6|A0A4S4D0X6_CAMSI Uncharacterized protein OS=Camellia sinensis var. sinensis OX=542762 GN=TEA_024512 PE=4 SV=1	2	2	4.1	55.234	0	0	0	0	0	0	0	0	0	TEA_024512	Uncharacterized protein	GO:0016021,GO:0046872,GO:0008237	integral component of membrane|metal ion binding|metallopeptidase activity			KOG0959	[O]	N-arginine dibasic convertase NRD1 and related Zn2+-dependent endopeptidases, insulinase superfamily	Posttranslational modification, protein turnover, chaperones
A0A4S4D0Y1	A0A4S4D0Y1;A0A7J7GRK6	A0A4S4D0Y1;A0A7J7GRK6	tr|A0A4S4D0Y1|A0A4S4D0Y1_CAMSI Oxidored_FMN domain-containing protein OS=Camellia sinensis var. sinensis OX=542762 GN=TEA_024510 PE=3 SV=1;tr|A0A7J7GRK6|A0A7J7GRK6_CAMSI Uncharacterized protein OS=Camellia sinensis OX=4442 GN=HYC85_019768 PE=3 SV=1	15	0	32	58.574	488520	468020	444340	268490	1162200	1005500	206370	488940	770530	TEA_024510	Oxidored_FMN domain-containing protein	GO:0005524,GO:0016887,GO:0010181,GO:0016491	ATP binding|ATP hydrolysis activity|FMN binding|oxidoreductase activity	ko00592	alpha-Linolenic acid metabolism	KOG0134	[CR]	NADH:flavin oxidoreductase/12-oxophytodienoate reductase	Energy production and conversion |General function prediction only
A0A4S4D0Z6	A0A4S4D0Z6	A0A4S4D0Z6	tr|A0A4S4D0Z6|A0A4S4D0Z6_CAMSI Peroxidase OS=Camellia sinensis var. sinensis OX=542762 GN=TEA_024390 PE=3 SV=1	8	5	37.4	34.322	110910	105330	241070	84242	155380	140270	891000	145730	45804	TEA_024390	Peroxidase	GO:0042744,GO:0006979,GO:0005576,GO:0020037,GO:0046872,GO:0004601	hydrogen peroxide catabolic process|response to oxidative stress|extracellular region|heme binding|metal ion binding|peroxidase activity	ko00940	Phenylpropanoid biosynthesis
A0A7J7H2Q9	A0A7J7H2Q9;A0A4S4D130;A0A4S4E2N2	A0A7J7H2Q9;A0A4S4D130;A0A4S4E2N2	tr|A0A7J7H2Q9|A0A7J7H2Q9_CAMSI Eukaryotic translation initiation factor 3 subunit H OS=Camellia sinensis OX=4442 GN=HYC85_017073 PE=3 SV=1;tr|A0A4S4D130|A0A4S4D130_CAMSI Eukaryotic translation initiation factor 3 subunit H OS=Camellia sinensis var. sinensi	5	5	18.4	38.617	37342	65793	30065	42983	76742	44252	27000	39856	30116	HYC85_017073	Eukaryotic translation initiation factor 3 subunit H	GO:0001732,GO:0016282,GO:0033290,GO:0005852,GO:0070122,GO:0140492,GO:0003743	formation of cytoplasmic translation initiation complex|eukaryotic 43S preinitiation complex|eukaryotic 48S preinitiation complex|eukaryotic translation initiation factor 3 complex|isopeptidase activity|metal-dependent deubiquitinase activity|translation initiation factor activity	ko03013	RNA transport	KOG1560	[J]	Translation initiation factor 3, subunit h (eIF-3h)	Translation, ribosomal structure and biogenesis
A0A649UDN4	A0A649UDN4;A0A4S4D137;V5RA18;Q9LDQ7;A0A649UER6;A0A4S4DQC0;Q6PYC3;F4YFI5	A0A649UDN4;A0A4S4D137;V5RA18;Q9LDQ7;A0A649UER6;A0A4S4DQC0	tr|A0A649UDN4|A0A649UDN4_CAMSI S-adenosylmethionine synthase OS=Camellia sinensis OX=4442 GN=SAMS3 PE=2 SV=1;tr|A0A4S4D137|A0A4S4D137_CAMSI S-adenosylmethionine synthase OS=Camellia sinensis var. sinensis OX=542762 GN=TEA_006058 PE=3 SV=1;tr|V5RA18|V5RA18_	13	3	47.1	43.081	245120	376350	147450	235120	463140	431600	272150	255520	502880	SAMS3	S-adenosylmethionine synthase	GO:0006730,GO:0006556,GO:0005737,GO:0005524,GO:0046872,GO:0004478	one-carbon metabolic process|S-adenosylmethionine biosynthetic process|cytoplasm|ATP binding|metal ion binding|methionine adenosyltransferase activity	ko01230,ko00270	Biosynthesis of amino acids|Cysteine and methionine metabolism	KOG1506	[H]	S-adenosylmethionine synthetase	Coenzyme transport and metabolism
A0A7J7H1K2	A0A7J7H1K2;A0A4S4D139	A0A7J7H1K2;A0A4S4D139	tr|A0A7J7H1K2|A0A7J7H1K2_CAMSI Uncharacterized protein OS=Camellia sinensis OX=4442 GN=HYC85_017078 PE=3 SV=1;tr|A0A4S4D139|A0A4S4D139_CAMSI Uncharacterized protein OS=Camellia sinensis var. sinensis OX=542762 GN=TEA_024432 PE=3 SV=1	2	2	14.9	21.273	156770	178120	226760	147950	166980	95052	246590	238450	76635	HYC85_017078	Uncharacterized protein	GO:0016021	integral component of membrane
A0A4S4D152	A0A4S4D152	A0A4S4D152	tr|A0A4S4D152|A0A4S4D152_CAMSI Thioredoxin domain-containing protein OS=Camellia sinensis var. sinensis OX=542762 GN=TEA_007725 PE=3 SV=1	6	0	32.6	32.81	1026900	411270	966790	1337600	268920	704170	922530	1130000	954320	TEA_007725	Thioredoxin domain-containing protein	GO:0004185	serine-type carboxypeptidase activity			KOG1282	[OE]	Serine carboxypeptidases (lysosomal cathepsin A)	Posttranslational modification, protein turnover, chaperones |Amino acid transport and metabolism
A0A4S4D165	A0A4S4D165	A0A4S4D165	tr|A0A4S4D165|A0A4S4D165_CAMSI Uncharacterized protein OS=Camellia sinensis var. sinensis OX=542762 GN=TEA_002044 PE=4 SV=1	1	1	7.4	23.492	0	0	0	0	0	0	0	0	0	TEA_002044	Uncharacterized protein
A0A4S4D185	A0A4S4D185;A0A7J7G8E2	A0A4S4D185;A0A7J7G8E2	tr|A0A4S4D185|A0A4S4D185_CAMSI Aconitase_C domain-containing protein OS=Camellia sinensis var. sinensis OX=542762 GN=TEA_025915 PE=4 SV=1;tr|A0A7J7G8E2|A0A7J7G8E2_CAMSI Aconitase_C domain-containing protein OS=Camellia sinensis OX=4442 GN=HYC85_026725 PE=4	7	7	41.7	27.067	290910	161860	293860	422610	429350	426870	475980	384010	429660	TEA_025915	Aconitase_C domain-containing protein	GO:0043436,GO:0016836	oxoacid metabolic process|hydro-lyase activity	ko01230,ko00660,ko01210,ko00290	Biosynthesis of amino acids|C5-Branched dibasic acid metabolism|2-Oxocarboxylic acid metabolism|Valine, leucine and isoleucine biosynthesis	KOG0454	[E]	3-isopropylmalate dehydratase (aconitase superfamily)	Amino acid transport and metabolism
A0A4S4D190	A0A4S4D190	A0A4S4D190	tr|A0A4S4D190|A0A4S4D190_CAMSI ADH_zinc_N domain-containing protein OS=Camellia sinensis var. sinensis OX=542762 GN=TEA_011971 PE=4 SV=1	7	1	38.6	27.234	0	0	0	0	0	0	0	0	0	TEA_011971	ADH_zinc_N domain-containing protein			ko00940	Phenylpropanoid biosynthesis	KOG0023	[Q]	Alcohol dehydrogenase, class V	Secondary metabolites biosynthesis, transport and catabolism
A0A4S4D1B4	A0A4S4D1B4;A0A4S4F368	A0A4S4D1B4	tr|A0A4S4D1B4|A0A4S4D1B4_CAMSI Uncharacterized protein OS=Camellia sinensis var. sinensis OX=542762 GN=TEA_027277 PE=3 SV=1	14	0	42.4	38.435	665160	617200	732300	684320	367780	599470	656250	894060	596040	TEA_027277	Uncharacterized protein
A0A4S4D1D7	A0A4S4D1D7;A0A7J7HFJ8;A0A4S4ERC7	A0A4S4D1D7;A0A7J7HFJ8;A0A4S4ERC7	tr|A0A4S4D1D7|A0A4S4D1D7_CAMSI Carboxypeptidase OS=Camellia sinensis var. sinensis OX=542762 GN=TEA_021471 PE=3 SV=1;tr|A0A7J7HFJ8|A0A7J7HFJ8_CAMSI Uncharacterized protein OS=Camellia sinensis OX=4442 GN=HYC85_009647 PE=3 SV=1;tr|A0A4S4ERC7|A0A4S4ERC7_CAMS	2	1	4.1	67.669	104080	211510	0	0	0	145020	91846	128440	0	TEA_021471	Carboxypeptidase	GO:0005576,GO:0004185	extracellular region|serine-type carboxypeptidase activity			KOG1282	[OE]	Serine carboxypeptidases (lysosomal cathepsin A)	Posttranslational modification, protein turnover, chaperones |Amino acid transport and metabolism
A0A4S4D1D9	A0A4S4D1D9;A0A7J7G0B0	A0A4S4D1D9;A0A7J7G0B0	tr|A0A4S4D1D9|A0A4S4D1D9_CAMSI Uncharacterized protein OS=Camellia sinensis var. sinensis OX=542762 GN=TEA_024518 PE=3 SV=1;tr|A0A7J7G0B0|A0A7J7G0B0_CAMSI Uncharacterized protein OS=Camellia sinensis OX=4442 GN=HYC85_028865 PE=3 SV=1	6	4	20.9	39.452	39813	26478	0	0	92504	0	0	68955	100750	TEA_024518	Uncharacterized protein	GO:1990547,GO:0016021,GO:0005315	mitochondrial phosphate ion transmembrane transport|integral component of membrane|inorganic phosphate transmembrane transporter activity			KOG0767	[C]	Mitochondrial phosphate carrier protein	Energy production and conversion
A0A7J7HSX8	A0A7J7HSX8;A0A4S4D1E2	A0A7J7HSX8;A0A4S4D1E2	tr|A0A7J7HSX8|A0A7J7HSX8_CAMSI Polyketide_cyc domain-containing protein OS=Camellia sinensis OX=4442 GN=HYC85_008481 PE=3 SV=1;tr|A0A4S4D1E2|A0A4S4D1E2_CAMSI Polyketide_cyc domain-containing protein OS=Camellia sinensis var. sinensis OX=542762 GN=TEA_01080	2	2	8.4	28.187	74543	0	71155	65298	0	83346	56682	0	75075	HYC85_008481	Polyketide_cyc domain-containing protein	GO:0045333,GO:0006744,GO:0048039	cellular respiration|ubiquinone biosynthetic process|ubiquinone binding			KOG3177	[I]	Oligoketide cyclase/lipid transport protein	Lipid transport and metabolism
A0A7J7GJY1	A0A7J7GJY1;A0A4S4D1E5;A0A7J7HKU7;A0A7J7HKJ2;A0A4S4EBL0	A0A7J7GJY1;A0A4S4D1E5;A0A7J7HKU7;A0A7J7HKJ2;A0A4S4EBL0	tr|A0A7J7GJY1|A0A7J7GJY1_CAMSI Thioredoxin domain-containing protein OS=Camellia sinensis OX=4442 GN=HYC85_022276 PE=4 SV=1;tr|A0A4S4D1E5|A0A4S4D1E5_CAMSI Thioredoxin domain-containing protein OS=Camellia sinensis var. sinensis OX=542762 GN=TEA_024436 PE=4	2	2	17.3	15.535	141110	88015	124400	178250	0	93606	196570	0	95261	HYC85_022276	Thioredoxin domain-containing protein					KOG0907	[O]	Thioredoxin	Posttranslational modification, protein turnover, chaperones
A0A4S4D1G5	A0A4S4D1G5	A0A4S4D1G5	tr|A0A4S4D1G5|A0A4S4D1G5_CAMSI CTP_transf_like domain-containing protein OS=Camellia sinensis var. sinensis OX=542762 GN=TEA_024405 PE=4 SV=1	12	6	25	54.989	255640	445240	547430	509960	214620	151290	121830	338920	246110	TEA_024405	CTP_transf_like domain-containing protein	GO:0009058,GO:0003824	biosynthetic process|catalytic activity
A0A7J7G4M4	A0A7J7G4M4;A0A4S4D1I2	A0A7J7G4M4;A0A4S4D1I2	tr|A0A7J7G4M4|A0A7J7G4M4_CAMSI Uncharacterized protein OS=Camellia sinensis OX=4442 GN=HYC85_026070 PE=4 SV=1;tr|A0A4S4D1I2|A0A4S4D1I2_CAMSI Uncharacterized protein OS=Camellia sinensis var. sinensis OX=542762 GN=TEA_024425 PE=4 SV=1	4	4	34.9	25.06	1611200	1224200	2037500	2538500	984450	1276000	2085100	2440400	1622100	HYC85_026070	Uncharacterized protein	GO:0010206	photosystem II repair
A0A7J7GXC9	A0A7J7GXC9;A0A4S4D1L6	A0A7J7GXC9;A0A4S4D1L6	tr|A0A7J7GXC9|A0A7J7GXC9_CAMSI Protein TIC 20 OS=Camellia sinensis OX=4442 GN=HYC85_018213 PE=3 SV=1;tr|A0A4S4D1L6|A0A4S4D1L6_CAMSI Protein TIC 20 OS=Camellia sinensis var. sinensis OX=542762 GN=TEA_027273 PE=3 SV=1	2	2	14.7	24.019	0	0	643950	449560	224100	539080	352570	313520	425520	HYC85_018213	Protein TIC 20	GO:0009706,GO:0016021	chloroplast inner membrane|integral component of membrane
A0A4S4D1N0	A0A4S4D1N0	A0A4S4D1N0	tr|A0A4S4D1N0|A0A4S4D1N0_CAMSI ATP-dependent Clp protease proteolytic subunit OS=Camellia sinensis var. sinensis OX=542762 GN=TEA_020024 PE=3 SV=1	3	3	15.9	31.591	188850	193300	169720	238630	164400	154510	142380	123130	142530	TEA_020024	ATP-dependent Clp protease proteolytic subunit	GO:0009570,GO:0009526,GO:0004176,GO:0004252	chloroplast stroma|plastid envelope|ATP-dependent peptidase activity|serine-type endopeptidase activity	ko04112	Cell cycle - Caulobacter	KOG0840	[O]	ATP-dependent Clp protease, proteolytic subunit	Posttranslational modification, protein turnover, chaperones
A0A7J7I9E6	A0A7J7I9E6;A0A6B9D0N3;A0A4S4D1Q1	A0A7J7I9E6;A0A6B9D0N3;A0A4S4D1Q1	tr|A0A7J7I9E6|A0A7J7I9E6_CAMSI Ribulose bisphosphate carboxylase small subunit OS=Camellia sinensis OX=4442 GN=HYC85_002684 PE=3 SV=1;tr|A0A6B9D0N3|A0A6B9D0N3_9ERIC Ribulose bisphosphate carboxylase small subunit OS=Camellia oleifera OX=385388 GN=rbcS PE=2	15	11	55.3	20.359	131970000	36722000	149700000	74922000	27309000	63667000	284780000	66911000	97435000	HYC85_002684	Ribulose bisphosphate carboxylase small subunit	GO:0015977,GO:0009853,GO:0015979,GO:0009506,GO:0009536	carbon fixation|photorespiration|photosynthesis|plasmodesma|plastid	ko00710,ko01200,ko00630	Carbon fixation in photosynthetic organisms|Carbon metabolism|Glyoxylate and dicarboxylate metabolism
A0A4S4D1Q3	A0A4S4D1Q3	A0A4S4D1Q3	tr|A0A4S4D1Q3|A0A4S4D1Q3_CAMSI Jacalin-type lectin domain-containing protein OS=Camellia sinensis var. sinensis OX=542762 GN=TEA_009400 PE=3 SV=1	1	1	13.4	15.691	0	0	0	0	0	0	0	0	0	TEA_009400	Jacalin-type lectin domain-containing protein	GO:0030246	carbohydrate binding
A0A4S4D1Q9	A0A4S4D1Q9	A0A4S4D1Q9	tr|A0A4S4D1Q9|A0A4S4D1Q9_CAMSI Uncharacterized protein OS=Camellia sinensis var. sinensis OX=542762 GN=TEA_000515 PE=4 SV=1	6	0	37.3	23.605	0	0	0	0	0	0	0	0	0	TEA_000515	Uncharacterized protein	GO:0006749	glutathione metabolic process	ko00982,ko00480,ko00980	Drug metabolism - cytochrome P450|Glutathione metabolism|Metabolism of xenobiotics by cytochrome P450	KOG0867	[O]	Glutathione S-transferase	Posttranslational modification, protein turnover, chaperones
A0A7J7HU07	A0A7J7HU07;A0A7J7HRP8;A0A7J7HRQ4;A0A4S4D280;A0A4S4D1R3;A0A4S4EB98;A0A4V3WJA2;A0A7J7HTZ8;A0A4S4D1T5;A0A7J7GHD5	A0A7J7HU07;A0A7J7HRP8;A0A7J7HRQ4;A0A4S4D280;A0A4S4D1R3;A0A4S4EB98;A0A4V3WJA2;A0A7J7HTZ8;A0A4S4D1T5;A0A7J7GHD5	tr|A0A7J7HU07|A0A7J7HU07_CAMSI Uncharacterized protein OS=Camellia sinensis OX=4442 GN=HYC85_008400 PE=4 SV=1;tr|A0A7J7HRP8|A0A7J7HRP8_CAMSI Uncharacterized protein OS=Camellia sinensis OX=4442 GN=HYC85_008396 PE=3 SV=1;tr|A0A7J7HRQ4|A0A7J7HRQ4_CAMSI Uncha	1	1	8.5	16.192	0	0	0	0	0	0	0	0	0	HYC85_008400	Uncharacterized protein	GO:0020037,GO:0005506,GO:0004497,GO:0016705	heme binding|iron ion binding|monooxygenase activity|oxidoreductase activity, acting on paired donors, with incorporation or reduction of molecular oxygen			KOG0156	[Q]	Cytochrome P450 CYP2 subfamily	Secondary metabolites biosynthesis, transport and catabolism
A0A4S4D1S3	A0A4S4D1S3;A0A7J7HT32	A0A4S4D1S3;A0A7J7HT32	tr|A0A4S4D1S3|A0A4S4D1S3_CAMSI WPP domain-containing protein OS=Camellia sinensis var. sinensis OX=542762 GN=TEA_000537 PE=4 SV=1;tr|A0A7J7HT32|A0A7J7HT32_CAMSI WPP domain-containing protein OS=Camellia sinensis OX=4442 GN=HYC85_008403 PE=4 SV=1	2	2	16.5	19.037	181450	114160	201640	89727	42809	110010	183380	94365	207880	TEA_000537	WPP domain-containing protein	GO:0048527,GO:0000278,GO:0005634	lateral root development|mitotic cell cycle|nucleus
A0A4S4D1S6	A0A4S4D1S6;A0A7J7G8Z9;A0A4S4EIF4	A0A4S4D1S6	tr|A0A4S4D1S6|A0A4S4D1S6_CAMSI Purple acid phosphatase OS=Camellia sinensis var. sinensis OX=542762 GN=TEA_009938 PE=3 SV=1	10	2	19	66.25	31664	19409	0	0	168220	14235	19657	0	69579	TEA_009938	Purple acid phosphatase	GO:0016021,GO:0003993,GO:0046872	integral component of membrane|acid phosphatase activity|metal ion binding			KOG1378	[G]	Purple acid phosphatase	Carbohydrate transport and metabolism
A0A4S4D1X1	A0A4S4D1X1	A0A4S4D1X1	tr|A0A4S4D1X1|A0A4S4D1X1_CAMSI Uncharacterized protein OS=Camellia sinensis var. sinensis OX=542762 GN=TEA_026881 PE=4 SV=1	2	2	18.5	14.441	195720	38660	570570	163320	38307	63229	93026	176260	73444	TEA_026881	Uncharacterized protein	GO:0005525,GO:0022857	GTP binding|transmembrane transporter activity
A0A4S4D1Y7	A0A4S4D1Y7;A0A7J7HKE5;A0A4S4DBG2	A0A4S4D1Y7	tr|A0A4S4D1Y7|A0A4S4D1Y7_CAMSI Peroxidase OS=Camellia sinensis var. sinensis OX=542762 GN=TEA_023923 PE=3 SV=1	7	7	42.2	36.336	4177000	6378000	2789200	10008000	8319400	7583400	6006200	4035000	11741000	TEA_023923	Peroxidase	GO:0042744,GO:0006979,GO:0005576,GO:0020037,GO:0046872,GO:0004601	hydrogen peroxide catabolic process|response to oxidative stress|extracellular region|heme binding|metal ion binding|peroxidase activity	ko00940	Phenylpropanoid biosynthesis
A0A4S4D1Z2	A0A4S4D1Z2;A0A4S4DRY0	A0A4S4D1Z2	tr|A0A4S4D1Z2|A0A4S4D1Z2_CAMSI Uncharacterized protein OS=Camellia sinensis var. sinensis OX=542762 GN=TEA_018170 PE=4 SV=1	3	1	6.5	65.276	0	0	0	160870	244750	0	0	0	143520	TEA_018170	Uncharacterized protein	GO:0006749,GO:0004364,GO:0003746	glutathione metabolic process|glutathione transferase activity|translation elongation factor activity			KOG1627	[J]	Translation elongation factor EF-1 gamma	Translation, ribosomal structure and biogenesis
A0A4S4D214	A0A4S4D214;A0A7J7G9I9	A0A4S4D214	tr|A0A4S4D214|A0A4S4D214_CAMSI Uncharacterized protein OS=Camellia sinensis var. sinensis OX=542762 GN=TEA_018187 PE=3 SV=1	9	1	11.9	102.07	250790	195450	188670	323320	100440	252540	323620	361060	380800	TEA_018187	Uncharacterized protein	GO:0015986,GO:0000276,GO:0015078,GO:0003723	ATP synthesis coupled proton transport|mitochondrial proton-transporting ATP synthase complex, coupling factor F(o)|proton transmembrane transporter activity|RNA binding			KOG1676	[A]	K-homology type RNA binding proteins	RNA processing and modification
A0A4S4D258	A0A4S4D258	A0A4S4D258	tr|A0A4S4D258|A0A4S4D258_CAMSI Uncharacterized protein OS=Camellia sinensis var. sinensis OX=542762 GN=TEA_013520 PE=4 SV=1	15	2	49.8	49.704	137230	114210	32481	50726	75094	99987	54137	60338	46584	TEA_013520	Uncharacterized protein	GO:0016811	hydrolase activity, acting on carbon-nitrogen (but not peptide) bonds, in linear amides	ko00460,ko01200,ko00630,ko00910	Cyanoamino acid metabolism|Carbon metabolism|Glyoxylate and dicarboxylate metabolism|Nitrogen metabolism
A0A4S4D261	A0A4S4D261;A0A4S4DDF8;A0A4S4CZM5	A0A4S4D261;A0A4S4DDF8;A0A4S4CZM5	tr|A0A4S4D261|A0A4S4D261_CAMSI Uncharacterized protein OS=Camellia sinensis var. sinensis OX=542762 GN=TEA_023644 PE=4 SV=1;tr|A0A4S4DDF8|A0A4S4DDF8_CAMSI Uncharacterized protein OS=Camellia sinensis var. sinensis OX=542762 GN=TEA_002071 PE=4 SV=1;tr|A0A4S	5	3	26.6	25.709	0	16362	23946	21271	29615	27352	0	24589	52325	TEA_023644	Uncharacterized protein	GO:0003924,GO:0005525	GTPase activity|GTP binding	ko04144	Endocytosis	KOG0087	[U]	GTPase Rab11/YPT3, small G protein superfamily	Intracellular trafficking, secretion, and vesicular transport
A0A4S4D2B1	A0A4S4D2B1;A0A7J7HFN8	A0A4S4D2B1;A0A7J7HFN8	tr|A0A4S4D2B1|A0A4S4D2B1_CAMSI Electron transfer flavoprotein subunit beta OS=Camellia sinensis var. sinensis OX=542762 GN=TEA_017003 PE=3 SV=1;tr|A0A7J7HFN8|A0A7J7HFN8_CAMSI Electron transfer flavoprotein subunit beta OS=Camellia sinensis OX=4442 GN=HYC85	6	6	20.6	31.727	83379	84053	167380	112810	156470	151210	76243	113180	155010	TEA_017003	Electron transfer flavoprotein subunit beta	GO:0005759,GO:0009055	mitochondrial matrix|electron transfer activity			KOG3180	[C]	Electron transfer flavoprotein, beta subunit	Energy production and conversion
A0A4S4D2D9	A0A4S4D2D9;A0A4S4DID6	A0A4S4D2D9;A0A4S4DID6	tr|A0A4S4D2D9|A0A4S4D2D9_CAMSI Beta_elim_lyase domain-containing protein OS=Camellia sinensis var. sinensis OX=542762 GN=TEA_009667 PE=4 SV=1;tr|A0A4S4DID6|A0A4S4DID6_CAMSI Uncharacterized protein OS=Camellia sinensis var. sinensis OX=542762 GN=TEA_004788	2	0	4.5	60.49	0	0	0	0	0	0	0	0	0	TEA_009667	Beta_elim_lyase domain-containing protein	GO:0006520,GO:1901566,GO:0016829	cellular amino acid metabolic process|organonitrogen compound biosynthetic process|lyase activity	ko00260,ko01230	Glycine, serine and threonine metabolism|Biosynthesis of amino acids	KOG1368	[E]	Threonine aldolase	Amino acid transport and metabolism
A0A4S4D2E8	A0A4S4D2E8;A0A7J7FX59;A0A7J7I9G1;A0A4S4F0U0;A0A7J7H8W6;A0A4S4DM47	A0A4S4D2E8;A0A7J7FX59	tr|A0A4S4D2E8|A0A4S4D2E8_CAMSI Pyruvate dehydrogenase E1 component subunit beta OS=Camellia sinensis var. sinensis OX=542762 GN=TEA_010097 PE=4 SV=1;tr|A0A7J7FX59|A0A7J7FX59_CAMSI Pyruvate dehydrogenase E1 component subunit beta OS=Camellia sinensis OX=444	7	3	23.6	44.373	507400	412260	621170	514940	716060	537740	441600	399440	691230	TEA_010097	Pyruvate dehydrogenase E1 component subunit beta	GO:0006086,GO:0006096,GO:0004739	acetyl-CoA biosynthetic process from pyruvate|glycolytic process|pyruvate dehydrogenase (acetyl-transferring) activity	ko04066,ko01200,ko00620,ko00020,ko00010	HIF-1 signaling pathway|Carbon metabolism|Pyruvate metabolism|Citrate cycle (TCA cycle)|Glycolysis / Gluconeogenesis	KOG0524	[C]	Pyruvate dehydrogenase E1, beta subunit	Energy production and conversion
A0A4S4D2E9	A0A4S4D2E9;A0A7J7HRM9	A0A4S4D2E9;A0A7J7HRM9	tr|A0A4S4D2E9|A0A4S4D2E9_CAMSI Methylcrotonoyl-CoA carboxylase OS=Camellia sinensis var. sinensis OX=542762 GN=TEA_027888 PE=3 SV=1;tr|A0A7J7HRM9|A0A7J7HRM9_CAMSI Methylcrotonoyl-CoA carboxylase OS=Camellia sinensis OX=4442 GN=HYC85_007540 PE=3 SV=1	6	6	16.6	63.402	37431	120110	38107	18071	121830	29302	31105	61990	48697	TEA_027888	Methylcrotonoyl-CoA carboxylase	GO:0005524,GO:0016874	ATP binding|ligase activity	ko00280	Valine, leucine and isoleucine degradation	KOG0540	[EI]	3-Methylcrotonyl-CoA carboxylase, non-biotin containing subunit/Acetyl-CoA carboxylase carboxyl transferase, subunit beta	Amino acid transport and metabolism |Lipid transport and metabolism
A0A4S4D2F8	A0A4S4D2F8;A0A7J7IA45	A0A4S4D2F8;A0A7J7IA45	tr|A0A4S4D2F8|A0A4S4D2F8_CAMSI Uncharacterized protein OS=Camellia sinensis var. sinensis OX=542762 GN=TEA_015371 PE=4 SV=1;tr|A0A7J7IA45|A0A7J7IA45_CAMSI Uncharacterized protein OS=Camellia sinensis OX=4442 GN=HYC85_002650 PE=4 SV=1	7	6	31.6	41.189	195270	61645	583530	141630	548870	98465	229630	120350	394170	TEA_015371	Uncharacterized protein	GO:0006629,GO:0008081	lipid metabolic process|phosphoric diester hydrolase activity
A0A7J7HNG0	A0A7J7HNG0;A0A4S4D2H6	A0A7J7HNG0;A0A4S4D2H6	tr|A0A7J7HNG0|A0A7J7HNG0_CAMSI Cytochrome b561 and DOMON domain-containing protein OS=Camellia sinensis OX=4442 GN=HYC85_006370 PE=4 SV=1;tr|A0A4S4D2H6|A0A4S4D2H6_CAMSI Cytochrome b561 and DOMON domain-containing protein OS=Camellia sinensis var. sinensis	1	1	2.8	42.361	0	0	0	0	0	0	0	0	0	HYC85_006370	Cytochrome b561 and DOMON domain-containing protein	GO:0016021,GO:0046872	integral component of membrane|metal ion binding			KOG4293	[T]	Predicted membrane protein, contains DoH and Cytochrome b-561/ferric reductase transmembrane domains	Signal transduction mechanisms
A0A4S4D2L4	A0A4S4D2L4	A0A4S4D2L4	tr|A0A4S4D2L4|A0A4S4D2L4_CAMSI Uncharacterized protein OS=Camellia sinensis var. sinensis OX=542762 GN=TEA_002525 PE=4 SV=1	12	12	43.9	35.671	29440	178660	0	21321	0	79263	0	0	0	TEA_002525	Uncharacterized protein	GO:0005544,GO:0005509	calcium-dependent phospholipid binding|calcium ion binding			KOG0819	[U]	Annexin	Intracellular trafficking, secretion, and vesicular transport
A0A7J7I9L4	A0A7J7I9L4;A0A4S4DIC4;A0A4S4D2N7	A0A7J7I9L4;A0A4S4DIC4;A0A4S4D2N7	tr|A0A7J7I9L4|A0A7J7I9L4_CAMSI Uncharacterized protein OS=Camellia sinensis OX=4442 GN=HYC85_002293 PE=4 SV=1;tr|A0A4S4DIC4|A0A4S4DIC4_CAMSI Uncharacterized protein OS=Camellia sinensis var. sinensis OX=542762 GN=TEA_003117 PE=4 SV=1;tr|A0A4S4D2N7|A0A4S4D2	4	1	27.2	27.403	0	0	0	0	0	0	0	0	0	HYC85_002293	Uncharacterized protein	GO:0016491	oxidoreductase activity	ko00061,ko01040,ko01212,ko00780	Fatty acid biosynthesis|Biosynthesis of unsaturated fatty acids|Fatty acid metabolism|Biotin metabolism	KOG0725	[R]	Reductases with broad range of substrate specificities	General function prediction only
A0A4S4D2N8	A0A4S4D2N8	A0A4S4D2N8	tr|A0A4S4D2N8|A0A4S4D2N8_CAMSI Epimerase domain-containing protein OS=Camellia sinensis var. sinensis OX=542762 GN=TEA_006021 PE=4 SV=1	18	18	37.3	67.507	392690	469580	198880	372450	852580	219150	343470	300850	326100	TEA_006021	Epimerase domain-containing protein	GO:0003824	catalytic activity	ko00520,ko00561	Amino sugar and nucleotide sugar metabolism|Glycerolipid metabolism	KOG1371	[M]	UDP-glucose 4-epimerase/UDP-sulfoquinovose synthase	Cell wall/membrane/envelope biogenesis
A0A4S4D2Q2	A0A4S4D2Q2;A0A4S4ETI5;A0A024A2S6;A0A4V6RYI5;A0A4S4DTQ7;A0A7J7G7X9;A0A4S4EDP3	A0A4S4D2Q2	tr|A0A4S4D2Q2|A0A4S4D2Q2_CAMSI Uncharacterized protein OS=Camellia sinensis var. sinensis OX=542762 GN=TEA_023215 PE=3 SV=1	18	1	48.1	50.11	0	0	0	0	0	0	0	0	0	TEA_023215	Uncharacterized protein	GO:0005856,GO:0005524	cytoskeleton|ATP binding			KOG0676	[Z]	Actin and related proteins	Cytoskeleton
A0A4S4D2R1	A0A4S4D2R1;A0A4S4D2R2;A0A4S4D314	A0A4S4D2R1	tr|A0A4S4D2R1|A0A4S4D2R1_CAMSI Abhydrolase_3 domain-containing protein OS=Camellia sinensis var. sinensis OX=542762 GN=TEA_006923 PE=4 SV=1	14	1	50	35.605	1104100	1593200	1125900	1304900	1195800	1455900	1382300	1616200	1157400	TEA_006923	Abhydrolase_3 domain-containing protein	GO:0016787	hydrolase activity			KOG1515	[V]	Arylacetamide deacetylase	Defense mechanisms
A0A4S4D2R3	A0A4S4D2R3	A0A4S4D2R3	tr|A0A4S4D2R3|A0A4S4D2R3_CAMSI Abhydrolase_3 domain-containing protein OS=Camellia sinensis var. sinensis OX=542762 GN=TEA_006921 PE=4 SV=1	8	2	40.2	29.556	0	0	95188	213100	161400	163380	0	213140	0	TEA_006921	Abhydrolase_3 domain-containing protein	GO:0016787	hydrolase activity			KOG1515	[V]	Arylacetamide deacetylase	Defense mechanisms
A0A4S4D2S5	A0A4S4D2S5	A0A4S4D2S5	tr|A0A4S4D2S5|A0A4S4D2S5_CAMSI Abhydrolase_3 domain-containing protein OS=Camellia sinensis var. sinensis OX=542762 GN=TEA_006926 PE=4 SV=1	13	3	49.8	35.138	226080	388500	396760	357020	367830	488320	420260	466100	253990	TEA_006926	Abhydrolase_3 domain-containing protein	GO:0016787	hydrolase activity			KOG1515	[V]	Arylacetamide deacetylase	Defense mechanisms
A0A4S4EG93	A0A4S4EG93;A0A4S4D2U0;A0A7J7FTK1	A0A4S4EG93;A0A4S4D2U0;A0A7J7FTK1	tr|A0A4S4EG93|A0A4S4EG93_CAMSI Uncharacterized protein OS=Camellia sinensis var. sinensis OX=542762 GN=TEA_020694 PE=4 SV=1;tr|A0A4S4D2U0|A0A4S4D2U0_CAMSI Uncharacterized protein OS=Camellia sinensis var. sinensis OX=542762 GN=TEA_010100 PE=4 SV=1;tr|A0A7J	1	1	4.9	27.828	0	0	0	0	0	0	0	0	0	TEA_020694	Uncharacterized protein	GO:0006952,GO:0016021	defense response|integral component of membrane
A0A7J7HMF0	A0A7J7HMF0;A0A4S4D2V3	A0A7J7HMF0;A0A4S4D2V3	tr|A0A7J7HMF0|A0A7J7HMF0_CAMSI Uncharacterized protein OS=Camellia sinensis OX=4442 GN=HYC85_006601 PE=4 SV=1;tr|A0A4S4D2V3|A0A4S4D2V3_CAMSI RING-type E3 ubiquitin transferase OS=Camellia sinensis var. sinensis OX=542762 GN=TEA_004257 PE=4 SV=1	4	4	17.3	14.511	404540	354950	476910	496890	160920	370380	325810	258880	337600	HYC85_006601	Uncharacterized protein	GO:0016021	integral component of membrane
A0A4S4D2W4	A0A4S4D2W4	A0A4S4D2W4	tr|A0A4S4D2W4|A0A4S4D2W4_CAMSI Dynein light chain OS=Camellia sinensis var. sinensis OX=542762 GN=TEA_007491 PE=3 SV=1	1	1	14	11.778	0	0	0	0	0	0	0	0	0	TEA_007491	Dynein light chain	GO:0007017,GO:0005737,GO:0030286,GO:0016021,GO:0005874	microtubule-based process|cytoplasm|dynein complex|integral component of membrane|microtubule			KOG3430	[Z]	Dynein light chain type 1	Cytoskeleton
A0A4S4D2W6	A0A4S4D2W6	A0A4S4D2W6	tr|A0A4S4D2W6|A0A4S4D2W6_CAMSI Protein TIC 20 OS=Camellia sinensis var. sinensis OX=542762 GN=TEA_028401 PE=3 SV=1	2	2	14.4	24.401	115600	106260	236400	144510	73900	146110	155510	81981	166650	TEA_028401	Protein TIC 20	GO:0009706,GO:0016021	chloroplast inner membrane|integral component of membrane
A0A4S4D2W8	A0A4S4D2W8;A0A7J7GKN2	A0A4S4D2W8;A0A7J7GKN2	tr|A0A4S4D2W8|A0A4S4D2W8_CAMSI Uncharacterized protein OS=Camellia sinensis var. sinensis OX=542762 GN=TEA_028402 PE=4 SV=1;tr|A0A7J7GKN2|A0A7J7GKN2_CAMSI Uncharacterized protein OS=Camellia sinensis OX=4442 GN=HYC85_022536 PE=4 SV=1	4	4	36.4	14.055	170580	87561	160860	132680	95400	136490	78138	132420	129710	TEA_028402	Uncharacterized protein
A0A4S4D348	A0A4S4D348	A0A4S4D348	tr|A0A4S4D348|A0A4S4D348_CAMSI Abhydrolase_2 domain-containing protein OS=Camellia sinensis var. sinensis OX=542762 GN=TEA_002035 PE=4 SV=1	1	1	3.6	48.309	0	0	0	0	0	0	0	0	0	TEA_002035	Abhydrolase_2 domain-containing protein	GO:0016787	hydrolase activity	ko00564	Glycerophospholipid metabolism	KOG2112	[I]	Lysophospholipase	Lipid transport and metabolism
A0A4S4D357	A0A4S4D357;A0A7J7HH18	A0A4S4D357;A0A7J7HH18	tr|A0A4S4D357|A0A4S4D357_CAMSI 23 kDa subunit of oxygen evolving system of photosystem II OS=Camellia sinensis var. sinensis OX=542762 GN=TEA_006121 PE=3 SV=1;tr|A0A7J7HH18|A0A7J7HH18_CAMSI 23 kDa subunit of oxygen evolving system of photosystem II OS=Came	10	10	37.8	30.496	1241900	540550	1700300	823330	387160	858830	1203900	891520	1201500	TEA_006121	23 kDa subunit of oxygen evolving system of photosystem II	GO:0015979,GO:0009535,GO:0019898,GO:0009654,GO:0005509	photosynthesis|chloroplast thylakoid membrane|extrinsic component of membrane|photosystem II oxygen evolving complex|calcium ion binding
A0A7J7GJ34	A0A7J7GJ34;A0A4S4D358	A0A7J7GJ34;A0A4S4D358	tr|A0A7J7GJ34|A0A7J7GJ34_CAMSI Inorganic diphosphatase OS=Camellia sinensis OX=4442 GN=HYC85_021980 PE=3 SV=1;tr|A0A4S4D358|A0A4S4D358_CAMSI Inorganic diphosphatase OS=Camellia sinensis var. sinensis OX=542762 GN=TEA_006112 PE=3 SV=1	9	2	36.6	24.61	0	0	0	0	0	0	0	0	0	HYC85_021980	Inorganic diphosphatase	GO:0006796,GO:0005737,GO:0004427,GO:0000287	phosphate-containing compound metabolic process|cytoplasm|inorganic diphosphatase activity|magnesium ion binding	ko00190	Oxidative phosphorylation	KOG1626	[C]	Inorganic pyrophosphatase/Nucleosome remodeling factor, subunit NURF38	Energy production and conversion
A0A4S4D389	A0A4S4D389;A0A7J7FU48	A0A4S4D389;A0A7J7FU48	tr|A0A4S4D389|A0A4S4D389_CAMSI Threonine synthase OS=Camellia sinensis var. sinensis OX=542762 GN=TEA_029819 PE=3 SV=1;tr|A0A7J7FU48|A0A7J7FU48_CAMSI Threonine synthase OS=Camellia sinensis OX=4442 GN=HYC85_027980 PE=3 SV=1	12	5	30.7	57.716	159130	324910	89778	223420	383550	106690	142330	127250	231380	TEA_029819	Threonine synthase	GO:0009088,GO:0030170,GO:0004795	threonine biosynthetic process|pyridoxal phosphate binding|threonine synthase activity	ko00260,ko01230,ko00750	Glycine, serine and threonine metabolism|Biosynthesis of amino acids|Vitamin B6 metabolism
A0A4S4D3C1	A0A4S4D3C1;A0A7J7IAL3	A0A4S4D3C1;A0A7J7IAL3	tr|A0A4S4D3C1|A0A4S4D3C1_CAMSI Uncharacterized protein OS=Camellia sinensis var. sinensis OX=542762 GN=TEA_029394 PE=4 SV=1;tr|A0A7J7IAL3|A0A7J7IAL3_CAMSI Uncharacterized protein OS=Camellia sinensis OX=4442 GN=HYC85_002846 PE=4 SV=1	2	2	6.3	39.65	0	43062	0	41348	47340	51089	0	52971	62077	TEA_029394	Uncharacterized protein	GO:0016021	integral component of membrane
A0A4S4D3C2	A0A4S4D3C2	A0A4S4D3C2	tr|A0A4S4D3C2|A0A4S4D3C2_CAMSI Uncharacterized protein OS=Camellia sinensis var. sinensis OX=542762 GN=TEA_004190 PE=4 SV=1	1	1	2.5	69.471	0	0	0	0	0	0	0	0	0	TEA_004190	Uncharacterized protein	GO:0006952,GO:0043531	defense response|ADP binding			KOG4658	[T]	Apoptotic ATPase	Signal transduction mechanisms
A0A4S4D3C6	A0A4S4D3C6;A0A7J7FTA9;A0A7J7FPT2	A0A4S4D3C6;A0A7J7FTA9	tr|A0A4S4D3C6|A0A4S4D3C6_CAMSI Peroxidase OS=Camellia sinensis var. sinensis OX=542762 GN=TEA_001620 PE=3 SV=1;tr|A0A7J7FTA9|A0A7J7FTA9_CAMSI Peroxidase OS=Camellia sinensis OX=4442 GN=HYC85_031007 PE=3 SV=1	6	2	26.5	43.587	0	0	0	0	0	0	0	0	0	TEA_001620	Peroxidase	GO:0042744,GO:0006979,GO:0005576,GO:0020037,GO:0046872,GO:0004601	hydrogen peroxide catabolic process|response to oxidative stress|extracellular region|heme binding|metal ion binding|peroxidase activity	ko00940	Phenylpropanoid biosynthesis
A0A4S4D3D2	A0A4S4D3D2;A0A7J7HDS0;A0A7J7HFU7	A0A4S4D3D2;A0A7J7HDS0	tr|A0A4S4D3D2|A0A4S4D3D2_CAMSI Uncharacterized protein OS=Camellia sinensis var. sinensis OX=542762 GN=TEA_000680 PE=3 SV=1;tr|A0A7J7HDS0|A0A7J7HDS0_CAMSI Uncharacterized protein OS=Camellia sinensis OX=4442 GN=HYC85_012778 PE=3 SV=1	8	8	12.2	80.434	56208	397920	19053	115290	98659	0	28411	0	0	TEA_000680	Uncharacterized protein	GO:0005975,GO:0016021,GO:0004553	carbohydrate metabolic process|integral component of membrane|hydrolase activity, hydrolyzing O-glycosyl compounds			KOG0626	[G]	Beta-glucosidase, lactase phlorizinhydrolase, and related proteins	Carbohydrate transport and metabolism
A0A4S4D3D9	A0A4S4D3D9	A0A4S4D3D9	tr|A0A4S4D3D9|A0A4S4D3D9_CAMSI Uncharacterized protein OS=Camellia sinensis var. sinensis OX=542762 GN=TEA_025746 PE=3 SV=1	5	3	13.7	53.501	46956	81512	0	54694	95060	0	0	0	63175	TEA_025746	Uncharacterized protein	GO:0004177,GO:0008237,GO:0008270	aminopeptidase activity|metallopeptidase activity|zinc ion binding			KOG2596	[E]	Aminopeptidase I zinc metalloprotease (M18)	Amino acid transport and metabolism
F4YFA9	F4YFA9;A0A4S4D3G4;F4YFE0;A0A7J7HIG7	F4YFA9;A0A4S4D3G4	tr|F4YFA9|F4YFA9_CAMSI Uncharacterized protein OS=Camellia sinensis OX=4442 PE=2 SV=1;tr|A0A4S4D3G4|A0A4S4D3G4_CAMSI Uncharacterized protein OS=Camellia sinensis var. sinensis OX=542762 GN=TEA_009923 PE=4 SV=1	5	5	44.9	18.349	0	137600	0	0	137590	293060	223770	81423	181270		Uncharacterized protein
A0A4S4D3H4	A0A4S4D3H4;A0A7J7HTM8	A0A4S4D3H4;A0A7J7HTM8	tr|A0A4S4D3H4|A0A4S4D3H4_CAMSI Uncharacterized protein OS=Camellia sinensis var. sinensis OX=542762 GN=TEA_021270 PE=4 SV=1;tr|A0A7J7HTM8|A0A7J7HTM8_CAMSI Uncharacterized protein OS=Camellia sinensis OX=4442 GN=HYC85_008272 PE=4 SV=1	4	4	12.9	29.799	32578	0	0	0	41530	0	97376	0	36526	TEA_021270	Uncharacterized protein	GO:0016021	integral component of membrane			KOG4754	[G]	Predicted phosphoglycerate mutase	Carbohydrate transport and metabolism
A0A4S4D3H7	A0A4S4D3H7;A0A4V3WKT5;A0A7J7GJ11	A0A4S4D3H7;A0A4V3WKT5	tr|A0A4S4D3H7|A0A4S4D3H7_CAMSI Uncharacterized protein OS=Camellia sinensis var. sinensis OX=542762 GN=TEA_006129 PE=4 SV=1;tr|A0A4V3WKT5|A0A4V3WKT5_CAMSI Uncharacterized protein OS=Camellia sinensis var. sinensis OX=542762 GN=TEA_015625 PE=4 SV=1	7	1	18.6	50.05	23379	0	0	20248	0	29773	0	0	35403	TEA_006129	Uncharacterized protein	GO:0003924,GO:0005525	GTPase activity|GTP binding	ko04144,ko04152	Endocytosis|AMPK signaling pathway	KOG0078	[TU]	GTP-binding protein SEC4, small G protein superfamily, and related Ras family GTP-binding proteins	Signal transduction mechanisms |Intracellular trafficking, secretion, and vesicular transport
A0A4S4D3K1	A0A4S4D3K1	A0A4S4D3K1	tr|A0A4S4D3K1|A0A4S4D3K1_CAMSI Pectinesterase OS=Camellia sinensis var. sinensis OX=542762 GN=TEA_009278 PE=4 SV=1	1	1	1.2	81.964	44297	0	42373	33565	0	61964	96113	47708	68173	TEA_009278	Pectinesterase	GO:0042545,GO:0045490,GO:0045330,GO:0030599	cell wall modification|pectin catabolic process|aspartyl esterase activity|pectinesterase activity
A0A4S4D3K6	A0A4S4D3K6;A0A7J7GZG2;A0A7J7I9I3	A0A4S4D3K6;A0A7J7GZG2;A0A7J7I9I3	tr|A0A4S4D3K6|A0A4S4D3K6_CAMSI Uncharacterized protein OS=Camellia sinensis var. sinensis OX=542762 GN=TEA_021483 PE=3 SV=1;tr|A0A7J7GZG2|A0A7J7GZG2_CAMSI Uncharacterized protein OS=Camellia sinensis OX=4442 GN=HYC85_015589 PE=3 SV=1;tr|A0A7J7I9I3|A0A7J7I9	3	2	5.5	65.961	209790	0	0	154430	347150	0	0	189020	211920	TEA_021483	Uncharacterized protein	GO:0004791	thioredoxin-disulfide reductase activity			KOG2501	[R]	Thioredoxin, nucleoredoxin and related proteins	General function prediction only
A0A4S4D3L2	A0A4S4D3L2;A0A7J7FTU5	A0A4S4D3L2;A0A7J7FTU5	tr|A0A4S4D3L2|A0A4S4D3L2_CAMSI Alpha-aminoacylpeptide hydrolase OS=Camellia sinensis var. sinensis OX=542762 GN=TEA_029825 PE=3 SV=1;tr|A0A7J7FTU5|A0A7J7FTU5_CAMSI Aminopeptidase OS=Camellia sinensis OX=4442 GN=HYC85_027981 PE=3 SV=1	21	21	25	117.72	12976	462320	0	4291.8	417030	3251.4	0	5339.9	3724.8	TEA_029825	Alpha-aminoacylpeptide hydrolase	GO:0043231,GO:0016020,GO:0008237,GO:0008270	intracellular membrane-bounded organelle|membrane|metallopeptidase activity|zinc ion binding			KOG1046	[EO]	Puromycin-sensitive aminopeptidase and related aminopeptidases	Amino acid transport and metabolism |Posttranslational modification, protein turnover, chaperones
A0A4S4D3N9	A0A4S4D3N9	A0A4S4D3N9	tr|A0A4S4D3N9|A0A4S4D3N9_CAMSI Phosphoglucomutase (alpha-D-glucose-1,6-bisphosphate-dependent) OS=Camellia sinensis var. sinensis OX=542762 GN=TEA_004186 PE=4 SV=1	4	4	8.7	61.202	0	128160	0	0	94418	0	0	0	28780	TEA_004186	Phosphoglucomutase (alpha-D-glucose-1,6-bisphosphate-dependent)	GO:0005975,GO:0016868	carbohydrate metabolic process|intramolecular transferase activity, phosphotransferases			KOG1220	[G]	Phosphoglucomutase/phosphomannomutase	Carbohydrate transport and metabolism
A0A7J7GB21	A0A7J7GB21;A0A4S4D3P2;A0A7J7G748;A0A7J7G8G7;A0A4S4D515;A0A4V3WQR5	A0A7J7GB21;A0A4S4D3P2;A0A7J7G748;A0A7J7G8G7;A0A4S4D515;A0A4V3WQR5	tr|A0A7J7GB21|A0A7J7GB21_CAMSI BBE domain-containing protein OS=Camellia sinensis OX=4442 GN=HYC85_024100 PE=4 SV=1;tr|A0A4S4D3P2|A0A4S4D3P2_CAMSI FAD-binding PCMH-type domain-containing protein OS=Camellia sinensis var. sinensis OX=542762 GN=TEA_004707 PE	2	2	9.6	13.409	107020	0	104710	0	142150	0	54224	0	0	HYC85_024100	BBE domain-containing protein	GO:0050660,GO:0016491	flavin adenine dinucleotide binding|oxidoreductase activity
A0A4S4D3Q6	A0A4S4D3Q6;A0A7J7GDZ9;A0A7J7I6L1;A0A4S4E3P5	A0A4S4D3Q6;A0A7J7GDZ9	tr|A0A4S4D3Q6|A0A4S4D3Q6_CAMSI Dirigent protein OS=Camellia sinensis var. sinensis OX=542762 GN=TEA_024157 PE=3 SV=1;tr|A0A7J7GDZ9|A0A7J7GDZ9_CAMSI Dirigent protein OS=Camellia sinensis OX=4442 GN=HYC85_022814 PE=3 SV=1	3	3	19.9	20.209	0	0	0	0	0	0	0	0	0	TEA_024157	Dirigent protein	GO:0048046	apoplast
A0A4S4D3R5	A0A4S4D3R5	A0A4S4D3R5	tr|A0A4S4D3R5|A0A4S4D3R5_CAMSI Multifunctional fusion protein OS=Camellia sinensis var. sinensis OX=542762 GN=TEA_024167 PE=3 SV=1	1	1	4.6	23.398	0	0	0	0	0	0	0	0	0	TEA_024167	Multifunctional fusion protein	GO:0048046,GO:0016021	apoplast|integral component of membrane
A0A7J7H9W1	A0A7J7H9W1;A0A4S4EGS1;A0A4S4D3S1;A0A7J7I767	A0A7J7H9W1;A0A4S4EGS1;A0A4S4D3S1;A0A7J7I767	tr|A0A7J7H9W1|A0A7J7H9W1_CAMSI Vesicle-fusing ATPase OS=Camellia sinensis OX=4442 GN=HYC85_011723 PE=3 SV=1;tr|A0A4S4EGS1|A0A4S4EGS1_CAMSI Vesicle-fusing ATPase OS=Camellia sinensis var. sinensis OX=542762 GN=TEA_011579 PE=3 SV=1;tr|A0A4S4D3S1|A0A4S4D3S1_C	3	3	5.4	75.582	0	17874	0	0	38299	0	0	0	0	HYC85_011723	Vesicle-fusing ATPase	GO:0015031,GO:0035494,GO:0005737,GO:0005524,GO:0016887,GO:0046872	protein transport|SNARE complex disassembly|cytoplasm|ATP binding|ATP hydrolysis activity|metal ion binding			KOG0741	[O]	AAA+-type ATPase	Posttranslational modification, protein turnover, chaperones
A0A7J7FX66	A0A7J7FX66;A0A4S4D3T1;A0A7J7GVC9;A0A7J7FY84;A0A4S4DKY4;A0A4S4EIR1	A0A7J7FX66;A0A4S4D3T1;A0A7J7GVC9	tr|A0A7J7FX66|A0A7J7FX66_CAMSI VWFA domain-containing protein OS=Camellia sinensis OX=4442 GN=HYC85_029106 PE=4 SV=1;tr|A0A4S4D3T1|A0A4S4D3T1_CAMSI Uncharacterized protein OS=Camellia sinensis var. sinensis OX=542762 GN=TEA_022331 PE=4 SV=1;tr|A0A7J7GVC9|A	3	0	6.3	58.596	0	0	0	0	0	0	0	0	0	HYC85_029106	VWFA domain-containing protein
A0A4S4D3T3	A0A4S4D3T3;A0A7J7H6M1	A0A4S4D3T3;A0A7J7H6M1	tr|A0A4S4D3T3|A0A4S4D3T3_CAMSI RRM domain-containing protein OS=Camellia sinensis var. sinensis OX=542762 GN=TEA_029039 PE=4 SV=1;tr|A0A7J7H6M1|A0A7J7H6M1_CAMSI RRM domain-containing protein OS=Camellia sinensis OX=4442 GN=HYC85_013461 PE=4 SV=1	7	6	33.9	32.186	171120	157270	157970	144800	45649	112660	147090	168560	163380	TEA_029039	RRM domain-containing protein	GO:0003723	RNA binding
A0A4S4D3T9	A0A4S4D3T9	A0A4S4D3T9	tr|A0A4S4D3T9|A0A4S4D3T9_CAMSI Uncharacterized protein OS=Camellia sinensis var. sinensis OX=542762 GN=TEA_003593 PE=4 SV=1	1	1	5.2	15.033	91643	0	97511	147820	107620	102170	94026	62950	99841	TEA_003593	Uncharacterized protein	GO:0016021	integral component of membrane
A0A7J7H2T4	A0A7J7H2T4;A0A4S4D3V4	A0A7J7H2T4;A0A4S4D3V4	tr|A0A7J7H2T4|A0A7J7H2T4_CAMSI GFO_IDH_MocA domain-containing protein OS=Camellia sinensis OX=4442 GN=HYC85_016256 PE=4 SV=1;tr|A0A4S4D3V4|A0A4S4D3V4_CAMSI GFO_IDH_MocA domain-containing protein OS=Camellia sinensis var. sinensis OX=542762 GN=TEA_027096 PE	3	1	16.7	30.743	0	0	0	0	0	0	0	0	0	HYC85_016256	GFO_IDH_MocA domain-containing protein	GO:0000166	nucleotide binding			KOG2741	[GQ]	Dimeric dihydrodiol dehydrogenase	Carbohydrate transport and metabolism |Secondary metabolites biosynthesis, transport and catabolism
A0A4S4EL57	A0A4S4EL57;A0A4S4D506;A0A4S4D3W9;A0A7J7FUB9	A0A4S4EL57;A0A4S4D506;A0A4S4D3W9;A0A7J7FUB9	tr|A0A4S4EL57|A0A4S4EL57_CAMSI Serine O-acetyltransferase OS=Camellia sinensis var. sinensis OX=542762 GN=TEA_020084 PE=3 SV=1;tr|A0A4S4D506|A0A4S4D506_CAMSI Serine O-acetyltransferase OS=Camellia sinensis var. sinensis OX=542762 GN=TEA_024251 PE=3 SV=1;tr	1	1	4.8	30.905	0	0	0	0	0	0	0	0	0	TEA_020084	Serine O-acetyltransferase	GO:0006535,GO:0005737,GO:0009001	cysteine biosynthetic process from serine|cytoplasm|serine O-acetyltransferase activity	ko01200,ko01230,ko00270,ko00920	Carbon metabolism|Biosynthesis of amino acids|Cysteine and methionine metabolism|Sulfur metabolism	KOG4750	[E]	Serine O-acetyltransferase	Amino acid transport and metabolism
A0A7J7GZ57	A0A7J7GZ57;A0A4S4D3X1	A0A7J7GZ57;A0A4S4D3X1	tr|A0A7J7GZ57|A0A7J7GZ57_CAMSI Chlorophyll a-b binding protein, chloroplastic OS=Camellia sinensis OX=4442 GN=HYC85_018861 PE=3 SV=1;tr|A0A4S4D3X1|A0A4S4D3X1_CAMSI Chlorophyll a-b binding protein, chloroplastic OS=Camellia sinensis var. sinensis OX=542762	12	5	69.8	28.131	57549000	34112000	92210000	44693000	34625000	64306000	74550000	64441000	44059000	HYC85_018861	Chlorophyll a-b binding protein, chloroplastic	GO:0009765,GO:0018298,GO:0009535,GO:0016021,GO:0009522,GO:0009523,GO:0016168	photosynthesis, light harvesting|protein-chromophore linkage|chloroplast thylakoid membrane|integral component of membrane|photosystem I|photosystem II|chlorophyll binding	ko00196	Photosynthesis - antenna proteins
A0A4S4D640	A0A4S4D640;A0A4S4D3X2;A0A7J7GAP9	A0A4S4D640;A0A4S4D3X2;A0A7J7GAP9	tr|A0A4S4D640|A0A4S4D640_CAMSI Oligopeptidase A OS=Camellia sinensis var. sinensis OX=542762 GN=TEA_008919 PE=3 SV=1;tr|A0A4S4D3X2|A0A4S4D3X2_CAMSI Uncharacterized protein OS=Camellia sinensis var. sinensis OX=542762 GN=TEA_002524 PE=3 SV=1;tr|A0A7J7GAP9|A	2	2	7.2	58.561	0	0	0	0	0	0	0	0	0	TEA_008919	Oligopeptidase A	GO:0046872,GO:0004222	metal ion binding|metalloendopeptidase activity			KOG2089	[O]	Metalloendopeptidase family - saccharolysin & thimet oligopeptidase	Posttranslational modification, protein turnover, chaperones
A0A4S4D406	A0A4S4D406	A0A4S4D406	tr|A0A4S4D406|A0A4S4D406_CAMSI UDPGT domain-containing protein OS=Camellia sinensis var. sinensis OX=542762 GN=TEA_006024 PE=3 SV=1	1	1	4.4	33.268	0	0	0	0	0	0	0	0	0	TEA_006024	UDPGT domain-containing protein	GO:0008194	UDP-glycosyltransferase activity			KOG1192	[GC]	UDP-glucuronosyl and UDP-glucosyl transferase	Carbohydrate transport and metabolism |Energy production and conversion
A0A4S4D412	A0A4S4D412;A0A7J7GRH8;A0A4S4D1H9;M9P433	A0A4S4D412;A0A7J7GRH8;A0A4S4D1H9	tr|A0A4S4D412|A0A4S4D412_CAMSI Uncharacterized protein OS=Camellia sinensis var. sinensis OX=542762 GN=TEA_004710 PE=4 SV=1;tr|A0A7J7GRH8|A0A7J7GRH8_CAMSI Uncharacterized protein OS=Camellia sinensis OX=4442 GN=HYC85_020932 PE=4 SV=1;tr|A0A4S4D1H9|A0A4S4D1	7	3	67.3	24.141	4961900	37954	693220	4408900	8535800	770440	2420200	394530	20961000	TEA_004710	Uncharacterized protein
A0A4S4D416	A0A4S4D416;A0A7J7I1Z5	A0A4S4D416;A0A7J7I1Z5	tr|A0A4S4D416|A0A4S4D416_CAMSI DUF1421 domain-containing protein OS=Camellia sinensis var. sinensis OX=542762 GN=TEA_020484 PE=4 SV=1;tr|A0A7J7I1Z5|A0A7J7I1Z5_CAMSI DUF1421 domain-containing protein OS=Camellia sinensis OX=4442 GN=HYC85_005902 PE=4 SV=1	3	3	7.3	60.246	0	27433	0	17930	0	0	0	0	28830	TEA_020484	DUF1421 domain-containing protein
A0A7J7I203	A0A7J7I203;A0A4S4D418	A0A7J7I203;A0A4S4D418	tr|A0A7J7I203|A0A7J7I203_CAMSI Isocitrate dehydrogenase (NADP(+)) OS=Camellia sinensis OX=4442 GN=HYC85_005912 PE=3 SV=1;tr|A0A4S4D418|A0A4S4D418_CAMSI Isocitrate dehydrogenase (NADP(+)) OS=Camellia sinensis var. sinensis OX=542762 GN=TEA_020478 PE=3 SV=1	7	5	15	58.667	254620	390170	208980	188960	672210	249040	0	165530	507530	HYC85_005912	Isocitrate dehydrogenase (NADP(+))	GO:0006102,GO:0043229,GO:0004450,GO:0000287,GO:0051287	isocitrate metabolic process|intracellular organelle|isocitrate dehydrogenase (NADP+) activity|magnesium ion binding|NAD binding	ko01200,ko04146,ko00020,ko00720,ko01210,ko01230,ko00480	Carbon metabolism|Peroxisome|Citrate cycle (TCA cycle)|Carbon fixation pathways in prokaryotes|2-Oxocarboxylic acid metabolism|Biosynthesis of amino acids|Glutathione metabolism	KOG1526	[C]	NADP-dependent isocitrate dehydrogenase	Energy production and conversion
A0A4S4D433	A0A4S4D433;A0A4S4EUX1;A0A7J7HHI2;A0A4S4ETE6	A0A4S4D433;A0A4S4EUX1	tr|A0A4S4D433|A0A4S4D433_CAMSI Abhydrolase_3 domain-containing protein OS=Camellia sinensis var. sinensis OX=542762 GN=TEA_006925 PE=4 SV=1;tr|A0A4S4EUX1|A0A4S4EUX1_CAMSI Abhydrolase_3 domain-containing protein OS=Camellia sinensis var. sinensis OX=542762	8	5	31.6	34.766	72374	29399	0	0	46483	0	27427	29141	52294	TEA_006925	Abhydrolase_3 domain-containing protein	GO:0016787	hydrolase activity			KOG1515	[V]	Arylacetamide deacetylase	Defense mechanisms
A0A4S4D435	A0A4S4D435;A0A7J7FQX2	A0A4S4D435	tr|A0A4S4D435|A0A4S4D435_CAMSI Glucose-1-phosphate adenylyltransferase OS=Camellia sinensis var. sinensis OX=542762 GN=TEA_001900 PE=3 SV=1	20	4	29.4	100.89	857900	997700	675860	794860	923590	694510	705030	593730	607500	TEA_001900	Glucose-1-phosphate adenylyltransferase	GO:0005978,GO:0019252,GO:0055085,GO:0009507,GO:0016021,GO:0005524,GO:0043169,GO:0008878	glycogen biosynthetic process|starch biosynthetic process|transmembrane transport|chloroplast|integral component of membrane|ATP binding|cation binding|glucose-1-phosphate adenylyltransferase activity	ko00520,ko00500	Amino sugar and nucleotide sugar metabolism|Starch and sucrose metabolism	KOG1322	[M]	GDP-mannose pyrophosphorylase/mannose-1-phosphate guanylyltransferase	Cell wall/membrane/envelope biogenesis
A0A4S4D439	A0A4S4D439;A0A4S4DFV6;A0A7J7GMK4;A0A4S4E4L5;A0A4V3WLT0;A0A7J7FYR4;A0A7J7FZN9;A0A7J7G0I4	A0A4S4D439	tr|A0A4S4D439|A0A4S4D439_CAMSI Uncharacterized protein OS=Camellia sinensis var. sinensis OX=542762 GN=TEA_015584 PE=4 SV=1	6	1	9.1	100.76	0	0	0	0	0	0	0	0	0	TEA_015584	Uncharacterized protein	GO:0005524,GO:0016787,GO:0003676,GO:0003724	ATP binding|hydrolase activity|nucleic acid binding|RNA helicase activity			KOG0332	[A]	ATP-dependent RNA helicase	RNA processing and modification
A0A4S4D446	A0A4S4D446	A0A4S4D446	tr|A0A4S4D446|A0A4S4D446_CAMSI E2_bind domain-containing protein OS=Camellia sinensis var. sinensis OX=542762 GN=TEA_001901 PE=3 SV=1	7	7	9.6	112.1	22299	66816	15196	0	80334	18709	17182	28314	36643	TEA_001901	E2_bind domain-containing protein	GO:0045116,GO:0016021,GO:0019781,GO:0016740	protein neddylation|integral component of membrane|NEDD8 activating enzyme activity|transferase activity
F4YFB8	F4YFB8;A0A4S4D465;A0A7J7GXJ9;F4YFI6	F4YFB8;A0A4S4D465;A0A7J7GXJ9	tr|F4YFB8|F4YFB8_CAMSI 4-hydroxy-4-methyl-2-oxoglutarate aldolase OS=Camellia sinensis OX=4442 PE=2 SV=1;tr|A0A4S4D465|A0A4S4D465_CAMSI 4-hydroxy-4-methyl-2-oxoglutarate aldolase OS=Camellia sinensis var. sinensis OX=542762 GN=TEA_027270 PE=3 SV=1;tr|A0A7J	7	6	50	17.8	524800	441850	629870	343240	514270	803830	696350	502180	864490		4-hydroxy-4-methyl-2-oxoglutarate aldolase	GO:0032259,GO:0051252,GO:0047443,GO:0046872,GO:0008168,GO:0008948,GO:0008428	methylation|regulation of RNA metabolic process|4-hydroxy-4-methyl-2-oxoglutarate aldolase activity|metal ion binding|methyltransferase activity|oxaloacetate decarboxylase activity|ribonuclease inhibitor activity
A0A4S4D471	A0A4S4D471;F4YFJ7	A0A4S4D471	tr|A0A4S4D471|A0A4S4D471_CAMSI Coatomer subunit zeta OS=Camellia sinensis var. sinensis OX=542762 GN=TEA_001708 PE=3 SV=1	5	3	30.8	23.132	260790	131340	159260	255940	151010	272310	373800	223330	260890	TEA_001708	Coatomer subunit zeta	GO:0015031,GO:0006890,GO:0030126,GO:0000139	protein transport|retrograde vesicle-mediated transport, Golgi to endoplasmic reticulum|COPI vesicle coat|Golgi membrane			KOG3343	[U]	Vesicle coat complex COPI, zeta subunit	Intracellular trafficking, secretion, and vesicular transport
A0A4S4D476	A0A4S4D476;A0A7J7GF85	A0A4S4D476;A0A7J7GF85	tr|A0A4S4D476|A0A4S4D476_CAMSI ATP-dependent Clp protease proteolytic subunit OS=Camellia sinensis var. sinensis OX=542762 GN=TEA_007256 PE=3 SV=1;tr|A0A7J7GF85|A0A7J7GF85_CAMSI ATP-dependent Clp protease proteolytic subunit OS=Camellia sinensis OX=4442 GN	5	5	33.5	26.409	188410	140050	229460	171830	163650	244750	121040	232260	284520	TEA_007256	ATP-dependent Clp protease proteolytic subunit	GO:0009570,GO:0009526,GO:0004176,GO:0004252	chloroplast stroma|plastid envelope|ATP-dependent peptidase activity|serine-type endopeptidase activity	ko04112	Cell cycle - Caulobacter	KOG0840	[O]	ATP-dependent Clp protease, proteolytic subunit	Posttranslational modification, protein turnover, chaperones
A0A4S4D483	A0A4S4D483;A0A7J7GYN3	A0A4S4D483;A0A7J7GYN3	tr|A0A4S4D483|A0A4S4D483_CAMSI Uncharacterized protein OS=Camellia sinensis var. sinensis OX=542762 GN=TEA_025545 PE=3 SV=1;tr|A0A7J7GYN3|A0A7J7GYN3_CAMSI Uncharacterized protein (Fragment) OS=Camellia sinensis OX=4442 GN=HYC85_016057 PE=4 SV=1	2	2	6.1	48.251	1589200	680760	2057000	1087900	1002900	1268500	1557800	1665500	986770	TEA_025545	Uncharacterized protein	GO:0006788,GO:0015979,GO:0009507,GO:0004392	heme oxidation|photosynthesis|chloroplast|heme oxygenase (decyclizing) activity	ko00860	Porphyrin and chlorophyll metabolism	KOG4480	[P]	Heme oxygenase	Inorganic ion transport and metabolism
A0A4S4D486	A0A4S4D486;A0A7J7GM27;A0A7J7HDT8;A0A4S4DSL6;A0A7J7HJU9;A0A7J7H082;A0A4S4D7G5;A0A4S4D9F2;A0A7J7GNT8;A0A7J7H7T0	A0A4S4D486;A0A7J7GM27	tr|A0A4S4D486|A0A4S4D486_CAMSI DUF3700 domain-containing protein OS=Camellia sinensis var. sinensis OX=542762 GN=TEA_001933 PE=4 SV=1;tr|A0A7J7GM27|A0A7J7GM27_CAMSI DUF3700 domain-containing protein OS=Camellia sinensis OX=4442 GN=HYC85_019392 PE=4 SV=1	16	11	47.5	53.856	3371500	2646900	2886000	2956200	2400900	3369700	3502300	3506900	2615700	TEA_001933	DUF3700 domain-containing protein	GO:0005634,GO:0046982	nucleus|protein heterodimerization activity
A0A4S4D499	A0A4S4D499	A0A4S4D499	tr|A0A4S4D499|A0A4S4D499_CAMSI Uncharacterized protein OS=Camellia sinensis var. sinensis OX=542762 GN=TEA_003291 PE=3 SV=1	7	1	40.9	16.482	0	0	0	0	0	0	0	0	0	TEA_003291	Uncharacterized protein	GO:0016020,GO:0046933	membrane|proton-transporting ATP synthase activity, rotational mechanism	ko00190	Oxidative phosphorylation	KOG1662	[C]	Mitochondrial F1F0-ATP synthase, subunit OSCP/ATP5	Energy production and conversion
A0A7J7I2G2	A0A7J7I2G2;A0A4Y6JMZ4;A0A4S4D4B0;A0A4S4DY18	A0A7J7I2G2;A0A4Y6JMZ4;A0A4S4D4B0	tr|A0A7J7I2G2|A0A7J7I2G2_CAMSI Uncharacterized protein OS=Camellia sinensis OX=4442 GN=HYC85_006062 PE=3 SV=1;tr|A0A4Y6JMZ4|A0A4Y6JMZ4_CAMSI KCR1 OS=Camellia sinensis OX=4442 GN=KCR1 PE=2 SV=1;tr|A0A4S4D4B0|A0A4S4D4B0_CAMSI Uncharacterized protein OS=Camel	3	3	10.6	35.61	38660	93241	30009	34385	46468	42233	36733	34775	37709	HYC85_006062	Uncharacterized protein	GO:0016491	oxidoreductase activity	ko01212,ko01040,ko00062,ko00140	Fatty acid metabolism|Biosynthesis of unsaturated fatty acids|Fatty acid elongation|Steroid hormone biosynthesis
A0A4S4D4C2	A0A4S4D4C2;A0A7J7I1N7	A0A4S4D4C2;A0A7J7I1N7	tr|A0A4S4D4C2|A0A4S4D4C2_CAMSI Uncharacterized protein OS=Camellia sinensis var. sinensis OX=542762 GN=TEA_020471 PE=4 SV=1;tr|A0A7J7I1N7|A0A7J7I1N7_CAMSI Uncharacterized protein OS=Camellia sinensis OX=4442 GN=HYC85_006054 PE=4 SV=1	6	5	8.3	82.819	0	5711.1	0	0	43702	0	0	0	0	TEA_020471	Uncharacterized protein	GO:0010088	phloem development
A0A4S4D4C4	A0A4S4D4C4	A0A4S4D4C4	tr|A0A4S4D4C4|A0A4S4D4C4_CAMSI Uncharacterized protein OS=Camellia sinensis var. sinensis OX=542762 GN=TEA_026879 PE=4 SV=1	3	3	34.7	13.47	2275100	1597800	2360000	1184700	829620	1146400	936470	1726100	1524200	TEA_026879	Uncharacterized protein	GO:0022857	transmembrane transporter activity
A0A4S4D4D4	A0A4S4D4D4;A0A7J7HCK2	A0A4S4D4D4;A0A7J7HCK2	tr|A0A4S4D4D4|A0A4S4D4D4_CAMSI Glycosyltransferase OS=Camellia sinensis var. sinensis OX=542762 GN=TEA_010944 PE=3 SV=1;tr|A0A7J7HCK2|A0A7J7HCK2_CAMSI Glycosyltransferase OS=Camellia sinensis OX=4442 GN=HYC85_012328 PE=3 SV=1	10	0	30.3	53.184	290710	366320	119080	394630	990070	198880	233170	318390	289840	TEA_010944	Glycosyltransferase	GO:0008194	UDP-glycosyltransferase activity			KOG1192	[GC]	UDP-glucuronosyl and UDP-glucosyl transferase	Carbohydrate transport and metabolism |Energy production and conversion
A0A4S4D4D5	A0A4S4D4D5;A0A7J7HIK2	A0A4S4D4D5;A0A7J7HIK2	tr|A0A4S4D4D5|A0A4S4D4D5_CAMSI LRRcap domain-containing protein OS=Camellia sinensis var. sinensis OX=542762 GN=TEA_012306 PE=4 SV=1;tr|A0A7J7HIK2|A0A7J7HIK2_CAMSI LRRcap domain-containing protein OS=Camellia sinensis OX=4442 GN=HYC85_009758 PE=4 SV=1	1	1	1.1	93.276	0	0	0	0	0	0	0	0	0	TEA_012306	LRRcap domain-containing protein					KOG0531	[T]	Protein phosphatase 1, regulatory subunit, and related proteins	Signal transduction mechanisms
A0A7J7I1M3	A0A7J7I1M3;A0A4S4D4F1	A0A7J7I1M3;A0A4S4D4F1	tr|A0A7J7I1M3|A0A7J7I1M3_CAMSI Uncharacterized protein OS=Camellia sinensis OX=4442 GN=HYC85_005890 PE=4 SV=1;tr|A0A4S4D4F1|A0A4S4D4F1_CAMSI Uncharacterized protein OS=Camellia sinensis var. sinensis OX=542762 GN=TEA_020501 PE=4 SV=1	2	1	7.1	39.517	0	0	0	0	0	0	0	0	0	HYC85_005890	Uncharacterized protein	GO:0003723	RNA binding	ko03040	Spliceosome	KOG0118	[R]	FOG: RRM domain	General function prediction only
A0A4S4D4F8	A0A4S4D4F8;A0A4S4E5X0;A0A7J7GQU9;A0A7J7GQR3	A0A4S4D4F8;A0A4S4E5X0;A0A7J7GQU9;A0A7J7GQR3	tr|A0A4S4D4F8|A0A4S4D4F8_CAMSI Imidazoleglycerol-phosphate dehydratase OS=Camellia sinensis var. sinensis OX=542762 GN=TEA_001929 PE=3 SV=1;tr|A0A4S4E5X0|A0A4S4E5X0_CAMSI Imidazoleglycerol-phosphate dehydratase OS=Camellia sinensis var. sinensis OX=542762	2	2	5.8	36.249	0	0	75529	0	61754	0	0	66383	0	TEA_001929	Imidazoleglycerol-phosphate dehydratase	GO:0000105,GO:0004424	histidine biosynthetic process|imidazoleglycerol-phosphate dehydratase activity	ko01230,ko00340	Biosynthesis of amino acids|Histidine metabolism	KOG3143	[E]	Imidazoleglycerol-phosphate dehydratase	Amino acid transport and metabolism
A0A7J7HRN7	A0A7J7HRN7;A0A4S4EMW5;A0A4V3WQC7;A0A4S4D4G9;A0A4S4EIW6;A0A7J7H8D4	A0A7J7HRN7;A0A4S4EMW5;A0A4V3WQC7;A0A4S4D4G9;A0A4S4EIW6;A0A7J7H8D4	tr|A0A7J7HRN7|A0A7J7HRN7_CAMSI Uncharacterized protein OS=Camellia sinensis OX=4442 GN=HYC85_007534 PE=3 SV=1;tr|A0A4S4EMW5|A0A4S4EMW5_CAMSI Uncharacterized protein OS=Camellia sinensis var. sinensis OX=542762 GN=TEA_011437 PE=3 SV=1;tr|A0A4V3WQC7|A0A4V3WQ	1	1	8.3	16.535	0	0	0	0	0	0	0	0	0	HYC85_007534	Uncharacterized protein	GO:0006412,GO:0005737,GO:0005840,GO:0003735	translation|cytoplasm|ribosome|structural constituent of ribosome	ko03010	Ribosome	KOG1753	[J]	40S ribosomal protein S16	Translation, ribosomal structure and biogenesis
A0A4S4D4H2	A0A4S4D4H2;A0A7J7GT51	A0A4S4D4H2;A0A7J7GT51	tr|A0A4S4D4H2|A0A4S4D4H2_CAMSI PMR5N domain-containing protein OS=Camellia sinensis var. sinensis OX=542762 GN=TEA_028394 PE=3 SV=1;tr|A0A7J7GT51|A0A7J7GT51_CAMSI PMR5N domain-containing protein OS=Camellia sinensis OX=4442 GN=HYC85_017947 PE=3 SV=1	1	1	3.7	43.658	0	0	0	0	0	0	0	0	0	TEA_028394	PMR5N domain-containing protein	GO:0016740	transferase activity
A0A4S4D4H7	A0A4S4D4H7;A0A7J7GW09;A0A4S4ESK9	A0A4S4D4H7;A0A7J7GW09	tr|A0A4S4D4H7|A0A4S4D4H7_CAMSI Thioredoxin domain-containing protein OS=Camellia sinensis var. sinensis OX=542762 GN=TEA_008144 PE=4 SV=1;tr|A0A7J7GW09|A0A7J7GW09_CAMSI Thioredoxin reductase OS=Camellia sinensis OX=4442 GN=HYC85_015200 PE=3 SV=1	6	2	13.2	65.601	104290	300360	133570	188220	131010	122560	166230	133840	84828	TEA_008144	Thioredoxin domain-containing protein	GO:0016668	oxidoreductase activity, acting on a sulfur group of donors, NAD(P) as acceptor	ko00240,ko00450	Pyrimidine metabolism|Selenocompound metabolism	KOG0404	[O]	Thioredoxin reductase	Posttranslational modification, protein turnover, chaperones
A0A4S4EBL3	A0A4S4EBL3;A0A7J7IAB7;A0A4S4D4M6	A0A4S4EBL3;A0A7J7IAB7;A0A4S4D4M6	tr|A0A4S4EBL3|A0A4S4EBL3_CAMSI Uncharacterized protein OS=Camellia sinensis var. sinensis OX=542762 GN=TEA_001266 PE=4 SV=1;tr|A0A7J7IAB7|A0A7J7IAB7_CAMSI GRAM domain-containing protein OS=Camellia sinensis OX=4442 GN=HYC85_002720 PE=3 SV=1;tr|A0A4S4D4M6|A	1	1	8.9	14.668	0	0	0	0	0	0	0	0	0	TEA_001266	Uncharacterized protein
A0A4S4D4N1	A0A4S4D4N1	A0A4S4D4N1	tr|A0A4S4D4N1|A0A4S4D4N1_CAMSI U6 snRNA-associated Sm-like protein LSm8 OS=Camellia sinensis var. sinensis OX=542762 GN=LSM8 PE=3 SV=1	1	1	9.2	19.174	0	0	0	0	0	0	0	0	0	LSM8	U6 snRNA-associated Sm-like protein LSm8	GO:0000398,GO:0005681,GO:0046540,GO:0005688,GO:0003723	mRNA splicing, via spliceosome|spliceosomal complex|U4/U6 x U5 tri-snRNP complex|U6 snRNP|RNA binding	ko03018,ko03040	RNA degradation|Spliceosome	KOG1784	[A]	Small Nuclear ribonucleoprotein splicing factor	RNA processing and modification
A0A7J7HG29	A0A7J7HG29;A0A4S4EP98;A0A4S4D4N2;A0A7J7H266;A0A7J7GQX0;A0A4S4D8L7;A0A4S4E4T8;A0A4S4D8K6	A0A7J7HG29;A0A4S4EP98;A0A4S4D4N2	tr|A0A7J7HG29|A0A7J7HG29_CAMSI Protein kinase domain-containing protein OS=Camellia sinensis OX=4442 GN=HYC85_009519 PE=3 SV=1;tr|A0A4S4EP98|A0A4S4EP98_CAMSI Protein kinase domain-containing protein OS=Camellia sinensis var. sinensis OX=542762 GN=TEA_01945	4	4	11.3	58.01	0	49356	0	19035	38144	0	0	0	0	HYC85_009519	Protein kinase domain-containing protein	GO:0009742,GO:0005886,GO:0005524,GO:0004672	brassinosteroid mediated signaling pathway|plasma membrane|ATP binding|protein kinase activity	ko04075	Plant hormone signal transduction
A0A4S4D4N3	A0A4S4D4N3;A0A4S4D7I4;A0A7J7GYY0	A0A4S4D4N3;A0A4S4D7I4;A0A7J7GYY0	tr|A0A4S4D4N3|A0A4S4D4N3_CAMSI GCK domain-containing protein OS=Camellia sinensis var. sinensis OX=542762 GN=TEA_013064 PE=4 SV=1;tr|A0A4S4D7I4|A0A4S4D7I4_CAMSI GCK domain-containing protein OS=Camellia sinensis var. sinensis OX=542762 GN=TEA_013080 PE=4 S	1	1	10.7	15.841	0	0	0	0	0	0	0	0	0	TEA_013064	GCK domain-containing protein
A0A4S4D4N8	A0A4S4D4N8;A0A7J7H5B6;A0A4S4D4S7;A0A4S4E6T9	A0A4S4D4N8;A0A7J7H5B6;A0A4S4D4S7;A0A4S4E6T9	tr|A0A4S4D4N8|A0A4S4D4N8_CAMSI MI domain-containing protein OS=Camellia sinensis var. sinensis OX=542762 GN=TEA_013057 PE=3 SV=1;tr|A0A7J7H5B6|A0A7J7H5B6_CAMSI MI domain-containing protein OS=Camellia sinensis OX=4442 GN=HYC85_017146 PE=3 SV=1;tr|A0A4S4D4S	2	2	2.8	95.865	0	0	0	0	0	0	0	0	0	TEA_013057	MI domain-containing protein	GO:0003743	translation initiation factor activity	ko03013	RNA transport	KOG0401	[J]	Translation initiation factor 4F, ribosome/mRNA-bridging subunit (eIF-4G)	Translation, ribosomal structure and biogenesis
A0A7J7GYQ6	A0A7J7GYQ6;A0A4S4D620;A0A4S4D4P3	A0A7J7GYQ6;A0A4S4D620;A0A4S4D4P3	tr|A0A7J7GYQ6|A0A7J7GYQ6_CAMSI Uncharacterized protein OS=Camellia sinensis OX=4442 GN=HYC85_015725 PE=3 SV=1;tr|A0A4S4D620|A0A4S4D620_CAMSI Uncharacterized protein OS=Camellia sinensis var. sinensis OX=542762 GN=TEA_013098 PE=3 SV=1;tr|A0A4S4D4P3|A0A4S4D4	3	1	9.7	40.985	0	0	0	0	0	0	0	0	0	HYC85_015725	Uncharacterized protein	GO:0009086,GO:0019346,GO:0003962,GO:0030170	methionine biosynthetic process|transsulfuration|cystathionine gamma-synthase activity|pyridoxal phosphate binding	ko01230,ko00920,ko00270,ko00450	Biosynthesis of amino acids|Sulfur metabolism|Cysteine and methionine metabolism|Selenocompound metabolism	KOG0053	[E]	Cystathionine beta-lyases/cystathionine gamma-synthases	Amino acid transport and metabolism
A0A7J7HYY7	A0A7J7HYY7;A0A4S4D4P5;A0A077D7S7	A0A7J7HYY7;A0A4S4D4P5;A0A077D7S7	tr|A0A7J7HYY7|A0A7J7HYY7_CAMSI 3-oxoacyl-[acyl-carrier-protein] reductase OS=Camellia sinensis OX=4442 GN=HYC85_004559 PE=3 SV=1;tr|A0A4S4D4P5|A0A4S4D4P5_CAMSI Uncharacterized protein OS=Camellia sinensis var. sinensis OX=542762 GN=TEA_025747 PE=3 SV=1;tr|	4	4	18.4	29.092	293810	308020	262200	358240	297810	277510	352740	294410	264890	HYC85_004559	3-oxoacyl-[acyl-carrier-protein] reductase	GO:0006633,GO:0009507,GO:0004316,GO:0051287	fatty acid biosynthetic process|chloroplast|3-oxoacyl-[acyl-carrier-protein] reductase (NADPH) activity|NAD binding	ko00061,ko01040,ko01212,ko00780	Fatty acid biosynthesis|Biosynthesis of unsaturated fatty acids|Fatty acid metabolism|Biotin metabolism	KOG1200	[I]	Mitochondrial/plastidial beta-ketoacyl-ACP reductase	Lipid transport and metabolism
A0A7J7I9K6	A0A7J7I9K6;A0A4S4D4S5	A0A7J7I9K6;A0A4S4D4S5	tr|A0A7J7I9K6|A0A7J7I9K6_CAMSI Uncharacterized protein OS=Camellia sinensis OX=4442 GN=HYC85_002734 PE=3 SV=1;tr|A0A4S4D4S5|A0A4S4D4S5_CAMSI Uncharacterized protein OS=Camellia sinensis var. sinensis OX=542762 GN=TEA_013097 PE=3 SV=1	3	1	15.6	33.516	0	0	0	0	0	0	0	0	0	HYC85_002734	Uncharacterized protein			ko01230,ko00400	Biosynthesis of amino acids|Phenylalanine, tyrosine and tryptophan biosynthesis
A0A4S4D4U5	A0A4S4D4U5;A0A7J7HM32	A0A4S4D4U5;A0A7J7HM32	tr|A0A4S4D4U5|A0A4S4D4U5_CAMSI Epimerase domain-containing protein OS=Camellia sinensis var. sinensis OX=542762 GN=TEA_016370 PE=4 SV=1;tr|A0A7J7HM32|A0A7J7HM32_CAMSI 3Beta_HSD domain-containing protein OS=Camellia sinensis OX=4442 GN=HYC85_010950 PE=4 SV=	3	2	6.3	62.789	27440	139390	65125	93006	92203	112810	222250	39925	143840	TEA_016370	Epimerase domain-containing protein	GO:0016021,GO:0003824	integral component of membrane|catalytic activity			KOG1502	[V]	Flavonol reductase/cinnamoyl-CoA reductase	Defense mechanisms
A0A4S4D4U9	A0A4S4D4U9	A0A4S4D4U9	tr|A0A4S4D4U9|A0A4S4D4U9_CAMSI Epimerase domain-containing protein OS=Camellia sinensis var. sinensis OX=542762 GN=TEA_016375 PE=4 SV=1	7	1	28.4	32.552	71539	188430	0	54537	168000	101020	58009	110600	89549	TEA_016375	Epimerase domain-containing protein	GO:0003824	catalytic activity			KOG1502	[V]	Flavonol reductase/cinnamoyl-CoA reductase	Defense mechanisms
A0A4S4D4W5	A0A4S4D4W5	A0A4S4D4W5	tr|A0A4S4D4W5|A0A4S4D4W5_CAMSI Ferritin OS=Camellia sinensis var. sinensis OX=542762 GN=TEA_023749 PE=3 SV=1	10	10	47	29.528	765730	553480	65304	468640	803210	1014600	651910	296520	454660	TEA_023749	Ferritin	GO:0006879,GO:0006826,GO:0009507,GO:0008199,GO:0004322	cellular iron ion homeostasis|iron ion transport|chloroplast|ferric iron binding|ferroxidase activity			KOG2332	[P]	Ferritin	Inorganic ion transport and metabolism
A0A7J7G8B1	A0A7J7G8B1;A0A4S4D4X3	A0A7J7G8B1;A0A4S4D4X3	tr|A0A7J7G8B1|A0A7J7G8B1_CAMSI GOLD domain-containing protein OS=Camellia sinensis OX=4442 GN=HYC85_026817 PE=3 SV=1;tr|A0A4S4D4X3|A0A4S4D4X3_CAMSI GOLD domain-containing protein OS=Camellia sinensis var. sinensis OX=542762 GN=TEA_007286 PE=3 SV=1	2	2	10.9	24.903	172640	122270	223150	163400	0	0	164470	0	402040	HYC85_026817	GOLD domain-containing protein	GO:0016021	integral component of membrane			KOG1692	[U]	Putative cargo transport protein EMP24 (p24 protein family)	Intracellular trafficking, secretion, and vesicular transport
A0A4S4D4X7	A0A4S4D4X7;A0A7J7IAJ6;A0A4V3WR95;A0A7J7HDU3;A0A7J7HCT7;A0A4S4ECM1;A0A4S4F0A4	A0A4S4D4X7	tr|A0A4S4D4X7|A0A4S4D4X7_CAMSI Fructose-bisphosphate aldolase OS=Camellia sinensis var. sinensis OX=542762 GN=TEA_007277 PE=3 SV=1	17	1	30.5	83.619	2670600	4635100	3768200	2956500	3148800	2810600	3116200	3917700	2589300	TEA_007277	Fructose-bisphosphate aldolase	GO:0006096,GO:0044206,GO:0005524,GO:0004332,GO:0005525,GO:0004845,GO:0004849	glycolytic process|UMP salvage|ATP binding|fructose-bisphosphate aldolase activity|GTP binding|uracil phosphoribosyltransferase activity|uridine kinase activity	ko00983,ko00240	Drug metabolism - other enzymes|Pyrimidine metabolism	KOG4203	[TZ]	Armadillo/beta-Catenin/plakoglobin	Signal transduction mechanisms |Cytoskeleton
A0A4S4D4X9	A0A4S4D4X9;A0A7J7HGW4	A0A4S4D4X9	tr|A0A4S4D4X9|A0A4S4D4X9_CAMSI Uncharacterized protein OS=Camellia sinensis var. sinensis OX=542762 GN=TEA_018193 PE=3 SV=1	15	12	48.3	55.807	100690	237880	214150	218210	363110	382290	396900	334810	478140	TEA_018193	Uncharacterized protein	GO:0010181,GO:0016491	FMN binding|oxidoreductase activity	ko00592	alpha-Linolenic acid metabolism	KOG0134	[CR]	NADH:flavin oxidoreductase/12-oxophytodienoate reductase	Energy production and conversion |General function prediction only
A0A4S4F3D5	A0A4S4F3D5;A0A4S4D561;A0A7J7I688	A0A4S4F3D5;A0A4S4D561;A0A7J7I688	tr|A0A4S4F3D5|A0A4S4F3D5_CAMSI RRM domain-containing protein OS=Camellia sinensis var. sinensis OX=542762 GN=TEA_025942 PE=4 SV=1;tr|A0A4S4D561|A0A4S4D561_CAMSI RRM domain-containing protein OS=Camellia sinensis var. sinensis OX=542762 GN=TEA_026091 PE=3 S	5	4	6.6	99.265	66676	129420	73703	76743	83585	73254	60256	78706	74825	TEA_025942	RRM domain-containing protein	GO:0003723	RNA binding
A0A4S4D571	A0A4S4D571	A0A4S4D571	tr|A0A4S4D571|A0A4S4D571_CAMSI IU_nuc_hydro domain-containing protein OS=Camellia sinensis var. sinensis OX=542762 GN=TEA_010600 PE=3 SV=1	4	1	21.8	39.106	0	0	0	0	0	0	0	0	0	TEA_010600	IU_nuc_hydro domain-containing protein	GO:0006139,GO:1901564,GO:0016799	nucleobase-containing compound metabolic process|organonitrogen compound metabolic process|hydrolase activity, hydrolyzing N-glycosyl compounds	ko00240,ko00760	Pyrimidine metabolism|Nicotinate and nicotinamide metabolism	KOG2938	[F]	Predicted inosine-uridine preferring nucleoside hydrolase	Nucleotide transport and metabolism
A0A4S4D573	A0A4S4D573	A0A4S4D573	tr|A0A4S4D573|A0A4S4D573_CAMSI t-SNARE coiled-coil homology domain-containing protein OS=Camellia sinensis var. sinensis OX=542762 GN=TEA_015431 PE=3 SV=1	3	3	11.4	34.452	0	33126	0	0	31645	17441	32703	28654	34955	TEA_015431	t-SNARE coiled-coil homology domain-containing protein	GO:0006886,GO:0016192,GO:0016021,GO:0005484	intracellular protein transport|vesicle-mediated transport|integral component of membrane|SNAP receptor activity	ko04130	SNARE interactions in vesicular transport	KOG0810	[U]	SNARE protein Syntaxin 1 and related proteins	Intracellular trafficking, secretion, and vesicular transport
A0A7J7FXX3	A0A7J7FXX3;A0A4S4D575	A0A7J7FXX3;A0A4S4D575	tr|A0A7J7FXX3|A0A7J7FXX3_CAMSI Argininosuccinate synthase OS=Camellia sinensis OX=4442 GN=HYC85_029168 PE=3 SV=1;tr|A0A4S4D575|A0A4S4D575_CAMSI Argininosuccinate synthase OS=Camellia sinensis var. sinensis OX=542762 GN=TEA_011302 PE=3 SV=1	15	2	29.7	49.032	135440	185530	0	208800	216940	0	0	0	172320	HYC85_029168	Argininosuccinate synthase	GO:0006526,GO:0004055,GO:0005524	arginine biosynthetic process|argininosuccinate synthase activity|ATP binding	ko01230,ko00250,ko00220	Biosynthesis of amino acids|Alanine, aspartate and glutamate metabolism|Arginine biosynthesis	KOG1706	[E]	Argininosuccinate synthase	Amino acid transport and metabolism
A0A7J7IAH0	A0A7J7IAH0;A0A4S4D590	A0A7J7IAH0;A0A4S4D590	tr|A0A7J7IAH0|A0A7J7IAH0_CAMSI Uncharacterized protein OS=Camellia sinensis OX=4442 GN=HYC85_002407 PE=4 SV=1;tr|A0A4S4D590|A0A4S4D590_CAMSI AB hydrolase-1 domain-containing protein OS=Camellia sinensis var. sinensis OX=542762 GN=TEA_006264 PE=4 SV=1	4	4	28.5	26.124	86320	94830	0	39765	27241	120930	160070	125360	43389	HYC85_002407	Uncharacterized protein
A0A4S4D5A8	A0A4S4D5A8	A0A4S4D5A8	tr|A0A4S4D5A8|A0A4S4D5A8_CAMSI FCP1 homology domain-containing protein OS=Camellia sinensis var. sinensis OX=542762 GN=TEA_001703 PE=3 SV=1	1	1	2.6	72.407	0	0	0	0	0	0	0	0	0	TEA_001703	FCP1 homology domain-containing protein	GO:0016021,GO:0016791	integral component of membrane|phosphatase activity			KOG1605	[K]	TFIIF-interacting CTD phosphatase, including NLI-interacting factor (involved in RNA polymerase II regulation)	Transcription
A0A7J7GPB2	A0A7J7GPB2;A0A7J7HTD2;A0A4S4D5C6	A0A7J7GPB2;A0A7J7HTD2;A0A4S4D5C6	tr|A0A7J7GPB2|A0A7J7GPB2_CAMSI Photolyase/cryptochrome alpha/beta domain-containing protein OS=Camellia sinensis OX=4442 GN=HYC85_020182 PE=3 SV=1;tr|A0A7J7HTD2|A0A7J7HTD2_CAMSI Photolyase/cryptochrome alpha/beta domain-containing protein OS=Camellia sinen	1	1	1.8	75.28	0	0	0	0	0	0	0	0	0	HYC85_020182	Photolyase/cryptochrome alpha/beta domain-containing protein	GO:0006139,GO:0018298,GO:0006950,GO:0009882,GO:1901363,GO:0097159	nucleobase-containing compound metabolic process|protein-chromophore linkage|response to stress|blue light photoreceptor activity|heterocyclic compound binding|organic cyclic compound binding			KOG0133	[LT]	Deoxyribodipyrimidine photolyase/cryptochrome	Replication, recombination and repair |Signal transduction mechanisms
A0A4S4D5E8	A0A4S4D5E8;A0A7J7HSS4	A0A4S4D5E8	tr|A0A4S4D5E8|A0A4S4D5E8_CAMSI Methyltransf_11 domain-containing protein OS=Camellia sinensis var. sinensis OX=542762 GN=TEA_007603 PE=4 SV=1	7	7	35.1	32.798	367620	369150	163270	329920	286720	268220	261770	159720	252100	TEA_007603	Methyltransf_11 domain-containing protein	GO:0008168	methyltransferase activity
A0A4S4D5H0	A0A4S4D5H0;A0A7J7FSY9	A0A4S4D5H0;A0A7J7FSY9	tr|A0A4S4D5H0|A0A4S4D5H0_CAMSI CP12 domain-containing protein OS=Camellia sinensis var. sinensis OX=542762 GN=TEA_015679 PE=4 SV=1;tr|A0A7J7FSY9|A0A7J7FSY9_CAMSI CP12 domain-containing protein OS=Camellia sinensis OX=4442 GN=HYC85_032315 PE=4 SV=1	5	5	41.1	13.949	626750	617760	1620800	660760	332560	914190	984070	868690	750120	TEA_015679	CP12 domain-containing protein	GO:0009507	chloroplast
A0A4S4D5J1	A0A4S4D5J1;A0A4S4D5C4;A0A4S4D1X9;A0A4S4D1Y0;A0A7J7GWH6;A0A4S4D1X4;A0A7J7GST0;A0A7J7GSR3;A0A4S4E4X7	A0A4S4D5J1;A0A4S4D5C4;A0A4S4D1X9;A0A4S4D1Y0	tr|A0A4S4D5J1|A0A4S4D5J1_CAMSI Uncharacterized protein OS=Camellia sinensis var. sinensis OX=542762 GN=TEA_013467 PE=3 SV=1;tr|A0A4S4D5C4|A0A4S4D5C4_CAMSI Uncharacterized protein OS=Camellia sinensis var. sinensis OX=542762 GN=TEA_013463 PE=3 SV=1;tr|A0A4S	8	1	29.1	40.142	0	120830	0	0	84207	0	0	0	100460	TEA_013467	Uncharacterized protein	GO:0032259,GO:0008171,GO:0046983	methylation|O-methyltransferase activity|protein dimerization activity			KOG3178	[R]	Hydroxyindole-O-methyltransferase and related SAM-dependent methyltransferases	General function prediction only
A0A4S4D5J2	A0A4S4D5J2;A0A7J7IAF7	A0A4S4D5J2;A0A7J7IAF7	tr|A0A4S4D5J2|A0A4S4D5J2_CAMSI Ferredoxin--NADP reductase, chloroplastic OS=Camellia sinensis var. sinensis OX=542762 GN=TEA_001924 PE=3 SV=1;tr|A0A7J7IAF7|A0A7J7IAF7_CAMSI Ferredoxin--NADP reductase, chloroplastic OS=Camellia sinensis OX=4442 GN=HYC85_003	14	5	48.6	40.573	2040200	2103700	3294100	2658800	2142500	2462200	2210100	3005600	1747500	TEA_001924	Ferredoxin--NADP reductase, chloroplastic	GO:0009507,GO:0004324	chloroplast|ferredoxin-NADP+ reductase activity	ko00195	Photosynthesis	KOG1158	[C]	NADP/FAD dependent oxidoreductase	Energy production and conversion
A0A4S4D5K8	A0A4S4D5K8	A0A4S4D5K8	tr|A0A4S4D5K8|A0A4S4D5K8_CAMSI GST N-terminal domain-containing protein OS=Camellia sinensis var. sinensis OX=542762 GN=TEA_016549 PE=4 SV=1	10	1	27.2	35.856	0	0	0	0	0	0	0	0	0	TEA_016549	GST N-terminal domain-containing protein	GO:0006749	glutathione metabolic process	ko04114,ko04110,ko04120,ko04111,ko04113	Oocyte meiosis|Cell cycle|Ubiquitin mediated proteolysis|Cell cycle - yeast|Meiosis - yeast
A0A7J7H3U1	A0A7J7H3U1;A0A4S4D5M1	A0A7J7H3U1;A0A4S4D5M1	tr|A0A7J7H3U1|A0A7J7H3U1_CAMSI Uncharacterized protein OS=Camellia sinensis OX=4442 GN=HYC85_013596 PE=4 SV=1;tr|A0A4S4D5M1|A0A4S4D5M1_CAMSI Uncharacterized protein OS=Camellia sinensis var. sinensis OX=542762 GN=TEA_006774 PE=4 SV=1	4	4	19.3	20.706	1382200	712270	1521000	1681500	670550	1349200	1266600	1130600	988890	HYC85_013596	Uncharacterized protein	GO:0016853	isomerase activity
A0A7J7FUW9	A0A7J7FUW9;A0A4S4D5N4	A0A7J7FUW9;A0A4S4D5N4	tr|A0A7J7FUW9|A0A7J7FUW9_CAMSI Uncharacterized protein OS=Camellia sinensis OX=4442 GN=HYC85_032331 PE=3 SV=1;tr|A0A4S4D5N4|A0A4S4D5N4_CAMSI Uncharacterized protein OS=Camellia sinensis var. sinensis OX=542762 GN=TEA_015683 PE=3 SV=1	3	3	4.9	93.29	0	48593	0	0	57058	0	0	40996	0	HYC85_032331	Uncharacterized protein	GO:0005975	carbohydrate metabolic process	ko00052	Galactose metabolism
A0A4S4D5N6	A0A4S4D5N6;A0A4V3WK02	A0A4S4D5N6;A0A4V3WK02	tr|A0A4S4D5N6|A0A4S4D5N6_CAMSI Uncharacterized protein OS=Camellia sinensis var. sinensis OX=542762 GN=TEA_013466 PE=4 SV=1;tr|A0A4V3WK02|A0A4V3WK02_CAMSI Uncharacterized protein OS=Camellia sinensis var. sinensis OX=542762 GN=TEA_015893 PE=4 SV=1	7	6	33.8	24.914	124260	71672	89139	71069	75208	80793	80577	76090	79262	TEA_013466	Uncharacterized protein	GO:0003924,GO:0005525	GTPase activity|GTP binding	ko04144	Endocytosis	KOG0087	[U]	GTPase Rab11/YPT3, small G protein superfamily	Intracellular trafficking, secretion, and vesicular transport
A0A7J7GCY3	A0A7J7GCY3;A0A4S4D5N8	A0A7J7GCY3;A0A4S4D5N8	tr|A0A7J7GCY3|A0A7J7GCY3_CAMSI Glutathione transferase OS=Camellia sinensis OX=4442 GN=HYC85_024774 PE=3 SV=1;tr|A0A4S4D5N8|A0A4S4D5N8_CAMSI Glutathione transferase OS=Camellia sinensis var. sinensis OX=542762 GN=TEA_010066 PE=3 SV=1	3	3	10.7	24.232	2295400	0	0	2304300	2005500	3491500	1353200	0	1671400	HYC85_024774	Glutathione transferase	GO:0006749,GO:0009407,GO:0004364	glutathione metabolic process|toxin catabolic process|glutathione transferase activity	ko00982,ko00480,ko00980	Drug metabolism - cytochrome P450|Glutathione metabolism|Metabolism of xenobiotics by cytochrome P450	KOG0867	[O]	Glutathione S-transferase	Posttranslational modification, protein turnover, chaperones
A0A4S4DSI8	A0A4S4DSI8;A0A4S4D5P3	A0A4S4DSI8;A0A4S4D5P3	tr|A0A4S4DSI8|A0A4S4DSI8_CAMSI Cytochrome b5 heme-binding domain-containing protein OS=Camellia sinensis var. sinensis OX=542762 GN=TEA_009910 PE=4 SV=1;tr|A0A4S4D5P3|A0A4S4D5P3_CAMSI Cytochrome b5 heme-binding domain-containing protein OS=Camellia sinensi	2	1	11.4	23.755	731680	650920	515680	1017900	379550	786420	898690	1035300	1944900	TEA_009910	Cytochrome b5 heme-binding domain-containing protein	GO:0016021	integral component of membrane			KOG1110	[R]	Putative steroid membrane receptor Hpr6.6/25-Dx	General function prediction only
A0A7J7HLK3	A0A7J7HLK3;A0A4S4D5R2	A0A7J7HLK3;A0A4S4D5R2	tr|A0A7J7HLK3|A0A7J7HLK3_CAMSI TOG domain-containing protein OS=Camellia sinensis OX=4442 GN=HYC85_006599 PE=4 SV=1;tr|A0A4S4D5R2|A0A4S4D5R2_CAMSI TOG domain-containing protein OS=Camellia sinensis var. sinensis OX=542762 GN=TEA_004268 PE=4 SV=1	4	4	11.2	43.783	41178	85673	51430	50503	67427	27729	47846	122970	19955	HYC85_006599	TOG domain-containing protein			ko04141	Protein processing in endoplasmic reticulum	KOG2160	[O]	Armadillo/beta-catenin-like repeat-containing protein	Posttranslational modification, protein turnover, chaperones
A0A7J7GQA9	A0A7J7GQA9;A0A7J7HSB6;A0A7J7I8R0;A0A7J7HZM9;A0A4S4DKY8;A0A4S4DGD8;A0A4S4D5R4	A0A7J7GQA9;A0A7J7HSB6;A0A7J7I8R0;A0A7J7HZM9;A0A4S4DKY8;A0A4S4DGD8;A0A4S4D5R4	tr|A0A7J7GQA9|A0A7J7GQA9_CAMSI UBC core domain-containing protein OS=Camellia sinensis OX=4442 GN=HYC85_020625 PE=3 SV=1;tr|A0A7J7HSB6|A0A7J7HSB6_CAMSI UBC core domain-containing protein OS=Camellia sinensis OX=4442 GN=HYC85_008619 PE=3 SV=1;tr|A0A7J7I8R0|	1	1	5	18.138	0	0	0	0	0	0	0	0	0	HYC85_020625	UBC core domain-containing protein	GO:0005524,GO:0016740	ATP binding|transferase activity	ko04120	Ubiquitin mediated proteolysis	KOG0427	[O]	Ubiquitin conjugating enzyme	Posttranslational modification, protein turnover, chaperones
A0A4S4D5X4	A0A4S4D5X4	A0A4S4D5X4	tr|A0A4S4D5X4|A0A4S4D5X4_CAMSI Uncharacterized protein OS=Camellia sinensis var. sinensis OX=542762 GN=TEA_009921 PE=4 SV=1	2	2	10.5	25.92	0	114890	158760	102980	129360	0	151070	137150	128040	TEA_009921	Uncharacterized protein
A0A4S4D5Y1	A0A4S4D5Y1;A0A7J7H478	A0A4S4D5Y1	tr|A0A4S4D5Y1|A0A4S4D5Y1_CAMSI SLH domain-containing protein OS=Camellia sinensis var. sinensis OX=542762 GN=TEA_013263 PE=3 SV=1	3	3	3.4	141.26	0	28140	0	0	31456	0	0	0	17853	TEA_013263	SLH domain-containing protein	GO:0016021,GO:0004190	integral component of membrane|aspartic-type endopeptidase activity
A0A7J7HEV3	A0A7J7HEV3;A0A4S4D5Y4	A0A7J7HEV3;A0A4S4D5Y4	tr|A0A7J7HEV3|A0A7J7HEV3_CAMSI Protein kinase domain-containing protein (Fragment) OS=Camellia sinensis OX=4442 GN=HYC85_009173 PE=4 SV=1;tr|A0A4S4D5Y4|A0A4S4D5Y4_CAMSI Uncharacterized protein OS=Camellia sinensis var. sinensis OX=542762 GN=TEA_013392 PE=4	3	3	5	80.606	56713	81932	0	69681	69621	0	40616	0	0	HYC85_009173	Protein kinase domain-containing protein (Fragment)	GO:0005524,GO:0004672	ATP binding|protein kinase activity			KOG1235	[R]	Predicted unusual protein kinase	General function prediction only
A0A4S4D617	A0A4S4D617;A0A4S4EBC4;A0A7J7G1F8	A0A4S4D617;A0A4S4EBC4;A0A7J7G1F8	tr|A0A4S4D617|A0A4S4D617_CAMSI Ribulose-phosphate 3-epimerase OS=Camellia sinensis var. sinensis OX=542762 GN=TEA_007364 PE=3 SV=1;tr|A0A4S4EBC4|A0A4S4EBC4_CAMSI Ribulose-phosphate 3-epimerase OS=Camellia sinensis var. sinensis OX=542762 GN=TEA_015768 PE=3	4	2	21.9	35.871	3793600	3194300	3363200	2214000	2359600	3543900	3756000	3146100	2099600	TEA_007364	Ribulose-phosphate 3-epimerase	GO:0005975,GO:0006098,GO:0004750,GO:0046872	carbohydrate metabolic process|pentose-phosphate shunt|D-ribulose-phosphate 3-epimerase activity|metal ion binding	ko00710,ko01200,ko00040,ko00030,ko01230	Carbon fixation in photosynthetic organisms|Carbon metabolism|Pentose and glucuronate interconversions|Pentose phosphate pathway|Biosynthesis of amino acids	KOG3111	[G]	D-ribulose-5-phosphate 3-epimerase	Carbohydrate transport and metabolism
A0A4S4D630	A0A4S4D630;A0A7J7GNG3;A0A7J7FSI8;A0A4S4DPZ7	A0A4S4D630;A0A7J7GNG3	tr|A0A4S4D630|A0A4S4D630_CAMSI Chitin-binding type-1 domain-containing protein OS=Camellia sinensis var. sinensis OX=542762 GN=TEA_016954 PE=3 SV=1;tr|A0A7J7GNG3|A0A7J7GNG3_CAMSI Glyco_hydro_19_cat domain-containing protein OS=Camellia sinensis OX=4442 GN=	3	2	16.4	25.081	0	0	0	14915	26886	0	0	0	250440	TEA_016954	Chitin-binding type-1 domain-containing protein	GO:0005975,GO:0016998,GO:0006032,GO:0006952,GO:0004568,GO:0008061	carbohydrate metabolic process|cell wall macromolecule catabolic process|chitin catabolic process|defense response|chitinase activity|chitin binding	ko00520	Amino sugar and nucleotide sugar metabolism	KOG4742	[R]	Predicted chitinase	General function prediction only
A0A4S4D631	A0A4S4D631;A0A7J7HSW5;A0A4S4E9S4	A0A4S4D631;A0A7J7HSW5	tr|A0A4S4D631|A0A4S4D631_CAMSI 4-coumarate--CoA ligase OS=Camellia sinensis var. sinensis OX=542762 GN=TEA_009517 PE=4 SV=1;tr|A0A7J7HSW5|A0A7J7HSW5_CAMSI 4-coumarate--CoA ligase OS=Camellia sinensis OX=4442 GN=HYC85_008799 PE=4 SV=1	17	17	44.7	59.715	281130	411510	317180	202640	303600	302070	240070	274330	251600	TEA_009517	4-coumarate--CoA ligase	GO:0009698,GO:0016021,GO:0016207	phenylpropanoid metabolic process|integral component of membrane|4-coumarate-CoA ligase activity	ko00592	alpha-Linolenic acid metabolism	KOG1176	[I]	Acyl-CoA synthetase	Lipid transport and metabolism
A0A7J7HFA0	A0A7J7HFA0;A0A4S4D635	A0A7J7HFA0;A0A4S4D635	tr|A0A7J7HFA0|A0A7J7HFA0_CAMSI PNP_UDP_1 domain-containing protein OS=Camellia sinensis OX=4442 GN=HYC85_009547 PE=4 SV=1;tr|A0A4S4D635|A0A4S4D635_CAMSI PNP_UDP_1 domain-containing protein OS=Camellia sinensis var. sinensis OX=542762 GN=TEA_010662 PE=4 SV=	6	6	35.8	28.273	405420	256620	447890	344240	260970	351490	335120	303430	339980	HYC85_009547	PNP_UDP_1 domain-containing protein	GO:0019509,GO:0009116,GO:0008930	L-methionine salvage from methylthioadenosine|nucleoside metabolic process|methylthioadenosine nucleosidase activity	ko00270	Cysteine and methionine metabolism
A0A4S4D650	A0A4S4D650;A0A4S4DIA5;A0A4S4D9A9	A0A4S4D650;A0A4S4DIA5;A0A4S4D9A9	tr|A0A4S4D650|A0A4S4D650_CAMSI Uncharacterized protein OS=Camellia sinensis var. sinensis OX=542762 GN=TEA_005719 PE=3 SV=1;tr|A0A4S4DIA5|A0A4S4DIA5_CAMSI Uncharacterized protein OS=Camellia sinensis var. sinensis OX=542762 GN=TEA_020156 PE=3 SV=1;tr|A0A4S	3	1	13.6	42.595	0	0	0	0	0	0	0	0	0	TEA_005719	Uncharacterized protein	GO:0048193,GO:0005783,GO:0005794,GO:0030008	Golgi vesicle transport|endoplasmic reticulum|Golgi apparatus|TRAPP complex			KOG3315	[U]	Transport protein particle (TRAPP) complex subunit	Intracellular trafficking, secretion, and vesicular transport
A0A4S4D657	A0A4S4D657;A0A7J7GUQ3	A0A4S4D657;A0A7J7GUQ3	tr|A0A4S4D657|A0A4S4D657_CAMSI AAA domain-containing protein OS=Camellia sinensis var. sinensis OX=542762 GN=TEA_025984 PE=3 SV=1;tr|A0A7J7GUQ3|A0A7J7GUQ3_CAMSI AAA domain-containing protein OS=Camellia sinensis OX=4442 GN=HYC85_020816 PE=3 SV=1	27	10	46.7	76.784	989420	1554800	841030	1495400	1429900	1009200	1228600	1991500	873830	TEA_025984	AAA domain-containing protein	GO:0016020,GO:0009536,GO:0005524,GO:0004176,GO:0016887,GO:0004222	membrane|plastid|ATP binding|ATP-dependent peptidase activity|ATP hydrolysis activity|metalloendopeptidase activity			KOG0731	[O]	AAA+-type ATPase containing the peptidase M41 domain	Posttranslational modification, protein turnover, chaperones
A0A4S4D677	A0A4S4D677;A0A7J7HH64	A0A4S4D677;A0A7J7HH64	tr|A0A4S4D677|A0A4S4D677_CAMSI EF-hand domain-containing protein OS=Camellia sinensis var. sinensis OX=542762 GN=TEA_010656 PE=4 SV=1;tr|A0A7J7HH64|A0A7J7HH64_CAMSI EF-hand domain-containing protein OS=Camellia sinensis OX=4442 GN=HYC85_009545 PE=4 SV=1	12	12	42.5	40.211	581760	475680	410010	573430	509360	581580	540030	654580	490800	TEA_010656	EF-hand domain-containing protein	GO:0005509	calcium ion binding
A0A4S4D690	A0A4S4D690	A0A4S4D690	tr|A0A4S4D690|A0A4S4D690_CAMSI Chlorophyll a-b binding protein, chloroplastic OS=Camellia sinensis var. sinensis OX=542762 GN=TEA_007351 PE=3 SV=1	10	8	64.4	27.698	30890000	7666300	37260000	39108000	13621000	32950000	52861000	23748000	23317000	TEA_007351	Chlorophyll a-b binding protein, chloroplastic	GO:0009765,GO:0018298,GO:0009535,GO:0016021,GO:0009522,GO:0009523,GO:0016168	photosynthesis, light harvesting|protein-chromophore linkage|chloroplast thylakoid membrane|integral component of membrane|photosystem I|photosystem II|chlorophyll binding	ko00196	Photosynthesis - antenna proteins
A0A4S4D6A2	A0A4S4D6A2;A0A7J7H0L7	A0A4S4D6A2;A0A7J7H0L7	tr|A0A4S4D6A2|A0A4S4D6A2_CAMSI Oxidored_FMN domain-containing protein OS=Camellia sinensis var. sinensis OX=542762 GN=TEA_026710 PE=3 SV=1;tr|A0A7J7H0L7|A0A7J7H0L7_CAMSI Oxidored_FMN domain-containing protein OS=Camellia sinensis OX=4442 GN=HYC85_016777 PE	11	11	27.7	49.669	72673	109160	27879	82328	187480	161890	101570	57750	172820	TEA_026710	Oxidored_FMN domain-containing protein	GO:0010181,GO:0016491	FMN binding|oxidoreductase activity	ko00592	alpha-Linolenic acid metabolism	KOG0134	[CR]	NADH:flavin oxidoreductase/12-oxophytodienoate reductase	Energy production and conversion |General function prediction only
A0A4S4D6A5	A0A4S4D6A5;A0A7J7HUN7	A0A4S4D6A5;A0A7J7HUN7	tr|A0A4S4D6A5|A0A4S4D6A5_CAMSI Proteasome subunit alpha type OS=Camellia sinensis var. sinensis OX=542762 GN=TEA_022226 PE=3 SV=1;tr|A0A7J7HUN7|A0A7J7HUN7_CAMSI Proteasome subunit alpha type OS=Camellia sinensis OX=4442 GN=HYC85_008642 PE=3 SV=1	7	2	77.1	13.163	607650	511000	568090	606640	497650	557840	601620	528540	596390	TEA_022226	Proteasome subunit alpha type	GO:0006511,GO:0005737,GO:0005634,GO:0019773	ubiquitin-dependent protein catabolic process|cytoplasm|nucleus|proteasome core complex, alpha-subunit complex	ko03050	Proteasome	KOG0863	[O]	20S proteasome, regulatory subunit alpha type PSMA1/PRE5	Posttranslational modification, protein turnover, chaperones
A0A4S4D6F0	A0A4S4D6F0	A0A4S4D6F0	tr|A0A4S4D6F0|A0A4S4D6F0_CAMSI Uncharacterized protein OS=Camellia sinensis var. sinensis OX=542762 GN=TEA_022086 PE=4 SV=1	3	1	16.7	31.062	564230	1822100	1095600	1005300	487730	790190	271720	819540	1130100	TEA_022086	Uncharacterized protein	GO:0032259,GO:0008757	methylation|S-adenosylmethionine-dependent methyltransferase activity
A0A4S4D6F1	A0A4S4D6F1	A0A4S4D6F1	tr|A0A4S4D6F1|A0A4S4D6F1_CAMSI Ornithine carbamoyltransferase OS=Camellia sinensis var. sinensis OX=542762 GN=TEA_022230 PE=3 SV=1	9	3	32.6	35.007	811920	823110	458150	794980	827900	580470	691670	522040	719140	TEA_022230	Ornithine carbamoyltransferase	GO:0016597,GO:0004585	amino acid binding|ornithine carbamoyltransferase activity	ko01230,ko00220	Biosynthesis of amino acids|Arginine biosynthesis	KOG1504	[E]	Ornithine carbamoyltransferase OTC/ARG3	Amino acid transport and metabolism
A0A7J7GRC2	A0A7J7GRC2;A0A4S4D6F8	A0A7J7GRC2;A0A4S4D6F8	tr|A0A7J7GRC2|A0A7J7GRC2_CAMSI ARC6-like_IMS domain-containing protein OS=Camellia sinensis OX=4442 GN=HYC85_020862 PE=4 SV=1;tr|A0A4S4D6F8|A0A4S4D6F8_CAMSI ARC6-like_IMS domain-containing protein OS=Camellia sinensis var. sinensis OX=542762 GN=TEA_010593	2	2	3.2	89.786	0	25266	24360	0	24921	33517	0	0	0	HYC85_020862	ARC6-like_IMS domain-containing protein
A0A7J7H4Q7	A0A7J7H4Q7;A0A4S4D6G0	A0A7J7H4Q7;A0A4S4D6G0	tr|A0A7J7H4Q7|A0A7J7H4Q7_CAMSI Uncharacterized protein OS=Camellia sinensis OX=4442 GN=HYC85_013452 PE=4 SV=1;tr|A0A4S4D6G0|A0A4S4D6G0_CAMSI Uncharacterized protein OS=Camellia sinensis var. sinensis OX=542762 GN=TEA_015181 PE=4 SV=1	7	7	31.4	28.845	2825300	1951500	4645400	3797500	1652700	2164400	3396400	3644100	3051200	HYC85_013452	Uncharacterized protein
A0A4S4D6G5	A0A4S4D6G5;A0A7J7FXB9	A0A4S4D6G5;A0A7J7FXB9	tr|A0A4S4D6G5|A0A4S4D6G5_CAMSI Uncharacterized protein OS=Camellia sinensis var. sinensis OX=542762 GN=TEA_011301 PE=3 SV=1;tr|A0A7J7FXB9|A0A7J7FXB9_CAMSI Uncharacterized protein OS=Camellia sinensis OX=4442 GN=HYC85_029173 PE=3 SV=1	3	1	5.8	64.657	0	0	0	0	0	0	0	0	0	TEA_011301	Uncharacterized protein	GO:0004177,GO:0008237,GO:0008270	aminopeptidase activity|metallopeptidase activity|zinc ion binding			KOG2596	[E]	Aminopeptidase I zinc metalloprotease (M18)	Amino acid transport and metabolism
A0A4S4D6H0	A0A4S4D6H0	A0A4S4D6H0	tr|A0A4S4D6H0|A0A4S4D6H0_CAMSI Rhodanese domain-containing protein OS=Camellia sinensis var. sinensis OX=542762 GN=TEA_015191 PE=4 SV=1	4	4	29.6	18.035	2383400	1455600	2860900	1939800	1602400	2224700	3157200	2113900	1696200	TEA_015191	Rhodanese domain-containing protein
A0A4S4D6H3	A0A4S4D6H3;A0A7J7H383	A0A4S4D6H3;A0A7J7H383	tr|A0A4S4D6H3|A0A4S4D6H3_CAMSI Uncharacterized protein OS=Camellia sinensis var. sinensis OX=542762 GN=TEA_007549 PE=4 SV=1;tr|A0A7J7H383|A0A7J7H383_CAMSI Uncharacterized protein OS=Camellia sinensis OX=4442 GN=HYC85_013390 PE=4 SV=1	3	3	15	29.406	198500	144680	126970	161110	102440	156570	166810	174800	157800	TEA_007549	Uncharacterized protein	GO:0016021	integral component of membrane
A0A7J7I9J3	A0A7J7I9J3;A0A4S4D6H4;A0A4S4D6G7;A0A7J7I8A7;A0A7J7I8J5;A0A7J7I8T3	A0A7J7I9J3;A0A4S4D6H4;A0A4S4D6G7;A0A7J7I8A7;A0A7J7I8J5	tr|A0A7J7I9J3|A0A7J7I9J3_CAMSI AB hydrolase-1 domain-containing protein OS=Camellia sinensis OX=4442 GN=HYC85_002450 PE=4 SV=1;tr|A0A4S4D6H4|A0A4S4D6H4_CAMSI AB hydrolase-1 domain-containing protein OS=Camellia sinensis var. sinensis OX=542762 GN=TEA_00755	3	2	13.5	29.877	0	0	0	0	86716	0	0	0	62499	HYC85_002450	AB hydrolase-1 domain-containing protein
A0A4S4D7Q2	A0A4S4D7Q2;A0A4S4D6I3;A0A7J7I8D7;A0A7J7I8B2	A0A4S4D7Q2;A0A4S4D6I3;A0A7J7I8D7;A0A7J7I8B2	tr|A0A4S4D7Q2|A0A4S4D7Q2_CAMSI AB hydrolase-1 domain-containing protein OS=Camellia sinensis var. sinensis OX=542762 GN=TEA_007542 PE=4 SV=1;tr|A0A4S4D6I3|A0A4S4D6I3_CAMSI AB hydrolase-1 domain-containing protein OS=Camellia sinensis var. sinensis OX=54276	1	1	5.4	29.439	0	0	0	0	0	0	0	0	0	TEA_007542	AB hydrolase-1 domain-containing protein
A0A7J7GFQ1	A0A7J7GFQ1;A0A4S4DUB1;A0A4S4D6Q3;A0A4S4D6J2;A0A4S4DUV6	A0A7J7GFQ1;A0A4S4DUB1;A0A4S4D6Q3;A0A4S4D6J2;A0A4S4DUV6	tr|A0A7J7GFQ1|A0A7J7GFQ1_CAMSI MFS domain-containing protein OS=Camellia sinensis OX=4442 GN=HYC85_023404 PE=3 SV=1;tr|A0A4S4DUB1|A0A4S4DUB1_CAMSI MFS domain-containing protein OS=Camellia sinensis var. sinensis OX=542762 GN=TEA_010865 PE=3 SV=1;tr|A0A4S4D	1	1	5.7	32.305	0	0	0	0	0	0	0	0	0	HYC85_023404	MFS domain-containing protein	GO:0006817,GO:0050896,GO:0016021,GO:0015145,GO:0015293	phosphate ion transport|response to stimulus|integral component of membrane|monosaccharide transmembrane transporter activity|symporter activity			KOG0254	[R]	Predicted transporter (major facilitator superfamily)	General function prediction only
A0A4S4D6K1	A0A4S4D6K1;A0A7J7H6U6;A0A7J7GZX1	A0A4S4D6K1;A0A7J7H6U6	tr|A0A4S4D6K1|A0A4S4D6K1_CAMSI Uncharacterized protein OS=Camellia sinensis var. sinensis OX=542762 GN=TEA_007537 PE=4 SV=1;tr|A0A7J7H6U6|A0A7J7H6U6_CAMSI Uncharacterized protein OS=Camellia sinensis OX=4442 GN=HYC85_013395 PE=4 SV=1	5	5	28.8	25.179	1112600	541750	1364000	550240	503680	949380	687480	991710	988940	TEA_007537	Uncharacterized protein	GO:0045039,GO:0016021,GO:0042721	protein insertion into mitochondrial inner membrane|integral component of membrane|TIM22 mitochondrial import inner membrane insertion complex
A0A4S4D6K3	A0A4S4D6K3;A0A7J7H1I8	A0A4S4D6K3;A0A7J7H1I8	tr|A0A4S4D6K3|A0A4S4D6K3_CAMSI Uncharacterized protein OS=Camellia sinensis var. sinensis OX=542762 GN=TEA_022752 PE=4 SV=1;tr|A0A7J7H1I8|A0A7J7H1I8_CAMSI Uncharacterized protein OS=Camellia sinensis OX=4442 GN=HYC85_016359 PE=4 SV=1	14	14	37.3	49.453	594490	654500	398290	501340	431990	524860	600430	631650	600090	TEA_022752	Uncharacterized protein	GO:0003723	RNA binding			KOG2190	[AR]	PolyC-binding proteins alphaCP-1 and related KH domain proteins	RNA processing and modification |General function prediction only
A0A7J7I6N9	A0A7J7I6N9;A0A4V3WP81;A0A4S4D6K8;A0A7J7I0C2	A0A7J7I6N9;A0A4V3WP81;A0A4S4D6K8;A0A7J7I0C2	tr|A0A7J7I6N9|A0A7J7I6N9_CAMSI Peroxidase OS=Camellia sinensis OX=4442 GN=HYC85_001694 PE=3 SV=1;tr|A0A4V3WP81|A0A4V3WP81_CAMSI Peroxidase OS=Camellia sinensis var. sinensis OX=542762 GN=TEA_009470 PE=3 SV=1;tr|A0A4S4D6K8|A0A4S4D6K8_CAMSI Peroxidase OS=Cam	1	1	3	36.993	0	0	0	0	0	0	0	0	0	HYC85_001694	Peroxidase	GO:0042744,GO:0006979,GO:0005576,GO:0020037,GO:0046872,GO:0004601	hydrogen peroxide catabolic process|response to oxidative stress|extracellular region|heme binding|metal ion binding|peroxidase activity	ko00940	Phenylpropanoid biosynthesis
A0A7J7GZD8	A0A7J7GZD8;A0A4S4D6P0	A0A7J7GZD8;A0A4S4D6P0	tr|A0A7J7GZD8|A0A7J7GZD8_CAMSI SUN domain-containing protein OS=Camellia sinensis OX=4442 GN=HYC85_016350 PE=4 SV=1;tr|A0A4S4D6P0|A0A4S4D6P0_CAMSI SUN domain-containing protein OS=Camellia sinensis var. sinensis OX=542762 GN=TEA_022760 PE=4 SV=1	1	1	4	41.533	0	0	0	0	0	0	0	0	0	HYC85_016350	SUN domain-containing protein	GO:0005639,GO:0043621	integral component of nuclear inner membrane|protein self-association			KOG2687	[D]	Spindle pole body protein, contains UNC-84 domain	Cell cycle control, cell division, chromosome partitioning
A0A4S4D6P5	A0A4S4D6P5;A0A7J7H9M2	A0A4S4D6P5;A0A7J7H9M2	tr|A0A4S4D6P5|A0A4S4D6P5_CAMSI 4-hydroxy-4-methyl-2-oxoglutarate aldolase OS=Camellia sinensis var. sinensis OX=542762 GN=TEA_027056 PE=3 SV=1;tr|A0A7J7H9M2|A0A7J7H9M2_CAMSI 4-hydroxy-4-methyl-2-oxoglutarate aldolase OS=Camellia sinensis OX=4442 GN=HYC85_0	3	2	21	18.743	49785	0	0	0	108430	0	0	39174	94165	TEA_027056	4-hydroxy-4-methyl-2-oxoglutarate aldolase	GO:0051252,GO:0047443,GO:0046872,GO:0008948,GO:0008428	regulation of RNA metabolic process|4-hydroxy-4-methyl-2-oxoglutarate aldolase activity|metal ion binding|oxaloacetate decarboxylase activity|ribonuclease inhibitor activity
A0A4S4D6R2	A0A4S4D6R2;A8D752	A0A4S4D6R2;A8D752	tr|A0A4S4D6R2|A0A4S4D6R2_CAMSI Chlorophyll a-b binding protein, chloroplastic OS=Camellia sinensis var. sinensis OX=542762 GN=TEA_001695 PE=3 SV=1;tr|A8D752|A8D752_CAMSI Chlorophyll a-b binding protein, chloroplastic (Fragment) OS=Camellia sinensis OX=4442	11	2	61	34.789	24674000	12261000	32566000	14415000	3204600	28252000	39463000	21093000	14507000	TEA_001695	Chlorophyll a-b binding protein, chloroplastic	GO:0009765,GO:0018298,GO:0009535,GO:0016021,GO:0009522,GO:0009523,GO:0016168	photosynthesis, light harvesting|protein-chromophore linkage|chloroplast thylakoid membrane|integral component of membrane|photosystem I|photosystem II|chlorophyll binding	ko00196	Photosynthesis - antenna proteins
A0A4S4DWC8	A0A4S4DWC8;A0A4S4EJK7;A0A4S4D6S3	A0A4S4DWC8;A0A4S4EJK7;A0A4S4D6S3	tr|A0A4S4DWC8|A0A4S4DWC8_CAMSI Uncharacterized protein OS=Camellia sinensis var. sinensis OX=542762 GN=TEA_009617 PE=4 SV=1;tr|A0A4S4EJK7|A0A4S4EJK7_CAMSI FAD-binding PCMH-type domain-containing protein OS=Camellia sinensis var. sinensis OX=542762 GN=TEA_0	1	1	6.7	19.881	0	0	0	0	0	0	0	0	0	TEA_009617	Uncharacterized protein	GO:0016021	integral component of membrane	ko00620	Pyruvate metabolism
A0A4S4D6S9	A0A4S4D6S9;A0A7J7I265	A0A4S4D6S9;A0A7J7I265	tr|A0A4S4D6S9|A0A4S4D6S9_CAMSI Uncharacterized protein OS=Camellia sinensis var. sinensis OX=542762 GN=TEA_012742 PE=4 SV=1;tr|A0A7J7I265|A0A7J7I265_CAMSI Uncharacterized protein OS=Camellia sinensis OX=4442 GN=HYC85_005866 PE=4 SV=1	2	2	11.7	27.272	0	26367	0	0	39580	0	0	0	0	TEA_012742	Uncharacterized protein	GO:0016491	oxidoreductase activity			KOG0725	[R]	Reductases with broad range of substrate specificities	General function prediction only
A0A4S4D6T7	A0A4S4D6T7;A0A7J7G7S4	A0A4S4D6T7;A0A7J7G7S4	tr|A0A4S4D6T7|A0A4S4D6T7_CAMSI Uncharacterized protein OS=Camellia sinensis var. sinensis OX=542762 GN=TEA_016548 PE=4 SV=1;tr|A0A7J7G7S4|A0A7J7G7S4_CAMSI Uncharacterized protein OS=Camellia sinensis OX=4442 GN=HYC85_024326 PE=4 SV=1	3	3	32.4	15.726	0	0	0	0	0	0	0	0	0	TEA_016548	Uncharacterized protein
A0A7J7GMY1	A0A7J7GMY1;A0A4S4D6V0	A0A7J7GMY1;A0A4S4D6V0	tr|A0A7J7GMY1|A0A7J7GMY1_CAMSI FAA_hydrolase domain-containing protein OS=Camellia sinensis OX=4442 GN=HYC85_019247 PE=3 SV=1;tr|A0A4S4D6V0|A0A4S4D6V0_CAMSI FAA_hydrolase domain-containing protein OS=Camellia sinensis var. sinensis OX=542762 GN=TEA_004146	5	4	31.8	27.617	317510	104960	106700	157520	0	88655	0	225840	391240	HYC85_019247	FAA_hydrolase domain-containing protein	GO:0003824	catalytic activity	ko00350	Tyrosine metabolism	KOG1535	[R]	Predicted fumarylacetoacetate hydralase	General function prediction only
A0A7J7H4N5	A0A7J7H4N5;A0A7J7GA30;A0A7J7GAX3;A0A4S4D6V2;A0A4S4E115;A0A7J7H4N9;A0A7J7G9J4;A0A7J7H5T5;A0A7J7H2I7;A0A7J7IB94;A0A7J7HEL1;A0A7J7FTE5	A0A7J7H4N5;A0A7J7GA30;A0A7J7GAX3;A0A4S4D6V2;A0A4S4E115;A0A7J7H4N9;A0A7J7G9J4;A0A7J7H5T5	tr|A0A7J7H4N5|A0A7J7H4N5_CAMSI V-type proton ATPase subunit F OS=Camellia sinensis OX=4442 GN=HYC85_013887 PE=3 SV=1;tr|A0A7J7GA30|A0A7J7GA30_CAMSI V-type proton ATPase subunit F OS=Camellia sinensis OX=4442 GN=HYC85_024943 PE=3 SV=1;tr|A0A7J7GAX3|A0A7J7GA	5	3	42.3	14.477	386160	200760	494770	397860	182020	371060	490070	369960	452580	HYC85_013887	V-type proton ATPase subunit F	GO:0033180,GO:0046961	proton-transporting V-type ATPase, V1 domain|proton-transporting ATPase activity, rotational mechanism	ko04145,ko00190,ko04150	Phagosome|Oxidative phosphorylation|mTOR signaling pathway	KOG3432	[C]	Vacuolar H+-ATPase V1 sector, subunit F	Energy production and conversion
A0A4S4D6V6	A0A4S4D6V6;A0A4S4DTW4;A0A4S4DYC5;A0A4S4DI98	A0A4S4D6V6	tr|A0A4S4D6V6|A0A4S4D6V6_CAMSI Uncharacterized protein OS=Camellia sinensis var. sinensis OX=542762 GN=TEA_002019 PE=4 SV=1	8	2	16.5	60.798	145590	198780	94470	136630	232160	81885	58790	121590	53391	TEA_002019	Uncharacterized protein	GO:0008194	UDP-glycosyltransferase activity			KOG1192	[GC]	UDP-glucuronosyl and UDP-glucosyl transferase	Carbohydrate transport and metabolism |Energy production and conversion
A0A7J7HBQ7	A0A7J7HBQ7;A0A4S4D6Z0;A0A7J7HUD5;A0A7J7GXR1;A0A4S4EE71	A0A7J7HBQ7;A0A4S4D6Z0;A0A7J7HUD5;A0A7J7GXR1	tr|A0A7J7HBQ7|A0A7J7HBQ7_CAMSI Uncharacterized protein OS=Camellia sinensis OX=4442 GN=HYC85_012363 PE=3 SV=1;tr|A0A4S4D6Z0|A0A4S4D6Z0_CAMSI Uncharacterized protein OS=Camellia sinensis var. sinensis OX=542762 GN=TEA_028409 PE=3 SV=1;tr|A0A7J7HUD5|A0A7J7HU	3	1	15.7	13.969	0	0	0	0	0	0	0	0	0	HYC85_012363	Uncharacterized protein	GO:0002182,GO:0022625,GO:0003735	cytoplasmic translational elongation|cytosolic large ribosomal subunit|structural constituent of ribosome	ko03010	Ribosome	KOG3449	[J]	60S acidic ribosomal protein P2	Translation, ribosomal structure and biogenesis
A0A858CAD6	A0A858CAD6;A0A7J7I1G9;A0A4S4D6Z6;A0A6C0X3G5;A0A4S4D8H6;A0A7J7GH70;A0A7J7I997	A0A858CAD6;A0A7J7I1G9;A0A4S4D6Z6;A0A6C0X3G5;A0A4S4D8H6	tr|A0A858CAD6|A0A858CAD6_CAMSI Peroxidase OS=Camellia sinensis OX=4442 GN=POD5 PE=2 SV=1;tr|A0A7J7I1G9|A0A7J7I1G9_CAMSI Peroxidase OS=Camellia sinensis OX=4442 GN=HYC85_005491 PE=3 SV=1;tr|A0A4S4D6Z6|A0A4S4D6Z6_CAMSI Peroxidase OS=Camellia sinensis var. si	8	8	33.3	35.818	0	93496	323080	0	325210	787300	68910	0	31937	POD5	Peroxidase	GO:0042744,GO:0006979,GO:0020037,GO:0004601	hydrogen peroxide catabolic process|response to oxidative stress|heme binding|peroxidase activity	ko00940	Phenylpropanoid biosynthesis
A0A4S4D702	A0A4S4D702;A0A4S4EV53	A0A4S4D702	tr|A0A4S4D702|A0A4S4D702_CAMSI 5-methyltetrahydropteroyltriglutamate--homocysteine S-methyltransferase OS=Camellia sinensis var. sinensis OX=542762 GN=TEA_014650 PE=3 SV=1	22	13	33.1	92.166	117270	459870	51658	156150	576480	119710	55515	138390	185470	TEA_014650	5-methyltetrahydropteroyltriglutamate--homocysteine S-methyltransferase	GO:0009086,GO:0032259,GO:0009507,GO:0003871,GO:0008270	methionine biosynthetic process|methylation|chloroplast|5-methyltetrahydropteroyltriglutamate-homocysteine S-methyltransferase activity|zinc ion binding	ko01230,ko00270,ko00450	Biosynthesis of amino acids|Cysteine and methionine metabolism|Selenocompound metabolism	KOG2263	[E]	Methionine synthase II (cobalamin-independent)	Amino acid transport and metabolism
A0A7J7HLD5	A0A7J7HLD5;A0A4S4D708;A0A4S4D700	A0A7J7HLD5;A0A4S4D708;A0A4S4D700	tr|A0A7J7HLD5|A0A7J7HLD5_CAMSI Ferritin OS=Camellia sinensis OX=4442 GN=HYC85_006558 PE=3 SV=1;tr|A0A4S4D708|A0A4S4D708_CAMSI Ferritin OS=Camellia sinensis var. sinensis OX=542762 GN=TEA_014663 PE=3 SV=1;tr|A0A4S4D700|A0A4S4D700_CAMSI Ferritin OS=Camellia	10	2	40.9	28.63	9120500	3828300	552260	4672400	7243200	9312100	4911800	2782700	3214600	HYC85_006558	Ferritin	GO:0006879,GO:0006826,GO:0009507,GO:0008199,GO:0004322	cellular iron ion homeostasis|iron ion transport|chloroplast|ferric iron binding|ferroxidase activity			KOG2332	[P]	Ferritin	Inorganic ion transport and metabolism
A0A4S4D709	A0A4S4D709	A0A4S4D709	tr|A0A4S4D709|A0A4S4D709_CAMSI Ferritin OS=Camellia sinensis var. sinensis OX=542762 GN=TEA_014660 PE=3 SV=1	9	1	40.7	29.763	205310	0	0	103540	104700	130740	0	0	0	TEA_014660	Ferritin	GO:0006879,GO:0006826,GO:0009507,GO:0008199,GO:0004322	cellular iron ion homeostasis|iron ion transport|chloroplast|ferric iron binding|ferroxidase activity			KOG2332	[P]	Ferritin	Inorganic ion transport and metabolism
A0A4S4D722	A0A4S4D722	A0A4S4D722	tr|A0A4S4D722|A0A4S4D722_CAMSI Uncharacterized protein OS=Camellia sinensis var. sinensis OX=542762 GN=TEA_019634 PE=3 SV=1	1	1	4	36.463	0	0	0	0	0	0	0	0	0	TEA_019634	Uncharacterized protein	GO:0006412,GO:0022627,GO:0003723,GO:0003735	translation|cytosolic small ribosomal subunit|RNA binding|structural constituent of ribosome	ko03010	Ribosome	KOG0898	[J]	40S ribosomal protein S15	Translation, ribosomal structure and biogenesis
A0A7J7GAV6	A0A7J7GAV6;A0A4S4D751	A0A7J7GAV6;A0A4S4D751	tr|A0A7J7GAV6|A0A7J7GAV6_CAMSI Cysteine proteinase inhibitor OS=Camellia sinensis OX=4442 GN=HYC85_025223 PE=3 SV=1;tr|A0A4S4D751|A0A4S4D751_CAMSI Cysteine proteinase inhibitor OS=Camellia sinensis var. sinensis OX=542762 GN=TEA_014493 PE=3 SV=1	3	2	13.7	26.236	122260	0	0	117210	76847	180910	0	78753	121060	HYC85_025223	Cysteine proteinase inhibitor	GO:0004869	cysteine-type endopeptidase inhibitor activity
A0A4S4D772	A0A4S4D772;A0A4S4DNK0	A0A4S4D772	tr|A0A4S4D772|A0A4S4D772_CAMSI Pyruvate kinase OS=Camellia sinensis var. sinensis OX=542762 GN=TEA_025206 PE=3 SV=1	14	0	29.8	65.052	60007	113430	24492	63915	483700	56471	50163	97621	103290	TEA_025206	Pyruvate kinase	GO:0005524,GO:0016301,GO:0000287,GO:0030955,GO:0004743	ATP binding|kinase activity|magnesium ion binding|potassium ion binding|pyruvate kinase activity	ko01200,ko00620,ko00230,ko01230,ko00010	Carbon metabolism|Pyruvate metabolism|Purine metabolism|Biosynthesis of amino acids|Glycolysis / Gluconeogenesis	KOG2323	[G]	Pyruvate kinase	Carbohydrate transport and metabolism
A0A4S4D775	A0A4S4D775;A0A7J7H3D3;A0A4S4E9S1	A0A4S4D775	tr|A0A4S4D775|A0A4S4D775_CAMSI Glycosyltransferase OS=Camellia sinensis var. sinensis OX=542762 GN=TEA_018353 PE=3 SV=1	6	5	12.5	51.781	81587	193670	102450	93246	187080	107740	63293	93786	60260	TEA_018353	Glycosyltransferase	GO:0008194	UDP-glycosyltransferase activity			KOG1192	[GC]	UDP-glucuronosyl and UDP-glucosyl transferase	Carbohydrate transport and metabolism |Energy production and conversion
A0A7J7G883	A0A7J7G883;A0A4S4D792	A0A7J7G883;A0A4S4D792	tr|A0A7J7G883|A0A7J7G883_CAMSI PPM-type phosphatase domain-containing protein OS=Camellia sinensis OX=4442 GN=HYC85_024478 PE=4 SV=1;tr|A0A4S4D792|A0A4S4D792_CAMSI PPM-type phosphatase domain-containing protein OS=Camellia sinensis var. sinensis OX=542762	11	10	43.4	31.361	80465	146850	80277	94893	136990	91775	132270	130260	77336	HYC85_024478	PPM-type phosphatase domain-containing protein	GO:0004722	protein serine/threonine phosphatase activity			KOG0698	[T]	Serine/threonine protein phosphatase	Signal transduction mechanisms
A0A4S4D7B2	A0A4S4D7B2;A0A4S4DL86;A0A7J7H3C1;A0A4S4DWN8;A0A4S4DNB4	A0A4S4D7B2	tr|A0A4S4D7B2|A0A4S4D7B2_CAMSI Glutathione transferase OS=Camellia sinensis var. sinensis OX=542762 GN=TEA_022412 PE=4 SV=1	10	1	31	30.11	0	0	0	0	0	0	0	0	0	TEA_022412	Glutathione transferase	GO:0006749,GO:0004364	glutathione metabolic process|glutathione transferase activity	ko00982,ko00480,ko00980	Drug metabolism - cytochrome P450|Glutathione metabolism|Metabolism of xenobiotics by cytochrome P450	KOG0406	[O]	Glutathione S-transferase	Posttranslational modification, protein turnover, chaperones
A0A4S4D7B4	A0A4S4D7B4	A0A4S4D7B4	tr|A0A4S4D7B4|A0A4S4D7B4_CAMSI Uncharacterized protein OS=Camellia sinensis var. sinensis OX=542762 GN=TEA_010661 PE=3 SV=1	14	2	47.8	29.518	78234	0	78536	117220	59452	118440	143500	0	49713	TEA_010661	Uncharacterized protein	GO:0006096,GO:0004807	glycolytic process|triose-phosphate isomerase activity	ko00710,ko00562,ko01200,ko01230,ko00051,ko00010	Carbon fixation in photosynthetic organisms|Inositol phosphate metabolism|Carbon metabolism|Biosynthesis of amino acids|Fructose and mannose metabolism|Glycolysis / Gluconeogenesis	KOG1643	[G]	Triosephosphate isomerase	Carbohydrate transport and metabolism
A0A4S4D7B8	A0A4S4D7B8;A0A7J7GSV4	A0A4S4D7B8	tr|A0A4S4D7B8|A0A4S4D7B8_CAMSI Uncharacterized protein OS=Camellia sinensis var. sinensis OX=542762 GN=TEA_028390 PE=4 SV=1	4	4	17.2	22.839	0	0	119990	99769	0	152590	0	84343	137500	TEA_028390	Uncharacterized protein	GO:0005525	GTP binding
A0A4S4D7C0	A0A4S4D7C0;A0A7J7HWL3	A0A4S4D7C0;A0A7J7HWL3	tr|A0A4S4D7C0|A0A4S4D7C0_CAMSI Thioredoxin-dependent peroxiredoxin OS=Camellia sinensis var. sinensis OX=542762 GN=TEA_018346 PE=4 SV=1;tr|A0A7J7HWL3|A0A7J7HWL3_CAMSI Thioredoxin-dependent peroxiredoxin OS=Camellia sinensis OX=4442 GN=HYC85_003709 PE=4 SV=	10	2	48.2	23.892	759260	709860	1266000	1154600	638470	890520	1170400	1167800	1040200	TEA_018346	Thioredoxin-dependent peroxiredoxin	GO:0051920	peroxiredoxin activity			KOG0855	[O]	Alkyl hydroperoxide reductase, thiol specific antioxidant and related enzymes	Posttranslational modification, protein turnover, chaperones
A0A4S4D7C1	A0A4S4D7C1	A0A4S4D7C1	tr|A0A4S4D7C1|A0A4S4D7C1_CAMSI Fe2OG dioxygenase domain-containing protein OS=Camellia sinensis var. sinensis OX=542762 GN=TEA_018720 PE=3 SV=1	4	3	18.6	36.265	0	60060	0	72074	501540	0	0	0	171860	TEA_018720	Fe2OG dioxygenase domain-containing protein	GO:1901576,GO:0046872,GO:0016705	organic substance biosynthetic process|metal ion binding|oxidoreductase activity, acting on paired donors, with incorporation or reduction of molecular oxygen	ko00270	Cysteine and methionine metabolism	KOG0143	[QR]	Iron/ascorbate family oxidoreductases	Secondary metabolites biosynthesis, transport and catabolism |General function prediction only
A0A4S4D7H1	A0A4S4D7H1;A0A7J7GZ59	A0A4S4D7H1	tr|A0A4S4D7H1|A0A4S4D7H1_CAMSI Signal peptidase complex subunit 3 OS=Camellia sinensis var. sinensis OX=542762 GN=TEA_027390 PE=3 SV=1	5	4	35.3	19.093	145890	103840	114000	90408	114370	145230	148070	112650	297630	TEA_027390	Signal peptidase complex subunit 3	GO:0045047,GO:0006465,GO:0016021,GO:0005787,GO:0008233	protein targeting to ER|signal peptide processing|integral component of membrane|signal peptidase complex|peptidase activity	ko03060	Protein export	KOG3372	[U]	Signal peptidase complex subunit	Intracellular trafficking, secretion, and vesicular transport
A0A4S4D7I0	A0A4S4D7I0;A0A4S4DZU7;A0A7J7I8E0;A0A4S4EKM4	A0A4S4D7I0;A0A4S4DZU7	tr|A0A4S4D7I0|A0A4S4D7I0_CAMSI H(+)-transporting two-sector ATPase OS=Camellia sinensis var. sinensis OX=542762 GN=TEA_018447 PE=3 SV=1;tr|A0A4S4DZU7|A0A4S4DZU7_CAMSI AAA domain-containing protein OS=Camellia sinensis var. sinensis OX=542762 GN=TEA_026915	34	0	42.5	111.51	12414000	5973900	17647000	9113200	6270200	12785000	13018000	12372000	8788600	TEA_018447	H(+)-transporting two-sector ATPase	GO:0032259,GO:0031090,GO:0045261,GO:0009579,GO:0005524,GO:0008168,GO:0046961,GO:0046933	methylation|organelle membrane|proton-transporting ATP synthase complex, catalytic core F(1)|thylakoid|ATP binding|methyltransferase activity|proton-transporting ATPase activity, rotational mechanism|proton-transporting ATP synthase activity, rotational mechanism	ko00190,ko00195	Oxidative phosphorylation|Photosynthesis	KOG1350	[C]	F0F1-type ATP synthase, beta subunit	Energy production and conversion
A0A4S4D7I5	A0A4S4D7I5;A0A4V3WMH2;A0A7J7FQ24;A0A4S4CW99	A0A4S4D7I5;A0A4V3WMH2	tr|A0A4S4D7I5|A0A4S4D7I5_CAMSI Uncharacterized protein OS=Camellia sinensis var. sinensis OX=542762 GN=TEA_025544 PE=4 SV=1;tr|A0A4V3WMH2|A0A4V3WMH2_CAMSI Uncharacterized protein OS=Camellia sinensis var. sinensis OX=542762 GN=TEA_019337 PE=4 SV=1	8	5	13.2	103.45	0	248110	0	62493	488920	60728	128710	0	194330	TEA_025544	Uncharacterized protein	GO:0016788	hydrolase activity, acting on ester bonds	ko00562,ko02024,ko00565,ko00564	Inositol phosphate metabolism|Quorum sensing|Ether lipid metabolism|Glycerophospholipid metabolism
A0A7J7I1W4	A0A7J7I1W4;A0A4S4D7I8	A0A7J7I1W4;A0A4S4D7I8	tr|A0A7J7I1W4|A0A7J7I1W4_CAMSI Pyridoxal kinase OS=Camellia sinensis OX=4442 GN=HYC85_005629 PE=3 SV=1;tr|A0A4S4D7I8|A0A4S4D7I8_CAMSI Pyridoxal kinase OS=Camellia sinensis var. sinensis OX=542762 GN=TEA_029205 PE=3 SV=1	7	7	32.2	37.471	173780	113770	159490	121750	133300	164990	133520	144790	199890	HYC85_005629	Pyridoxal kinase	GO:0009443,GO:0016021,GO:0008478	pyridoxal 5'-phosphate salvage|integral component of membrane|pyridoxal kinase activity	ko00750	Vitamin B6 metabolism	KOG2599	[H]	Pyridoxal/pyridoxine/pyridoxamine kinase	Coenzyme transport and metabolism
A0A7J7GKC8	A0A7J7GKC8;A0A4S4D7J9	A0A7J7GKC8;A0A4S4D7J9	tr|A0A7J7GKC8|A0A7J7GKC8_CAMSI Dirigent protein OS=Camellia sinensis OX=4442 GN=HYC85_022410 PE=3 SV=1;tr|A0A4S4D7J9|A0A4S4D7J9_CAMSI Dirigent protein OS=Camellia sinensis var. sinensis OX=542762 GN=TEA_025686 PE=3 SV=1	2	1	14.1	21.041	0	0	0	0	0	0	0	0	0	HYC85_022410	Dirigent protein	GO:0048046	apoplast
A0A7J7I5W7	A0A7J7I5W7;A0A4S4D7K7	A0A7J7I5W7;A0A4S4D7K7	tr|A0A7J7I5W7|A0A7J7I5W7_CAMSI Uncharacterized protein OS=Camellia sinensis OX=4442 GN=HYC85_001176 PE=4 SV=1;tr|A0A4S4D7K7|A0A4S4D7K7_CAMSI Uncharacterized protein OS=Camellia sinensis var. sinensis OX=542762 GN=TEA_025587 PE=4 SV=1	1	1	7.7	11.789	0	0	0	0	0	0	0	0	0	HYC85_001176	Uncharacterized protein			ko00860	Porphyrin and chlorophyll metabolism	KOG0725	[R]	Reductases with broad range of substrate specificities	General function prediction only
A0A4S4D7M6	A0A4S4D7M6	A0A4S4D7M6	tr|A0A4S4D7M6|A0A4S4D7M6_CAMSI Aminotran_1_2 domain-containing protein OS=Camellia sinensis var. sinensis OX=542762 GN=TEA_029515 PE=3 SV=1	6	2	31.2	25.698	119400	134480	69434	103060	316110	134460	174430	110830	222780	TEA_029515	Aminotran_1_2 domain-containing protein	GO:1901566,GO:0003824,GO:0030170	organonitrogen compound biosynthetic process|catalytic activity|pyridoxal phosphate binding	ko00400,ko00950,ko00350,ko01230,ko00960,ko00360	Phenylalanine, tyrosine and tryptophan biosynthesis|Isoquinoline alkaloid biosynthesis|Tyrosine metabolism|Biosynthesis of amino acids|Tropane, piperidine and pyridine alkaloid biosynthesis|Phenylalanine metabolism	KOG0257	[E]	Kynurenine aminotransferase, glutamine transaminase K	Amino acid transport and metabolism
A0A7J7GN99	A0A7J7GN99;A0A4S4D7N0	A0A7J7GN99;A0A4S4D7N0	tr|A0A7J7GN99|A0A7J7GN99_CAMSI tRNA-binding domain-containing protein OS=Camellia sinensis OX=4442 GN=HYC85_019891 PE=4 SV=1;tr|A0A4S4D7N0|A0A4S4D7N0_CAMSI tRNA-binding domain-containing protein OS=Camellia sinensis var. sinensis OX=542762 GN=TEA_029531 PE	6	6	31.1	26.425	171030	161310	160020	90493	126940	212120	133120	123490	159150	HYC85_019891	tRNA-binding domain-containing protein	GO:0000049	tRNA binding			KOG2241	[J]	tRNA-binding protein	Translation, ribosomal structure and biogenesis
A0A4S4D7N8	A0A4S4D7N8;A0A7J7HZZ9;A0A7J7I680;A0A4S4EJ98;A0A4S4DDR8;A0A4S4DDJ9;A0A4S4DSY7;A0A4S4E675	A0A4S4D7N8	tr|A0A4S4D7N8|A0A4S4D7N8_CAMSI Guanosine nucleotide diphosphate dissociation inhibitor OS=Camellia sinensis var. sinensis OX=542762 GN=TEA_029525 PE=3 SV=1	11	1	39	48.325	135700	249570	113250	218990	342090	159260	147680	197790	201540	TEA_029525	Guanosine nucleotide diphosphate dissociation inhibitor	GO:0015031,GO:0007264,GO:0005093	protein transport|small GTPase mediated signal transduction|Rab GDP-dissociation inhibitor activity			KOG1439	[O]	RAB proteins geranylgeranyltransferase component A (RAB escort protein)	Posttranslational modification, protein turnover, chaperones
A0A4S4D7Q6	A0A4S4D7Q6;F4YFG0;A0A4S4E2R4;A0A4S4F205;A0A7J7HS99;A0A4S4D0W3	A0A4S4D7Q6;F4YFG0;A0A4S4E2R4	tr|A0A4S4D7Q6|A0A4S4D7Q6_CAMSI HATPase_c domain-containing protein OS=Camellia sinensis var. sinensis OX=542762 GN=TEA_007280 PE=3 SV=1;tr|F4YFG0|F4YFG0_CAMSI Heat shock protein 90 (Fragment) OS=Camellia sinensis OX=4442 PE=2 SV=1;tr|A0A4S4E2R4|A0A4S4E2R4_	6	1	23.7	37.435	0	405130	0	26634	16760	0	21447	47519	39942	TEA_007280	HATPase_c domain-containing protein	GO:0006457,GO:0005524,GO:0016887,GO:0051082	protein folding|ATP binding|ATP hydrolysis activity|unfolded protein binding	ko04141,ko04151	Protein processing in endoplasmic reticulum|PI3K-Akt signaling pathway	KOG0019	[O]	Molecular chaperone (HSP90 family)	Posttranslational modification, protein turnover, chaperones
A0A7J7FVK5	A0A7J7FVK5;A0A4S4D7R8	A0A7J7FVK5;A0A4S4D7R8	tr|A0A7J7FVK5|A0A7J7FVK5_CAMSI TauD domain-containing protein OS=Camellia sinensis OX=4442 GN=HYC85_028182 PE=4 SV=1;tr|A0A4S4D7R8|A0A4S4D7R8_CAMSI TauD domain-containing protein OS=Camellia sinensis var. sinensis OX=542762 GN=TEA_005969 PE=4 SV=1	6	5	23.9	37.205	57613	39854	74825	55078	114630	63536	120160	40159	137940	HYC85_028182	TauD domain-containing protein	GO:0016491	oxidoreductase activity
A0A4S4D7T7	A0A4S4D7T7	A0A4S4D7T7	tr|A0A4S4D7T7|A0A4S4D7T7_CAMSI Uncharacterized protein OS=Camellia sinensis var. sinensis OX=542762 GN=TEA_005989 PE=4 SV=1	1	1	7.9	16.29	87619	36944	200240	226730	110710	155520	137020	73625	206410	TEA_005989	Uncharacterized protein	GO:0016021	integral component of membrane
A0A4S4D7U3	A0A4S4D7U3;A0A7J7GZ97;A0A4S4DDM6;A0A7J7GV71	A0A4S4D7U3;A0A7J7GZ97;A0A4S4DDM6	tr|A0A4S4D7U3|A0A4S4D7U3_CAMSI Pyruvate dehydrogenase E1 component subunit beta OS=Camellia sinensis var. sinensis OX=542762 GN=TEA_029538 PE=4 SV=1;tr|A0A7J7GZ97|A0A7J7GZ97_CAMSI Pyruvate dehydrogenase E1 component subunit beta OS=Camellia sinensis OX=444	6	6	18.4	47.111	80443	84120	78579	58958	261610	117670	88177	79922	79922	TEA_029538	Pyruvate dehydrogenase E1 component subunit beta	GO:0006086,GO:0006096,GO:0004739	acetyl-CoA biosynthetic process from pyruvate|glycolytic process|pyruvate dehydrogenase (acetyl-transferring) activity	ko04066,ko01200,ko00620,ko00020,ko00010	HIF-1 signaling pathway|Carbon metabolism|Pyruvate metabolism|Citrate cycle (TCA cycle)|Glycolysis / Gluconeogenesis	KOG0524	[C]	Pyruvate dehydrogenase E1, beta subunit	Energy production and conversion
A0A4S4D7V9	A0A4S4D7V9	A0A4S4D7V9	tr|A0A4S4D7V9|A0A4S4D7V9_CAMSI Uncharacterized protein OS=Camellia sinensis var. sinensis OX=542762 GN=TEA_001163 PE=4 SV=1	3	3	16.2	19	0	144740	0	305700	88715	0	0	140380	257030	TEA_001163	Uncharacterized protein	GO:0006457,GO:0005524,GO:0016887	protein folding|ATP binding|ATP hydrolysis activity			KOG1641	[O]	Mitochondrial chaperonin	Posttranslational modification, protein turnover, chaperones
A0A4S4D7W4	A0A4S4D7W4;A0A7J7H2L6	A0A4S4D7W4;A0A7J7H2L6	tr|A0A4S4D7W4|A0A4S4D7W4_CAMSI Uncharacterized protein OS=Camellia sinensis var. sinensis OX=542762 GN=TEA_001167 PE=4 SV=1;tr|A0A7J7H2L6|A0A7J7H2L6_CAMSI Uncharacterized protein OS=Camellia sinensis OX=4442 GN=HYC85_016709 PE=4 SV=1	1	1	2.9	45.818	0	0	0	0	0	0	0	0	0	TEA_001167	Uncharacterized protein	GO:0034196,GO:1990052,GO:0070300	acylglycerol transport|ER to chloroplast lipid transport|phosphatidic acid binding
A0A4S4D806	A0A4S4D806	A0A4S4D806	tr|A0A4S4D806|A0A4S4D806_CAMSI Glycosyltransferase OS=Camellia sinensis var. sinensis OX=542762 GN=TEA_001223 PE=3 SV=1	6	1	20.4	52.903	0	0	0	0	0	0	0	0	0	TEA_001223	Glycosyltransferase	GO:0008194	UDP-glycosyltransferase activity			KOG1192	[GC]	UDP-glucuronosyl and UDP-glucosyl transferase	Carbohydrate transport and metabolism |Energy production and conversion
A0A4S4D826	A0A4S4D826	A0A4S4D826	tr|A0A4S4D826|A0A4S4D826_CAMSI HATPase_c domain-containing protein OS=Camellia sinensis var. sinensis OX=542762 GN=TEA_013182 PE=3 SV=1	7	3	10.6	97.17	0	0	0	0	0	0	0	0	0	TEA_013182	HATPase_c domain-containing protein	GO:0006457,GO:0005524,GO:0016887,GO:0051082	protein folding|ATP binding|ATP hydrolysis activity|unfolded protein binding	ko04141,ko04151	Protein processing in endoplasmic reticulum|PI3K-Akt signaling pathway	KOG0019	[O]	Molecular chaperone (HSP90 family)	Posttranslational modification, protein turnover, chaperones
A0A4S4D850	A0A4S4D850	A0A4S4D850	tr|A0A4S4D850|A0A4S4D850_CAMSI TCTP domain-containing protein OS=Camellia sinensis var. sinensis OX=542762 GN=TEA_007587 PE=3 SV=1	4	1	15.8	26.593	0	0	0	0	0	0	0	0	0	TEA_007587	TCTP domain-containing protein	GO:0005737	cytoplasm			KOG1727	[DZ]	Microtubule-binding protein (translationally controlled tumor protein)	Cell cycle control, cell division, chromosome partitioning |Cytoskeleton
A0A4S4D851	A0A4S4D851	A0A4S4D851	tr|A0A4S4D851|A0A4S4D851_CAMSI Amino_oxidase domain-containing protein OS=Camellia sinensis var. sinensis OX=542762 GN=TEA_020690 PE=4 SV=1	13	1	38	52.39	0	67777	226590	0	91431	0	0	69447	51551	TEA_020690	Amino_oxidase domain-containing protein	GO:0016491	oxidoreductase activity
A0A4S4D854	A0A4S4D854	A0A4S4D854	tr|A0A4S4D854|A0A4S4D854_CAMSI Uncharacterized protein OS=Camellia sinensis var. sinensis OX=542762 GN=TEA_008894 PE=4 SV=1	1	1	11.8	23.328	0	0	0	0	0	0	0	0	0	TEA_008894	Uncharacterized protein
A0A4S4D865	A0A4S4D865;A0A7J7HWX3	A0A4S4D865;A0A7J7HWX3	tr|A0A4S4D865|A0A4S4D865_CAMSI Uncharacterized protein OS=Camellia sinensis var. sinensis OX=542762 GN=TEA_028872 PE=4 SV=1;tr|A0A7J7HWX3|A0A7J7HWX3_CAMSI Uncharacterized protein OS=Camellia sinensis OX=4442 GN=HYC85_004577 PE=4 SV=1	9	9	23.3	32.574	646050	920530	989640	839580	1303600	718920	758640	857410	670970	TEA_028872	Uncharacterized protein	GO:0016787	hydrolase activity			KOG2914	[R]	Predicted haloacid-halidohydrolase and related hydrolases	General function prediction only
A0A4S4D872	A0A4S4D872	A0A4S4D872	tr|A0A4S4D872|A0A4S4D872_CAMSI Uncharacterized protein OS=Camellia sinensis var. sinensis OX=542762 GN=TEA_015680 PE=4 SV=1	8	8	35.6	35.619	110450	91880	0	45808	202800	84348	82074	140060	58188	TEA_015680	Uncharacterized protein
A0A4S4D8A3	A0A4S4D8A3	A0A4S4D8A3	tr|A0A4S4D8A3|A0A4S4D8A3_CAMSI Amine oxidase OS=Camellia sinensis var. sinensis OX=542762 GN=TEA_026770 PE=3 SV=1	15	11	21.9	74.836	806750	603440	809010	486960	771490	607720	492810	436430	482540	TEA_026770	Amine oxidase	GO:0009308,GO:0052595,GO:0052594,GO:0005507,GO:0052596,GO:0008131,GO:0048038,GO:0052593	amine metabolic process|aliphatic-amine oxidase activity|aminoacetone:oxygen oxidoreductase(deaminating) activity|copper ion binding|phenethylamine:oxygen oxidoreductase (deaminating) activity|primary amine oxidase activity|quinone binding|tryptamine:oxygen oxidoreductase (deaminating) activity	ko00260,ko00950,ko00350,ko00410,ko00960,ko00360	Glycine, serine and threonine metabolism|Isoquinoline alkaloid biosynthesis|Tyrosine metabolism|beta-Alanine metabolism|Tropane, piperidine and pyridine alkaloid biosynthesis|Phenylalanine metabolism	KOG1186	[Q]	Copper amine oxidase	Secondary metabolites biosynthesis, transport and catabolism
A0A7J7IA58	A0A7J7IA58;A0A4S4D8B6	A0A7J7IA58;A0A4S4D8B6	tr|A0A7J7IA58|A0A7J7IA58_CAMSI Uncharacterized protein OS=Camellia sinensis OX=4442 GN=HYC85_002473 PE=4 SV=1;tr|A0A4S4D8B6|A0A4S4D8B6_CAMSI Uncharacterized protein OS=Camellia sinensis var. sinensis OX=542762 GN=TEA_013038 PE=4 SV=1	5	5	12.1	16.65	5700500	961110	6047800	2554800	1386200	3605300	4184400	4320500	4787600	HYC85_002473	Uncharacterized protein
A0A4S4D8B7	A0A4S4D8B7	A0A4S4D8B7	tr|A0A4S4D8B7|A0A4S4D8B7_CAMSI Reticulon-like protein OS=Camellia sinensis var. sinensis OX=542762 GN=TEA_026783 PE=4 SV=1	1	1	12.7	17.464	0	0	0	0	0	0	0	0	0	TEA_026783	Reticulon-like protein	GO:0009617,GO:0005789,GO:0016021	response to bacterium|endoplasmic reticulum membrane|integral component of membrane			KOG1792	[U]	Reticulon	Intracellular trafficking, secretion, and vesicular transport
A0A4S4D8F7	A0A4S4D8F7	A0A4S4D8F7	tr|A0A4S4D8F7|A0A4S4D8F7_CAMSI Uncharacterized protein OS=Camellia sinensis var. sinensis OX=542762 GN=TEA_013036 PE=4 SV=1	6	6	15.8	39.567	359580	350700	603240	558990	154260	294140	318870	524990	339160	TEA_013036	Uncharacterized protein
A0A4S4D8G9	A0A4S4D8G9;A0A4S4DS24;A0A7J7GSA9	A0A4S4D8G9	tr|A0A4S4D8G9|A0A4S4D8G9_CAMSI Aldehyde dehydrogenase OS=Camellia sinensis var. sinensis OX=542762 GN=TEA_022401 PE=3 SV=1	10	1	23.3	52.017	0	0	0	0	0	0	0	0	0	TEA_022401	Aldehyde dehydrogenase	GO:0006081,GO:0016620	cellular aldehyde metabolic process|oxidoreductase activity, acting on the aldehyde or oxo group of donors, NAD or NADP as acceptor	ko00561,ko00071,ko00380,ko00310,ko00040,ko00410,ko00340,ko00620,ko00330,ko00903,ko00280,ko00625,ko00053,ko00010	Glycerolipid metabolism|Fatty acid degradation|Tryptophan metabolism|Lysine degradation|Pentose and glucuronate interconversions|beta-Alanine metabolism|Histidine metabolism|Pyruvate metabolism|Arginine and proline metabolism|Limonene and pinene degradation|Valine, leucine and isoleucine degradation|Chloroalkane and chloroalkene degradation|Ascorbate and aldarate metabolism|Glycolysis / Gluconeog…	KOG2456	[C]	Aldehyde dehydrogenase	Energy production and conversion
A0A4S4D943	A0A4S4D943;A0A7J7HG12;A0A4S4D8L8	A0A4S4D943;A0A7J7HG12;A0A4S4D8L8	tr|A0A4S4D943|A0A4S4D943_CAMSI Uncharacterized protein OS=Camellia sinensis var. sinensis OX=542762 GN=TEA_030179 PE=4 SV=1;tr|A0A7J7HG12|A0A7J7HG12_CAMSI Uncharacterized protein OS=Camellia sinensis OX=4442 GN=HYC85_009105 PE=3 SV=1;tr|A0A4S4D8L8|A0A4S4D8	1	1	7.1	20.884	0	0	0	0	0	0	0	0	0	TEA_030179	Uncharacterized protein
A0A7J7HDB8	A0A7J7HDB8;A0A4S4DSP4;A0A4S4D8P2	A0A7J7HDB8;A0A4S4DSP4;A0A4S4D8P2	tr|A0A7J7HDB8|A0A7J7HDB8_CAMSI Histone domain-containing protein OS=Camellia sinensis OX=4442 GN=HYC85_012903 PE=4 SV=1;tr|A0A4S4DSP4|A0A4S4DSP4_CAMSI CBFD_NFYB_HMF domain-containing protein OS=Camellia sinensis var. sinensis OX=542762 GN=TEA_019804 PE=4 S	5	1	27.1	22.584	0	0	0	0	0	0	0	0	0	HYC85_012903	Histone domain-containing protein	GO:0003677,GO:0046982	DNA binding|protein heterodimerization activity			KOG1657	[K]	CCAAT-binding factor, subunit C (HAP5)	Transcription
A0A4S4D8P9	A0A4S4D8P9;A0A7J7GF20;A0A4V3WLD8;A0A4S4DV12;A0A7J7H375;A0A4S4EFF4	A0A4S4D8P9;A0A7J7GF20;A0A4V3WLD8;A0A4S4DV12;A0A7J7H375;A0A4S4EFF4	tr|A0A4S4D8P9|A0A4S4D8P9_CAMSI NAD_binding_1 domain-containing protein OS=Camellia sinensis var. sinensis OX=542762 GN=TEA_005045 PE=4 SV=1;tr|A0A7J7GF20|A0A7J7GF20_CAMSI NADH-cytochrome b5 reductase OS=Camellia sinensis OX=4442 GN=HYC85_025524 PE=3 SV=1;t	2	2	16.7	17.421	0	0	0	0	65106	0	0	0	40274	TEA_005045	NAD_binding_1 domain-containing protein	GO:0016491	oxidoreductase activity	ko00520	Amino sugar and nucleotide sugar metabolism	KOG0534	[HC]	NADH-cytochrome b-5 reductase	Coenzyme transport and metabolism |Energy production and conversion
A0A4S4D8S5	A0A4S4D8S5;A0A7J7HZN5	A0A4S4D8S5;A0A7J7HZN5	tr|A0A4S4D8S5|A0A4S4D8S5_CAMSI Thioredoxin reductase OS=Camellia sinensis var. sinensis OX=542762 GN=TEA_025691 PE=3 SV=1;tr|A0A7J7HZN5|A0A7J7HZN5_CAMSI Thioredoxin reductase OS=Camellia sinensis OX=4442 GN=HYC85_005354 PE=3 SV=1	8	8	31.2	38.324	150120	140380	132270	119240	139980	118040	136990	124890	181810	TEA_025691	Thioredoxin reductase	GO:0019430,GO:0005737,GO:0004791	removal of superoxide radicals|cytoplasm|thioredoxin-disulfide reductase activity	ko00240,ko00450	Pyrimidine metabolism|Selenocompound metabolism	KOG0404	[O]	Thioredoxin reductase	Posttranslational modification, protein turnover, chaperones
A0A7J7H003	A0A7J7H003;A0A4S4D8U1	A0A7J7H003;A0A4S4D8U1	tr|A0A7J7H003|A0A7J7H003_CAMSI Uncharacterized protein OS=Camellia sinensis OX=4442 GN=HYC85_015799 PE=4 SV=1;tr|A0A4S4D8U1|A0A4S4D8U1_CAMSI Uncharacterized protein OS=Camellia sinensis var. sinensis OX=542762 GN=TEA_001779 PE=4 SV=1	4	4	12.8	40.935	97572	41044	0	41863	39884	69465	0	47229	69537	HYC85_015799	Uncharacterized protein	GO:0016021	integral component of membrane
A0A7J7GY11	A0A7J7GY11;A0A4S4D8V5;A0A4S4ERW6;A0A7J7GYS2	A0A7J7GY11;A0A4S4D8V5	tr|A0A7J7GY11|A0A7J7GY11_CAMSI TPT domain-containing protein OS=Camellia sinensis OX=4442 GN=HYC85_018451 PE=4 SV=1;tr|A0A4S4D8V5|A0A4S4D8V5_CAMSI TPT domain-containing protein OS=Camellia sinensis var. sinensis OX=542762 GN=TEA_015816 PE=4 SV=1	6	6	12.4	50.854	2575800	1383500	2889500	1485800	2409900	2881900	3055200	2482200	1304300	HYC85_018451	TPT domain-containing protein	GO:0031969,GO:0016021,GO:0015605,GO:0015120	chloroplast membrane|integral component of membrane|organophosphate ester transmembrane transporter activity|phosphoglycerate transmembrane transporter activity			KOG1441	[GE]	Glucose-6-phosphate/phosphate and phosphoenolpyruvate/phosphate antiporter	Carbohydrate transport and metabolism |Amino acid transport and metabolism
A0A4S4D8W1	A0A4S4D8W1;A0A7J7H6L5;A0A7J7GJ48;A0A7J7HIQ7;A0A4S4E5H3;A0A4S4CW79	A0A4S4D8W1;A0A7J7H6L5	tr|A0A4S4D8W1|A0A4S4D8W1_CAMSI Glucose-6-phosphate 1-dehydrogenase OS=Camellia sinensis var. sinensis OX=542762 GN=TEA_022119 PE=3 SV=1;tr|A0A7J7H6L5|A0A7J7H6L5_CAMSI Glucose-6-phosphate 1-dehydrogenase OS=Camellia sinensis OX=4442 GN=HYC85_014476 PE=3 SV=	13	12	24.6	67.805	87659	148860	72936	146240	106580	81736	117500	95310	129430	TEA_022119	Glucose-6-phosphate 1-dehydrogenase	GO:0006006,GO:0009051,GO:0004345,GO:0050661	glucose metabolic process|pentose-phosphate shunt, oxidative branch|glucose-6-phosphate dehydrogenase activity|NADP binding	ko01200,ko00480,ko00030	Carbon metabolism|Glutathione metabolism|Pentose phosphate pathway	KOG0563	[G]	Glucose-6-phosphate 1-dehydrogenase	Carbohydrate transport and metabolism
A0A4S4D8W2	A0A4S4D8W2;A0A4V3WMX3	A0A4S4D8W2	tr|A0A4S4D8W2|A0A4S4D8W2_CAMSI Glutathione transferase OS=Camellia sinensis var. sinensis OX=542762 GN=TEA_022125 PE=3 SV=1	3	3	15.6	25.724	245830	0	0	0	264020	332190	163390	17500	287350	TEA_022125	Glutathione transferase	GO:0006749,GO:0004364	glutathione metabolic process|glutathione transferase activity	ko00982,ko00480,ko00980	Drug metabolism - cytochrome P450|Glutathione metabolism|Metabolism of xenobiotics by cytochrome P450	KOG0406	[O]	Glutathione S-transferase	Posttranslational modification, protein turnover, chaperones
A0A4S4D8W3	A0A4S4D8W3	A0A4S4D8W3	tr|A0A4S4D8W3|A0A4S4D8W3_CAMSI 2-phytyl-1,4-beta-naphthoquinone methyltransferase, chloroplastic OS=Camellia sinensis var. sinensis OX=542762 GN=MENG PE=3 SV=1	3	3	12.4	27.681	177110	98386	66845	76972	341000	30233	0	57973	0	MENG	2-phytyl-1,4-beta-naphthoquinone methyltransferase, chloroplastic	GO:0032259,GO:0042372,GO:0009507,GO:0052624	methylation|phylloquinone biosynthetic process|chloroplast|2-phytyl-1,4-naphthoquinone methyltransferase activity	ko00130	Ubiquinone and other terpenoid-quinone biosynthesis	KOG1540	[H]	Ubiquinone biosynthesis methyltransferase COQ5	Coenzyme transport and metabolism
A0A4S4DGH3	A0A4S4DGH3;A0A7J7I1N4;A0A4S4D8X7	A0A4S4DGH3;A0A7J7I1N4;A0A4S4D8X7	tr|A0A4S4DGH3|A0A4S4DGH3_CAMSI Uncharacterized protein OS=Camellia sinensis var. sinensis OX=542762 GN=TEA_001329 PE=4 SV=1;tr|A0A7J7I1N4|A0A7J7I1N4_CAMSI Uncharacterized protein OS=Camellia sinensis OX=4442 GN=HYC85_005243 PE=4 SV=1;tr|A0A4S4D8X7|A0A4S4D8	1	1	4.4	30.096	0	0	0	0	0	0	0	0	0	TEA_001329	Uncharacterized protein	GO:0016021	integral component of membrane
A0A7J7GFB3	A0A7J7GFB3;A0A4S4F242;A0A4S4D8X8	A0A7J7GFB3;A0A4S4F242;A0A4S4D8X8	tr|A0A7J7GFB3|A0A7J7GFB3_CAMSI Complex1_LYR_dom domain-containing protein OS=Camellia sinensis OX=4442 GN=HYC85_023712 PE=4 SV=1;tr|A0A4S4F242|A0A4S4F242_CAMSI Complex1_LYR_dom domain-containing protein OS=Camellia sinensis var. sinensis OX=542762 GN=TEA_0	1	1	5.5	25.673	0	0	0	0	0	0	0	0	0	HYC85_023712	Complex1_LYR_dom domain-containing protein
A0A4S4D8Z2	A0A4S4D8Z2;A0A7J7GW69	A0A4S4D8Z2;A0A7J7GW69	tr|A0A4S4D8Z2|A0A4S4D8Z2_CAMSI Uncharacterized protein OS=Camellia sinensis var. sinensis OX=542762 GN=TEA_011140 PE=4 SV=1;tr|A0A7J7GW69|A0A7J7GW69_CAMSI Uncharacterized protein OS=Camellia sinensis OX=4442 GN=HYC85_017853 PE=4 SV=1	10	10	35	41.565	181850	624090	481140	391650	505750	309270	628460	445300	258320	TEA_011140	Uncharacterized protein					KOG0235	[G]	Phosphoglycerate mutase	Carbohydrate transport and metabolism
A0A7J7HCV5	A0A7J7HCV5;A0A4S4D8Z5	A0A7J7HCV5;A0A4S4D8Z5	tr|A0A7J7HCV5|A0A7J7HCV5_CAMSI Uncharacterized protein OS=Camellia sinensis OX=4442 GN=HYC85_012775 PE=4 SV=1;tr|A0A4S4D8Z5|A0A4S4D8Z5_CAMSI Uncharacterized protein OS=Camellia sinensis var. sinensis OX=542762 GN=TEA_011139 PE=4 SV=1	12	12	31.7	44.796	691070	863970	937230	872010	414840	899200	691350	744460	448260	HYC85_012775	Uncharacterized protein	GO:0003676	nucleic acid binding	ko03010	Ribosome
A0A4S4D914	A0A4S4D914;A0A7J7H3E7;A0A7J7H3F3;A0A4S4D6C8	A0A4S4D914;A0A7J7H3E7;A0A7J7H3F3;A0A4S4D6C8	tr|A0A4S4D914|A0A4S4D914_CAMSI Importin N-terminal domain-containing protein OS=Camellia sinensis var. sinensis OX=542762 GN=TEA_015188 PE=4 SV=1;tr|A0A7J7H3E7|A0A7J7H3E7_CAMSI Importin N-terminal domain-containing protein OS=Camellia sinensis OX=4442 GN=H	9	6	16.8	96.405	0	91751	0	0	150090	0	0	0	0	TEA_015188	Importin N-terminal domain-containing protein	GO:0006606,GO:0005737,GO:0031267	protein import into nucleus|cytoplasm|small GTPase binding	ko03013	RNA transport	KOG1241	[YU]	Karyopherin (importin) beta 1	Nuclear structure |Intracellular trafficking, secretion, and vesicular transport
A0A7J7GEX8	A0A7J7GEX8;A0A4S4D927	A0A7J7GEX8;A0A4S4D927	tr|A0A7J7GEX8|A0A7J7GEX8_CAMSI Uncharacterized protein OS=Camellia sinensis OX=4442 GN=HYC85_023154 PE=4 SV=1;tr|A0A4S4D927|A0A4S4D927_CAMSI Peptidase_S9 domain-containing protein OS=Camellia sinensis var. sinensis OX=542762 GN=TEA_022302 PE=4 SV=1	4	4	15.5	39.356	0	75463	48507	0	77804	0	0	0	36135	HYC85_023154	Uncharacterized protein
A0A4S4D941	A0A4S4D941;A0A4S4F386	A0A4S4D941	tr|A0A4S4D941|A0A4S4D941_CAMSI S-(hydroxymethyl)glutathione dehydrogenase OS=Camellia sinensis var. sinensis OX=542762 GN=TEA_014080 PE=3 SV=1	10	3	30.3	42.608	411450	527540	172250	400190	438350	230250	375450	481290	295800	TEA_014080	S-(hydroxymethyl)glutathione dehydrogenase	GO:0006069,GO:0106322,GO:0106321,GO:0008270	ethanol oxidation|S-(hydroxymethyl)glutathione dehydrogenase NAD activity|S-(hydroxymethyl)glutathione dehydrogenase NADP activity|zinc ion binding	ko00982,ko00980,ko00680,ko01220,ko00071,ko00626,ko00350,ko01200,ko00830,ko00625,ko00010	Drug metabolism - cytochrome P450|Metabolism of xenobiotics by cytochrome P450|Methane metabolism|Degradation of aromatic compounds|Fatty acid degradation|Naphthalene degradation|Tyrosine metabolism|Carbon metabolism|Retinol metabolism|Chloroalkane and chloroalkene degradation|Glycolysis / Gluconeogenesis	KOG0022	[Q]	Alcohol dehydrogenase, class III	Secondary metabolites biosynthesis, transport and catabolism
A0A7J7GEH2	A0A7J7GEH2;A0A4S4D960	A0A7J7GEH2;A0A4S4D960	tr|A0A7J7GEH2|A0A7J7GEH2_CAMSI YccV-like domain-containing protein OS=Camellia sinensis OX=4442 GN=HYC85_023401 PE=4 SV=1;tr|A0A4S4D960|A0A4S4D960_CAMSI YccV-like domain-containing protein OS=Camellia sinensis var. sinensis OX=542762 GN=TEA_007544 PE=4 SV=	8	8	33.2	37.488	249750	206560	293780	268980	201460	239920	276730	226050	265680	HYC85_023401	YccV-like domain-containing protein	GO:0003677	DNA binding
A0A4S4D962	A0A4S4D962;A0A7J7GBZ2;A0A4S4ELS3;A0A7J7FQL2;A0A4S4D958;A0A7J7GBE4;A0A7J7HTA8;A0A4S4E7I6;A0A4S4D1W4;A0A4S4DKC2;A0A7J7I338	A0A4S4D962;A0A7J7GBZ2	tr|A0A4S4D962|A0A4S4D962_CAMSI Ubiquitinyl hydrolase 1 OS=Camellia sinensis var. sinensis OX=542762 GN=TEA_017929 PE=3 SV=1;tr|A0A7J7GBZ2|A0A7J7GBZ2_CAMSI Ubiquitinyl hydrolase 1 OS=Camellia sinensis OX=4442 GN=HYC85_025726 PE=4 SV=1	6	3	4.1	184.13	88637	0	30501	0	17596	0	0	70177	0	TEA_017929	Ubiquitinyl hydrolase 1	GO:0016579,GO:0006511,GO:0004843	protein deubiquitination|ubiquitin-dependent protein catabolic process|thiol-dependent deubiquitinase	ko04068	FoxO signaling pathway	KOG1863	[O]	Ubiquitin carboxyl-terminal hydrolase	Posttranslational modification, protein turnover, chaperones
A0A7J7I0Q4	A0A7J7I0Q4;A0A4S4D9A5	A0A7J7I0Q4;A0A4S4D9A5	tr|A0A7J7I0Q4|A0A7J7I0Q4_CAMSI Uncharacterized protein OS=Camellia sinensis OX=4442 GN=HYC85_005875 PE=3 SV=1;tr|A0A4S4D9A5|A0A4S4D9A5_CAMSI Uncharacterized protein OS=Camellia sinensis var. sinensis OX=542762 GN=TEA_011694 PE=4 SV=1	10	10	51	22.385	377050	268170	252330	352680	174150	311610	314520	393840	563980	HYC85_005875	Uncharacterized protein	GO:0045040,GO:0016021,GO:0005742	protein insertion into mitochondrial outer membrane|integral component of membrane|mitochondrial outer membrane translocase complex
A0A4S4D9H2	A0A4S4D9H2;A0A7J7GCL4;A0A4S4DY45;A0A4S4EZS0;A0A7J7HMB3;A0A7J7G4W2;A0A4S4DDY3	A0A4S4D9H2;A0A7J7GCL4	tr|A0A4S4D9H2|A0A4S4D9H2_CAMSI Uncharacterized protein OS=Camellia sinensis var. sinensis OX=542762 GN=TEA_027881 PE=3 SV=1;tr|A0A7J7GCL4|A0A7J7GCL4_CAMSI Uncharacterized protein OS=Camellia sinensis OX=4442 GN=HYC85_022719 PE=3 SV=1	3	3	14.8	57.063	26642	0	32694	22843	44392	21891	22716	0	0	TEA_027881	Uncharacterized protein	GO:0055085,GO:0016021	transmembrane transport|integral component of membrane			KOG0752	[C]	Mitochondrial solute carrier protein	Energy production and conversion
A0A4S4D9H3	A0A4S4D9H3;A0A4S4EW56;A0A4S4D8E9	A0A4S4D9H3;A0A4S4EW56	tr|A0A4S4D9H3|A0A4S4D9H3_CAMSI Uncharacterized protein OS=Camellia sinensis var. sinensis OX=542762 GN=TEA_020958 PE=3 SV=1;tr|A0A4S4EW56|A0A4S4EW56_CAMSI Uncharacterized protein OS=Camellia sinensis var. sinensis OX=542762 GN=TEA_010093 PE=3 SV=1	7	1	19.7	33.154	0	0	0	0	0	0	0	0	0	TEA_020958	Uncharacterized protein	GO:0016616	oxidoreductase activity, acting on the CH-OH group of donors, NAD or NADP as acceptor	ko00902	Monoterpenoid biosynthesis	KOG1208	[Q]	Dehydrogenases with different specificities (related to short-chain alcohol dehydrogenases)	Secondary metabolites biosynthesis, transport and catabolism
A0A7J7HCX2	A0A7J7HCX2;A0A4S4D9K3;A0A7J7G094	A0A7J7HCX2;A0A4S4D9K3	tr|A0A7J7HCX2|A0A7J7HCX2_CAMSI Uncharacterized protein OS=Camellia sinensis OX=4442 GN=HYC85_012458 PE=3 SV=1;tr|A0A4S4D9K3|A0A4S4D9K3_CAMSI Uncharacterized protein OS=Camellia sinensis var. sinensis OX=542762 GN=TEA_010633 PE=3 SV=1	5	5	20.8	29.538	51084	62299	51874	54339	42672	54793	31800	55925	28452	HYC85_012458	Uncharacterized protein	GO:0017009,GO:0016829	protein-phycocyanobilin linkage|lyase activity
A0A4S4D9M3	A0A4S4D9M3	A0A4S4D9M3	tr|A0A4S4D9M3|A0A4S4D9M3_CAMSI Hydroxymethylbilane synthase OS=Camellia sinensis var. sinensis OX=542762 GN=TEA_019887 PE=3 SV=1	7	1	20	47.086	201730	144610	179540	162850	199750	150820	114040	118150	152980	TEA_019887	Hydroxymethylbilane synthase	GO:0018160,GO:0006782,GO:0004418	peptidyl-pyrromethane cofactor linkage|protoporphyrinogen IX biosynthetic process|hydroxymethylbilane synthase activity	ko00860	Porphyrin and chlorophyll metabolism	KOG2892	[H]	Porphobilinogen deaminase	Coenzyme transport and metabolism
A0A4S4D9P0	A0A4S4D9P0;A0A7J7ICF8;A0A7J7IAZ3	A0A4S4D9P0;A0A7J7ICF8;A0A7J7IAZ3	tr|A0A4S4D9P0|A0A4S4D9P0_CAMSI Uncharacterized protein OS=Camellia sinensis var. sinensis OX=542762 GN=TEA_010625 PE=3 SV=1;tr|A0A7J7ICF8|A0A7J7ICF8_CAMSI Uncharacterized protein OS=Camellia sinensis OX=4442 GN=HYC85_003415 PE=3 SV=1;tr|A0A7J7IAZ3|A0A7J7IA	2	2	7.4	36.497	0	86677	0	0	0	0	0	0	36953	TEA_010625	Uncharacterized protein	GO:0000398,GO:0030620	mRNA splicing, via spliceosome|U2 snRNA binding	ko03040	Spliceosome	KOG1644	[A]	U2-associated snRNP A' protein	RNA processing and modification
A0A4S4D9Q5	A0A4S4D9Q5	A0A4S4D9Q5	tr|A0A4S4D9Q5|A0A4S4D9Q5_CAMSI Tr-type G domain-containing protein OS=Camellia sinensis var. sinensis OX=542762 GN=TEA_019886 PE=3 SV=1	24	1	32.5	103.28	20792	381150	0	80950	659780	7894.4	9351.9	23771	49477	TEA_019886	Tr-type G domain-containing protein	GO:0006412,GO:0043231,GO:0003924,GO:0005525	translation|intracellular membrane-bounded organelle|GTPase activity|GTP binding	ko04152	AMPK signaling pathway	KOG0469	[J]	Elongation factor 2	Translation, ribosomal structure and biogenesis
A0A4S4D9S0	A0A4S4D9S0;A0A7J7HUW6	A0A4S4D9S0;A0A7J7HUW6	tr|A0A4S4D9S0|A0A4S4D9S0_CAMSI Pyrophosphate--fructose 6-phosphate 1-phosphotransferase subunit alpha OS=Camellia sinensis var. sinensis OX=542762 GN=PFP-ALPHA PE=3 SV=1;tr|A0A7J7HUW6|A0A7J7HUW6_CAMSI PFK domain-containing protein OS=Camellia sinensis OX=4	17	12	38.9	67.448	43535	195400	14256	63563	435190	28863	22976	22131	61858	PFP-ALPHA	Pyrophosphate--fructose 6-phosphate 1-phosphotransferase subunit alpha	GO:0005737,GO:0003872,GO:0005524,GO:0047334,GO:0046872	cytoplasm|6-phosphofructokinase activity|ATP binding|diphosphate-fructose-6-phosphate 1-phosphotransferase activity|metal ion binding	ko00030,ko00051,ko00010	Pentose phosphate pathway|Fructose and mannose metabolism|Glycolysis / Gluconeogenesis	KOG2440	[G]	Pyrophosphate-dependent phosphofructo-1-kinase	Carbohydrate transport and metabolism
A0A7J7I016	A0A7J7I016;A0A4S4D9W2	A0A7J7I016;A0A4S4D9W2	tr|A0A7J7I016|A0A7J7I016_CAMSI Uncharacterized protein OS=Camellia sinensis OX=4442 GN=HYC85_005290 PE=4 SV=1;tr|A0A4S4D9W2|A0A4S4D9W2_CAMSI Uncharacterized protein OS=Camellia sinensis var. sinensis OX=542762 GN=TEA_002689 PE=4 SV=1	5	4	14.9	60.056	0	27008	0	34514	26396	37291	28050	18058	62167	HYC85_005290	Uncharacterized protein	GO:0005634,GO:0031593	nucleus|polyubiquitin modification-dependent protein binding	ko04141	Protein processing in endoplasmic reticulum	KOG0010	[OR]	Ubiquitin-like protein	Posttranslational modification, protein turnover, chaperones |General function prediction only
A0A4S4D9X3	A0A4S4D9X3	A0A4S4D9X3	tr|A0A4S4D9X3|A0A4S4D9X3_CAMSI ACT domain-containing protein OS=Camellia sinensis var. sinensis OX=542762 GN=TEA_001775 PE=4 SV=1	3	1	15.3	42.103	0	0	0	0	0	0	0	0	0	TEA_001775	ACT domain-containing protein	GO:0006189,GO:0006730,GO:0008864,GO:0016742	'de novo' IMP biosynthetic process|one-carbon metabolic process|formyltetrahydrofolate deformylase activity|hydroxymethyl-, formyl- and related transferase activity	ko00670,ko00630	One carbon pool by folate|Glyoxylate and dicarboxylate metabolism	KOG3076	[G]	5'-phosphoribosylglycinamide formyltransferase	Carbohydrate transport and metabolism
A0A4S4D9X5	A0A4S4D9X5	A0A4S4D9X5	tr|A0A4S4D9X5|A0A4S4D9X5_CAMSI Uncharacterized protein OS=Camellia sinensis var. sinensis OX=542762 GN=TEA_029439 PE=4 SV=1	11	5	79.6	16.539	382820	274080	505960	397100	234870	424870	452980	432050	429790	TEA_029439	Uncharacterized protein	GO:0005509	calcium ion binding			KOG0027	[T]	Calmodulin and related proteins (EF-Hand superfamily)	Signal transduction mechanisms
[truncated: 3,359 more rows]
