# Supplementary material for: Physiological and Proteomic Changes in Camellia semiserrata in Response to Aluminum Stress
Source: Genes (Basel). 2023 Dec 29;15(1):55. doi: 10.3390/genes15010055 (PMC10815133; doi:10.3390/genes15010055)
Supplement: Supplementary file 1 [file genes-15-00055-s001.zip › Table S3 Differential expression proteins screening results.xlsx]

## Sheet: GNR2_GNR0
Accession	Gene Name	Protein IDs	Majority protein IDs	Fasta headers	Peptides	Unique peptides	Sequence coverage [%]	Mol. weight [kDa]	GNR2-1	GNR2-2	GNR2-3	GNR0-1	GNR0-2	GNR0-3	P-value	Q-value	log2(FC)	FC	Gene_Name	Product	GO_id	GO_term	pathway	pathway_description	KOG_id	KOG_abbreviation	KOG_description	KOG_function_class
A0A067YPP4	psbD	A0A067YPP4;A0A7L7NAG1;A0A7L8Y5G0;V5IY05;V5IXC9;T1WZH6;T1WZB2;T1WYK9;T1WXW6;T1WXJ0;T1WW88;L0E791;A0A8F6YH76;A0A8F4MFY6;A0A8E8U1I0;A0A7L8XK64;A0A8E8U1F0;A0A8E5K0C0;A0A8E5JZY7;A0A8A1RU47;A0A898NWB5;A0A898NVQ9;A0A898NTL5;A0A872PLX8;A0A7U1BFF1;A0A7T0M4U1;A0A7T0M456;A0A7S6VHQ6;A0A7M1VE40;A0A7L9K4A6;A0A8E8P865;A0A221HV21;A0A2I6SS43;A0A2P1IV09;A0A7G9M8T5;A0A7G5XUA0;A0A7D7FIB5;A0A6G5NV23;A0A6B9JDB4;A0A482…	A0A067YPP4;A0A7L7NAG1;A0A7L8Y5G0;V5IY05;V5IXC9;T1WZH6;T1WZB2;T1WYK9;T1WXW6;T1WXJ0;T1WW88;L0E791;A0A8F6YH76;A0A8F4MFY6;A0A8E8U1I0;A0A7L8XK64;A0A8E8U1F0;A0A8E5K0C0;A0A8E5JZY7;A0A8A1RU47;A0A898NWB5;A0A898NVQ9;A0A898NTL5;A0A872PLX8;A0A7U1BFF1;A0A7T0M4U1;A0A7T0M456;A0A7S6VHQ6;A0A7M1VE40;A0A7L9K4A6;A0A8E8P865;A0A221HV21;A0A2I6SS43;A0A2P1IV09;A0A7G9M8T5;A0A7G5XUA0;A0A7D7FIB5;A0A6G5NV23;A0A6B9JDB4;A0A482…	tr|A0A067YPP4|A0A067YPP4_9ERIC Photosystem II D2 protein OS=Camellia crapnelliana OX=542719 GN=psbD PE=3 SV=1;tr|A0A7L7NAG1|A0A7L7NAG1_9ERIC Photosystem II D2 protein OS=Camellia chuongtsoensis OX=1904051 GN=psbD PE=3 SV=1;tr|A0A7L8Y5G0|A0A7L8Y5G0_9ERIC Ph	11	11	30.9	39.549	7.27275	7.38046	7.41627	7.7382	7.55952	7.82195	0.0168019	0.380429	-0.3500614241158688	0.784550694192386	psbD	Photosystem II D2 protein	GO:0009772,GO:0018298,GO:0009535,GO:0016021,GO:0009523,GO:0016168,GO:0045156,GO:0005506,GO:0010242	photosynthetic electron transport in photosystem II|protein-chromophore linkage|chloroplast thylakoid membrane|integral component of membrane|photosystem II|chlorophyll binding|electron transporter, transferring electrons within the cyclic electron transport pathway of photosynthesis activity|iron ion binding|oxygen evolving activity	ko00195	Photosynthesis
A0A4V3WMM0	TEA_004243	A0A4V3WMM0;A0A7J7I403;A0A0H3YCH2;A0A4S4EGS3	A0A4V3WMM0;A0A7J7I403;A0A0H3YCH2;A0A4S4EGS3	tr|A0A4V3WMM0|A0A4V3WMM0_CAMSI Superoxide dismutase OS=Camellia sinensis var. sinensis OX=542762 GN=TEA_004243 PE=3 SV=1;tr|A0A7J7I403|A0A7J7I403_CAMSI Superoxide dismutase OS=Camellia sinensis OX=4442 GN=HYC85_000971 PE=3 SV=1;tr|A0A0H3YCH2|A0A0H3YCH2_CAM	6	6	26.9	28.817	-0.961145	-1.88548	-1.40448	0.626542	-0.263512	-0.349855	0.0257834	0.538448	-1.42142636768535	0.3733430118366583	TEA_004243	Superoxide dismutase	GO:0046872,GO:0004784	metal ion binding|superoxide dismutase activity	ko04146,ko04013,ko04068	Peroxisome|MAPK signaling pathway - fly|FoxO signaling pathway	KOG0876	[P]	Manganese superoxide dismutase	Inorganic ion transport and metabolism
A0A346FLA2	TEA_025876	A0A346FLA2;A0A4S4EQR1;A0A7J7GGV3;A0A7J7HUD3;A0A7J7HGN8;A0A4S4E3Q9;A0A4S4DP38;A0A7J7HV20;A0A7J7HKT3;A0A7J7HGS9;A0A7J7GC29;A0A4S4E3T1	A0A346FLA2;A0A4S4EQR1;A0A7J7GGV3	tr|A0A346FLA2|A0A346FLA2_CAMSI HSP27.4 OS=Camellia sinensis OX=4442 PE=2 SV=1;tr|A0A4S4EQR1|A0A4S4EQR1_CAMSI SHSP domain-containing protein OS=Camellia sinensis var. sinensis OX=542762 GN=TEA_025876 PE=3 SV=1;tr|A0A7J7GGV3|A0A7J7GGV3_CAMSI SHSP domain-cont	7	5	35	27.402	2.4934	2.78734	2.33435	3.04443	2.8347	3.04166	0.0438483	0.773096	-0.4352312485454632	0.7395751991489089		HSP27.4	GO:0009408	response to heat	ko04141	Protein processing in endoplasmic reticulum	KOG0710	[O]	Molecular chaperone (small heat-shock protein Hsp26/Hsp42)	Posttranslational modification, protein turnover, chaperones
A0A346H7R8	SnRK2.4	A0A346H7R8;A0A7J7G4X2;A0A4S4D8F8	A0A346H7R8;A0A7J7G4X2;A0A4S4D8F8	tr|A0A346H7R8|A0A346H7R8_CAMSI Sucrose non-fermenting-1-related protein kinase 2.4 OS=Camellia sinensis OX=4442 GN=SnRK2.4 PE=2 SV=1;tr|A0A7J7G4X2|A0A7J7G4X2_CAMSI Protein kinase domain-containing protein OS=Camellia sinensis OX=4442 GN=HYC85_026899 PE=4 S	2	2	6.4	38.534				-1.53567	-1.89758	-2.19802	2.16109e-05	0.0025931	0	0	SnRK2.4	Sucrose non-fermenting-1-related protein kinase 2.4	GO:0005524,GO:0004674	ATP binding|protein serine/threonine kinase activity	ko04075	Plant hormone signal transduction	KOG0583	[T]	Serine/threonine protein kinase	Signal transduction mechanisms
A0A7J7FWJ4	HYC85_032229	A0A7J7FWJ4;A0A4S4CVF3	A0A7J7FWJ4;A0A4S4CVF3	tr|A0A7J7FWJ4|A0A7J7FWJ4_CAMSI Uncharacterized protein OS=Camellia sinensis OX=4442 GN=HYC85_032229 PE=4 SV=1;tr|A0A4S4CVF3|A0A4S4CVF3_CAMSI Uncharacterized protein OS=Camellia sinensis var. sinensis OX=542762 GN=TEA_026733 PE=4 SV=1	3	3	12.7	18.148				1.27035	1.09154	0.687328	1.88729e-06	0.00193285	0	0	HYC85_032229	Uncharacterized protein
A0A4S4CWZ3	TEA_004441	A0A4S4CWZ3	A0A4S4CWZ3	tr|A0A4S4CWZ3|A0A4S4CWZ3_CAMSI Uncharacterized protein OS=Camellia sinensis var. sinensis OX=542762 GN=TEA_004441 PE=4 SV=1	2	2	8.4	28.002	0.241386	-0.208764	-0.548078	0.749195	0.967475	0.358018	0.040826	0.737956	-0.8633811941749954	0.54966282154179	TEA_004441	Uncharacterized protein	GO:0003924,GO:0005525	GTPase activity|GTP binding			KOG0080	[R]	GTPase Rab18, small G protein superfamily	General function prediction only
A0A7J7HI73	HYC85_009632	A0A7J7HI73;A0A4S4CYC7;A0A7J7HGP9;A0A7J7HIE1	A0A7J7HI73;A0A4S4CYC7	tr|A0A7J7HI73|A0A7J7HI73_CAMSI Fe2OG dioxygenase domain-containing protein OS=Camellia sinensis OX=4442 GN=HYC85_009632 PE=3 SV=1;tr|A0A4S4CYC7|A0A4S4CYC7_CAMSI Fe2OG dioxygenase domain-containing protein OS=Camellia sinensis var. sinensis OX=542762 GN=TEA	3	3	10.8	41.736				-2.7622	-3.78479	-3.66493	0.0009023	0.0292079	0	0	HYC85_009632	Fe2OG dioxygenase domain-containing protein	GO:1901576,GO:0046872,GO:0016705	organic substance biosynthetic process|metal ion binding|oxidoreductase activity, acting on paired donors, with incorporation or reduction of molecular oxygen			KOG0143	[QR]	Iron/ascorbate family oxidoreductases	Secondary metabolites biosynthesis, transport and catabolism |General function prediction only
A0A4S4D4C4	TEA_026879	A0A4S4D4C4	A0A4S4D4C4	tr|A0A4S4D4C4|A0A4S4D4C4_CAMSI Uncharacterized protein OS=Camellia sinensis var. sinensis OX=542762 GN=TEA_026879 PE=4 SV=1	3	3	34.7	13.47	2.53629	1.86169	2.4219	3.30984	2.91729	3.5051	0.0230607	0.491124	-0.970782924974845	0.5102290954398787	TEA_026879	Uncharacterized protein	GO:0022857	transmembrane transporter activity
A0A4S4DC42	TEA_019396	A0A4S4DC42;A0A4S4ES65	A0A4S4DC42	tr|A0A4S4DC42|A0A4S4DC42_CAMSI PKS_ER domain-containing protein OS=Camellia sinensis var. sinensis OX=542762 GN=TEA_019396 PE=3 SV=1	16	2	52.7	40.414	3.19758	3.58839	3.74835	4.48503	4.62226	5.16574	0.00922774	0.230801	-1.246236667667061	0.4215463966522055	TEA_019396	PKS_ER domain-containing protein	GO:0016628,GO:0008270	oxidoreductase activity, acting on the CH-CH group of donors, NAD or NADP as acceptor|zinc ion binding			KOG1198	[CR]	Zinc-binding oxidoreductase	Energy production and conversion |General function prediction only
A0A7J7I9Y9	HYC85_003011	A0A7J7I9Y9;A0A4S4DCZ1	A0A7J7I9Y9;A0A4S4DCZ1	tr|A0A7J7I9Y9|A0A7J7I9Y9_CAMSI Uncharacterized protein OS=Camellia sinensis OX=4442 GN=HYC85_003011 PE=4 SV=1;tr|A0A4S4DCZ1|A0A4S4DCZ1_CAMSI Uncharacterized protein OS=Camellia sinensis var. sinensis OX=542762 GN=TEA_003996 PE=4 SV=1	2	2	12.1	23.184				-2.89908	-2.53573	-1.40173	0.000909777	0.0292079	0	0	HYC85_003011	Uncharacterized protein
A0A4S4DMH8	TEA_018833	A0A4S4DMH8;A0A7J7GV96	A0A4S4DMH8;A0A7J7GV96	tr|A0A4S4DMH8|A0A4S4DMH8_CAMSI Uncharacterized protein OS=Camellia sinensis var. sinensis OX=542762 GN=TEA_018833 PE=4 SV=1;tr|A0A7J7GV96|A0A7J7GV96_CAMSI Uncharacterized protein OS=Camellia sinensis OX=4442 GN=HYC85_018790 PE=4 SV=1	7	7	39	18.801	0.153994	0.917963	0.0371698	1.28428	1.78295	1.04498	0.0464857	0.806378	-1.001032134849981	0.4996424172458112	TEA_018833	Uncharacterized protein	GO:0046658	anchored component of plasma membrane
A0A4S4DSL3	TEA_019788	A0A4S4DSL3;A0A7J7G360;A0A4S4D694;A0A4S4D0V8	A0A4S4DSL3;A0A7J7G360	tr|A0A4S4DSL3|A0A4S4DSL3_CAMSI Uncharacterized protein OS=Camellia sinensis var. sinensis OX=542762 GN=TEA_019788 PE=3 SV=1;tr|A0A7J7G360|A0A7J7G360_CAMSI Uncharacterized protein OS=Camellia sinensis OX=4442 GN=HYC85_030219 PE=3 SV=1	3	2	9.6	41.696				-2.84807	-2.89783	-3.37173	4.25616e-05	0.00304221	0	0	TEA_019788	Uncharacterized protein	GO:0009446,GO:0047632,GO:0004668	putrescine biosynthetic process|agmatine deiminase activity|protein-arginine deiminase activity	ko00330	Arginine and proline metabolism
A0A4S4DX80	TEA_027121	A0A4S4DX80;A0A7J7FQ64;A0A7J7FQQ4	A0A4S4DX80;A0A7J7FQ64;A0A7J7FQQ4	tr|A0A4S4DX80|A0A4S4DX80_CAMSI Uncharacterized protein OS=Camellia sinensis var. sinensis OX=542762 GN=TEA_027121 PE=4 SV=1;tr|A0A7J7FQ64|A0A7J7FQ64_CAMSI Uncharacterized protein OS=Camellia sinensis OX=4442 GN=HYC85_031198 PE=4 SV=1;tr|A0A7J7FQQ4|A0A7J7FQ	2	2	11.4	20.05				-1.30424	-1.75598	-1.13014	1.28654e-05	0.00250985	0	0	TEA_027121	Uncharacterized protein
A0A7J7GLK3	HYC85_019355	A0A7J7GLK3;A0A4S4DXX1	A0A7J7GLK3;A0A4S4DXX1	tr|A0A7J7GLK3|A0A7J7GLK3_CAMSI Divinyl chlorophyllide a 8-vinyl-reductase, chloroplastic OS=Camellia sinensis OX=4442 GN=HYC85_019355 PE=4 SV=1;tr|A0A4S4DXX1|A0A4S4DXX1_CAMSI Divinyl chlorophyllide a 8-vinyl-reductase, chloroplastic OS=Camellia sinensis va	2	2	8.1	46.251				-2.11559	-1.74161	-2.4241	2.97874e-05	0.00290215	0	0	HYC85_019355	Divinyl chlorophyllide a 8-vinyl-reductase, chloroplastic	GO:0015995,GO:0009507,GO:0051744,GO:0033728	chlorophyll biosynthetic process|chloroplast|3,8-divinyl protochlorophyllide a 8-vinyl reductase activity|divinyl chlorophyllide a 8-vinyl-reductase activity	ko00860	Porphyrin and chlorophyll metabolism	KOG1203	[G]	Predicted dehydrogenase	Carbohydrate transport and metabolism
A0A4S4E208	TEA_008689	A0A4S4E208;A0A7J7H6S9	A0A4S4E208;A0A7J7H6S9	tr|A0A4S4E208|A0A4S4E208_CAMSI Uncharacterized protein OS=Camellia sinensis var. sinensis OX=542762 GN=TEA_008689 PE=3 SV=1;tr|A0A7J7H6S9|A0A7J7H6S9_CAMSI Uncharacterized protein OS=Camellia sinensis OX=4442 GN=HYC85_013385 PE=3 SV=1	2	2	5.7	56.591				-2.95202	-1.99207	-2.91258	0.000315025	0.0116831	0	0	TEA_008689	Uncharacterized protein	GO:0017128	phospholipid scramblase activity			KOG0621	[M]	Phospholipid scramblase	Cell wall/membrane/envelope biogenesis
A0A7J7FWE7	HYC85_028843	A0A7J7FWE7;A0A4S4E3N3;A0A7J7FWA7	A0A7J7FWE7;A0A4S4E3N3;A0A7J7FWA7	tr|A0A7J7FWE7|A0A7J7FWE7_CAMSI Uncharacterized protein OS=Camellia sinensis OX=4442 GN=HYC85_028843 PE=4 SV=1;tr|A0A4S4E3N3|A0A4S4E3N3_CAMSI Uncharacterized protein OS=Camellia sinensis var. sinensis OX=542762 GN=TEA_000101 PE=4 SV=1;tr|A0A7J7FWA7|A0A7J7FW	2	2	13.2	19.589				0.827219	0.29549	0.838527	2.69575e-06	0.00193285	0	0	HYC85_028843	Uncharacterized protein
A0A7J7G536	HYC85_026981	A0A7J7G536;A0A4S4E4R2	A0A7J7G536;A0A4S4E4R2	tr|A0A7J7G536|A0A7J7G536_CAMSI Uncharacterized protein OS=Camellia sinensis OX=4442 GN=HYC85_026981 PE=4 SV=1;tr|A0A4S4E4R2|A0A4S4E4R2_CAMSI Uncharacterized protein OS=Camellia sinensis var. sinensis OX=542762 GN=TEA_016482 PE=4 SV=1	2	2	16.9	20.139				-3.7402	-3.0469	-3.00392	0.000231799	0.00874738	0	0	HYC85_026981	Uncharacterized protein	GO:0016021	integral component of membrane
A0A7J7GBU5	HYC85_024927	A0A7J7GBU5;A0A4S4EKD1;A0A7J7FTU7;A0A4S4CXL7;A0A4S4EUC7	A0A7J7GBU5;A0A4S4EKD1;A0A7J7FTU7;A0A4S4CXL7	tr|A0A7J7GBU5|A0A7J7GBU5_CAMSI SAM_MPBQ_MSBQ_MT domain-containing protein OS=Camellia sinensis OX=4442 GN=HYC85_024927 PE=3 SV=1;tr|A0A4S4EKD1|A0A4S4EKD1_CAMSI Uncharacterized protein OS=Camellia sinensis var. sinensis OX=542762 GN=TEA_013185 PE=3 SV=1;tr|	12	9	47.8	38.677	2.80788	3.14666	3.04151	3.48371	3.48084	3.28438	0.0252774	0.533055	-0.4176243032358533	0.7486564279942657	HYC85_024927	SAM_MPBQ_MSBQ_MT domain-containing protein	GO:0032259,GO:0016021,GO:0051741	methylation|integral component of membrane|2-methyl-6-phytyl-1,4-benzoquinone methyltransferase activity	ko00130	Ubiquinone and other terpenoid-quinone biosynthesis	KOG1540	[H]	Ubiquinone biosynthesis methyltransferase COQ5	Coenzyme transport and metabolism
A0A4S4ERY7	TEA_025878	A0A4S4ERY7;A0A7J7HZN6	A0A4S4ERY7;A0A7J7HZN6	tr|A0A4S4ERY7|A0A4S4ERY7_CAMSI Peptide-methionine (S)-S-oxide reductase OS=Camellia sinensis var. sinensis OX=542762 GN=TEA_025878 PE=3 SV=1;tr|A0A7J7HZN6|A0A7J7HZN6_CAMSI Peptide-methionine (S)-S-oxide reductase OS=Camellia sinensis OX=4442 GN=HYC85_00458	4	3	20.9	22.006				-1.05419	-0.21196	-0.48185	2.16996e-05	0.0025931	0	0	TEA_025878	Peptide-methionine (S)-S-oxide reductase	GO:0008113	peptide-methionine (S)-S-oxide reductase activity			KOG1635	[O]	Peptide methionine sulfoxide reductase	Posttranslational modification, protein turnover, chaperones
A0A7J7GXP2	HYC85_018313	A0A7J7GXP2;A0A4S4EWL0	A0A7J7GXP2;A0A4S4EWL0	tr|A0A7J7GXP2|A0A7J7GXP2_CAMSI Uncharacterized protein OS=Camellia sinensis OX=4442 GN=HYC85_018313 PE=4 SV=1;tr|A0A4S4EWL0|A0A4S4EWL0_CAMSI Uncharacterized protein OS=Camellia sinensis var. sinensis OX=542762 GN=TEA_024638 PE=4 SV=1	3	3	19	23.258				-1.84816	-1.34718	-0.94418	4.8569e-05	0.0030727	0	0	HYC85_018313	Uncharacterized protein	GO:0016021	integral component of membrane
A0A4S4EXL4	TEA_019993	A0A4S4EXL4;A0A7J7I5L6	A0A4S4EXL4	tr|A0A4S4EXL4|A0A4S4EXL4_CAMSI PNP_UDP_1 domain-containing protein OS=Camellia sinensis var. sinensis OX=542762 GN=TEA_019993 PE=4 SV=1	3	3	8.8	44.049				-1.89797	-0.86797	-1.59538	9.56677e-05	0.00433823	0	0	TEA_019993	PNP_UDP_1 domain-containing protein	GO:0009116,GO:0003824	nucleoside metabolic process|catalytic activity
A0A4V3WJ29	TEA_026548	A0A4V3WJ29;A0A7J7GQU4	A0A4V3WJ29;A0A7J7GQU4	tr|A0A4V3WJ29|A0A4V3WJ29_CAMSI CP12 domain-containing protein OS=Camellia sinensis var. sinensis OX=542762 GN=TEA_026548 PE=4 SV=1;tr|A0A7J7GQU4|A0A7J7GQU4_CAMSI CP12 domain-containing protein OS=Camellia sinensis OX=4442 GN=HYC85_020795 PE=4 SV=1	4	4	31.5	17.962	-0.633452	-0.193867	-0.130856	1.39049	1.05914	0.168552	0.0400167	0.729457	-1.192119243282694	0.437659489418819	TEA_026548	CP12 domain-containing protein	GO:0009507	chloroplast
A0A7J7FQK4	HYC85_031064	A0A7J7FQK4;A0A4S4D6H9	A0A7J7FQK4;A0A4S4D6H9	tr|A0A7J7FQK4|A0A7J7FQK4_CAMSI Str_synth domain-containing protein OS=Camellia sinensis OX=4442 GN=HYC85_031064 PE=3 SV=1;tr|A0A4S4D6H9|A0A4S4D6H9_CAMSI Str_synth domain-containing protein OS=Camellia sinensis var. sinensis OX=542762 GN=TEA_007553 PE=3 SV=	3	3	12	50.752				-1.0263	-0.861263	-1.44479	7.71363e-06	0.00237029	0	0	HYC85_031064	Str_synth domain-containing protein	GO:0009058,GO:0016021,GO:0005773,GO:0016844	biosynthetic process|integral component of membrane|vacuole|strictosidine synthase activity			KOG1520	[R]	Predicted alkaloid synthase/Surface mucin Hemomucin	General function prediction only
A0A7J7GB83	HYC85_025353	A0A7J7GB83;A0A4S4EEV0	A0A7J7GB83;A0A4S4EEV0	tr|A0A7J7GB83|A0A7J7GB83_CAMSI 7,8-dihydroneopterin aldolase OS=Camellia sinensis OX=4442 GN=HYC85_025353 PE=3 SV=1;tr|A0A4S4EEV0|A0A4S4EEV0_CAMSI 7,8-dihydroneopterin aldolase OS=Camellia sinensis var. sinensis OX=542762 GN=TEA_024017 PE=3 SV=1	4	4	52.5	15.319	-1.69873	-2.6539	-2.22064	0.806335	-0.154651	-0.300126	0.00649825	0.167352	-2.30827452135007	0.2019017721307539	HYC85_025353	7,8-dihydroneopterin aldolase	GO:0046656,GO:0046654,GO:0004150	folic acid biosynthetic process|tetrahydrofolate biosynthetic process|dihydroneopterin aldolase activity	ko00790	Folate biosynthesis
A0A7J7GDV8	HYC85_023191	A0A7J7GDV8	A0A7J7GDV8	tr|A0A7J7GDV8|A0A7J7GDV8_CAMSI N-acetyltransferase domain-containing protein OS=Camellia sinensis OX=4442 GN=HYC85_023191 PE=4 SV=1	2	2	13.6	18.251				-3.86582	-3.38174	-2.94897	0.000417093	0.0148006	0	0	HYC85_023191	N-acetyltransferase domain-containing protein	GO:0008080	N-acetyltransferase activity			KOG3138	[R]	Predicted N-acetyltransferase	General function prediction only
A0A7J7GN40	HYC85_019834	A0A7J7GN40	A0A7J7GN40	tr|A0A7J7GN40|A0A7J7GN40_CAMSI Uncharacterized protein OS=Camellia sinensis OX=4442 GN=HYC85_019834 PE=4 SV=1	15	15	30.1	68.127	1.8229	1.6944	1.84054	2.18962	2.16236	2.51278	0.0144841	0.338645	-0.5023067410758759	0.7059770837078753	HYC85_019834	Uncharacterized protein	GO:0071277,GO:0009704,GO:0090333	cellular response to calcium ion|de-etiolation|regulation of stomatal closure
A0A7J7GTK2	HYC85_020873	A0A7J7GTK2	A0A7J7GTK2	tr|A0A7J7GTK2|A0A7J7GTK2_CAMSI Uncharacterized protein OS=Camellia sinensis OX=4442 GN=HYC85_020873 PE=4 SV=1	4	2	24.7	24.035	-0.942697	-0.966846	-1.02346	-0.0922105	-0.157387	0.767036	0.0183215	0.398076	-1.150145782258222	0.4505796985746706	HYC85_020873	Uncharacterized protein
A0A7J7H4S8	HYC85_013168	A0A7J7H4S8;A0A4S4EWF9	A0A7J7H4S8;A0A4S4EWF9	tr|A0A7J7H4S8|A0A7J7H4S8_CAMSI Usp domain-containing protein OS=Camellia sinensis OX=4442 GN=HYC85_013168 PE=4 SV=1;tr|A0A4S4EWF9|A0A4S4EWF9_CAMSI Usp domain-containing protein OS=Camellia sinensis var. sinensis OX=542762 GN=TEA_015113 PE=4 SV=1	10	10	66.5	19.392	0.35378	0.177671	0.0474297	0.666471	0.628079	0.702648	0.00662444	0.167637	-0.4727726991837525	0.7205783947061172	HYC85_013168	Usp domain-containing protein
A0A7J7HBE7	HYC85_012246	A0A7J7HBE7	A0A7J7HBE7	tr|A0A7J7HBE7|A0A7J7HBE7_CAMSI Uncharacterized protein OS=Camellia sinensis OX=4442 GN=HYC85_012246 PE=4 SV=1	2	2	5.3	53.206				-3.09417	-3.60017	-4.18623	0.00112962	0.0352148	0	0	HYC85_012246	Uncharacterized protein			ko03040	Spliceosome	KOG0265	[A]	U5 snRNP-specific protein-like factor and related proteins	RNA processing and modification
A0A7J7HCF9	HYC85_011577	A0A7J7HCF9	A0A7J7HCF9	tr|A0A7J7HCF9|A0A7J7HCF9_CAMSI GOLD domain-containing protein OS=Camellia sinensis OX=4442 GN=HYC85_011577 PE=3 SV=1	5	4	35	24.746	1.51391	1.32477	1.49696	1.65186	2.08026	1.9917	0.0323941	0.627744	-0.4627266650121962	0.7256135666396245	HYC85_011577	GOLD domain-containing protein	GO:0016021	integral component of membrane			KOG1692	[U]	Putative cargo transport protein EMP24 (p24 protein family)	Intracellular trafficking, secretion, and vesicular transport
A0A7J7HGG8	HYC85_012939	A0A7J7HGG8	A0A7J7HGG8	tr|A0A7J7HGG8|A0A7J7HGG8_CAMSI CASP-like protein OS=Camellia sinensis OX=4442 GN=HYC85_012939 PE=3 SV=1	2	2	13.7	14.919				-0.822251	-0.0329083	-0.187558	1.6535e-05	0.00254048	0	0	HYC85_012939	CASP-like protein	GO:0016021,GO:0005886	integral component of membrane|plasma membrane
A0A7J7HJQ1	HYC85_010601	A0A7J7HJQ1	A0A7J7HJQ1	tr|A0A7J7HJQ1|A0A7J7HJQ1_CAMSI ECH_2 domain-containing protein OS=Camellia sinensis OX=4442 GN=HYC85_010601 PE=4 SV=1	3	1	4.9	78.381				-3.55818	-1.77507	-2.93967	0.00258596	0.0772554	0	0	HYC85_010601	ECH_2 domain-containing protein	GO:0003860	3-hydroxyisobutyryl-CoA hydrolase activity	ko01200,ko00640,ko00410,ko00280	Carbon metabolism|Propanoate metabolism|beta-Alanine metabolism|Valine, leucine and isoleucine degradation
A0A7J7I0N2	HYC85_005189	A0A7J7I0N2;A0A4S4D2C4	A0A7J7I0N2	tr|A0A7J7I0N2|A0A7J7I0N2_CAMSI Uncharacterized protein OS=Camellia sinensis OX=4442 GN=HYC85_005189 PE=4 SV=1	5	5	22.7	24.422	1.06893	0.686943	0.919999	1.17707	1.45692	1.28287	0.0399389	0.729457	-0.4136614295347379	0.75071570541994	HYC85_005189	Uncharacterized protein	GO:0016021	integral component of membrane
A0A7J7I2B8	HYC85_005789	A0A7J7I2B8;A0A4S4DPC5	A0A7J7I2B8;A0A4S4DPC5	tr|A0A7J7I2B8|A0A7J7I2B8_CAMSI Uncharacterized protein OS=Camellia sinensis OX=4442 GN=HYC85_005789 PE=4 SV=1;tr|A0A4S4DPC5|A0A4S4DPC5_CAMSI Uncharacterized protein OS=Camellia sinensis var. sinensis OX=542762 GN=TEA_010120 PE=4 SV=1	6	6	30	46.088	-1.36059	-0.853793	-0.930038	0.157276	0.667435	-0.207054	0.0137115	0.327704	-1.254025267150169	0.4192767490044358	HYC85_005789	Uncharacterized protein	GO:0070300	phosphatidic acid binding
A0A7J7I432	HYC85_000596	A0A7J7I432;A0A4S4DUW5;A0A4S4DNL9	A0A7J7I432;A0A4S4DUW5	tr|A0A7J7I432|A0A7J7I432_CAMSI Thioredoxin domain-containing protein OS=Camellia sinensis OX=4442 GN=HYC85_000596 PE=4 SV=1;tr|A0A4S4DUW5|A0A4S4DUW5_CAMSI Uncharacterized protein OS=Camellia sinensis var. sinensis OX=542762 GN=TEA_001943 PE=4 SV=1	3	3	20.7	20.801	-1.74399	-2.67673	-2.73095	-1.15258	-1.63092	-1.45036	0.0496231	0.836426	-0.9725999812811372	0.5095868728152438	HYC85_000596	Thioredoxin domain-containing protein	GO:0009570	chloroplast stroma			KOG0907	[O]	Thioredoxin	Posttranslational modification, protein turnover, chaperones
A0A8F1BBR1	UFGT14	A0A8F1BBR1;A0A4S4DRZ1	A0A8F1BBR1;A0A4S4DRZ1	tr|A0A8F1BBR1|A0A8F1BBR1_9ERIC Glycosyltransferase OS=Camellia nitidissima OX=147926 GN=UFGT14 PE=2 SV=1;tr|A0A4S4DRZ1|A0A4S4DRZ1_CAMSI Glycosyltransferase OS=Camellia sinensis var. sinensis OX=542762 GN=TEA_006746 PE=3 SV=1	2	2	5.2	49.407				-2.53532	-2.14927	-2.83725	4.67332e-05	0.00305467	0	0	UFGT14	Glycosyltransferase					KOG1192	[GC]	UDP-glucuronosyl and UDP-glucosyl transferase	Carbohydrate transport and metabolism |Energy production and conversion
C0LLX5	HYC85_031146	C0LLX5	C0LLX5	tr|C0LLX5|C0LLX5_CAMSI Cysteine proteinase inhibitor OS=Camellia sinensis OX=4442 GN=HYC85_031146 PE=2 SV=1	8	2	86.1	11.063				2.82088	2.46668	3.18195	1.59787e-06	0.00193285	0	0	HYC85_031146	Cysteine proteinase inhibitor	GO:0004869	cysteine-type endopeptidase inhibitor activity
A0A0K0MIF9	TEA_005205	A0A0K0MIF9;A0A4S4EVN5;A0A7J7IBG8	A0A0K0MIF9;A0A4S4EVN5;A0A7J7IBG8	tr|A0A0K0MIF9|A0A0K0MIF9_CAMSI 1-deoxy-D-xylulose-5-phosphate reductoisomerase OS=Camellia sinensis OX=4442 PE=2 SV=1;tr|A0A4S4EVN5|A0A4S4EVN5_CAMSI 1-deoxy-D-xylulose-5-phosphate reductoisomerase OS=Camellia sinensis var. sinensis OX=542762 GN=TEA_005205	14	14	39.8	51.292	-0.181201	0.389769	-0.0660966	-0.427743	-0.409704	-0.76448	0.0497453	0.836426	0.5814663839788187	1.496369415622579		1-deoxy-D-xylulose-5-phosphate reductoisomerase	GO:0019288,GO:0030604,GO:0016853,GO:0046872,GO:0070402	isopentenyl diphosphate biosynthetic process, methylerythritol 4-phosphate pathway|1-deoxy-D-xylulose-5-phosphate reductoisomerase activity|isomerase activity|metal ion binding|NADPH binding	ko00900	Terpenoid backbone biosynthesis
A0A193CDH5	PAP18	A0A193CDH5	A0A193CDH5	tr|A0A193CDH5|A0A193CDH5_9ERIC Purple acid phosphatase OS=Camellia oleifera OX=385388 GN=PAP18 PE=2 SV=1	9	3	27.9	49.004	-2.56015	-0.884967	-0.873099				0.00100478	0.0317837	inf	inf	PAP18	Purple acid phosphatase	GO:0003993,GO:0046872	acid phosphatase activity|metal ion binding			KOG1378	[G]	Purple acid phosphatase	Carbohydrate transport and metabolism
A0A1Y0K2C8	GH1BG9	A0A1Y0K2C8;A0A4S4DLY7	A0A1Y0K2C8;A0A4S4DLY7	tr|A0A1Y0K2C8|A0A1Y0K2C8_CAMSI Beta-glucosidase 9 GH1 family OS=Camellia sinensis OX=4442 GN=GH1BG9 PE=2 SV=1;tr|A0A4S4DLY7|A0A4S4DLY7_CAMSI Uncharacterized protein OS=Camellia sinensis var. sinensis OX=542762 GN=TEA_022941 PE=3 SV=1	7	7	17.2	58.017	-0.735926	0.532141	-2.50183				0.00367889	0.10277	inf	inf	GH1BG9	Beta-glucosidase 9 GH1 family	GO:0005975,GO:0004553	carbohydrate metabolic process|hydrolase activity, hydrolyzing O-glycosyl compounds	ko00940,ko00460,ko00500	Phenylpropanoid biosynthesis|Cyanoamino acid metabolism|Starch and sucrose metabolism	KOG0626	[G]	Beta-glucosidase, lactase phlorizinhydrolase, and related proteins	Carbohydrate transport and metabolism
Q6DV45	F3H	Q6DV45;A0A220XI22;F1CJI9;A0A7M3UQF5;H9AZQ8;D2KY89;D2KY88	Q6DV45;A0A220XI22;F1CJI9;A0A7M3UQF5;H9AZQ8	tr|Q6DV45|Q6DV45_CAMSI Flavanone 3-hydroxylase OS=Camellia sinensis OX=4442 GN=F3H PE=2 SV=1;tr|A0A220XI22|A0A220XI22_CAMSI Flavanone 3-hydroxylase OS=Camellia sinensis OX=4442 PE=2 SV=1;tr|F1CJI9|F1CJI9_9ERIC Flavanone 3-hydroxylase OS=Camellia nitidissim	7	5	29.3	41.464	-0.635426	0.755295	-0.259276				0.000116402	0.00490942	inf	inf	F3H	Flavanone 3-hydroxylase	GO:1901576,GO:0046872,GO:0016705	organic substance biosynthetic process|metal ion binding|oxidoreductase activity, acting on paired donors, with incorporation or reduction of molecular oxygen	ko00941	Flavonoid biosynthesis	KOG0143	[QR]	Iron/ascorbate family oxidoreductases	Secondary metabolites biosynthesis, transport and catabolism |General function prediction only
A0A286QXX5	CHIb	A0A286QXX5;A0A7J7I408;A0A2K9R8V1;A0A2K9RAI2;A0A2K9RA86;A0A2K9RAP8;A0A2K9RA97;A0A2K9RAH8;A0A2K9RA87;A0A2K9R8V2;A0A2K9R8U1;A0A4S4DRD8;A0A4S4E031	A0A286QXX5;A0A7J7I408;A0A2K9R8V1;A0A2K9RAI2;A0A2K9RA86	tr|A0A286QXX5|A0A286QXX5_CAMSI Chalcone-flavonone isomerase family protein OS=Camellia sinensis OX=4442 GN=CHIb PE=2 SV=1;tr|A0A7J7I408|A0A7J7I408_CAMSI Chalcone-flavonone isomerase family protein OS=Camellia sinensis OX=4442 GN=HYC85_000949 PE=3 SV=1;tr|A	7	7	53.6	23.245	-0.141309	-0.609363	0.703316	-1.73647	-1.78174	-1.09926	0.0262882	0.54371	1.523371428310213	2.874620341729879	CHIb	Chalcone-flavonone isomerase family protein	GO:0016872	intramolecular lyase activity
A0A3B8DZ73		A0A3B8DZ73	A0A3B8DZ73	tr|A0A3B8DZ73|A0A3B8DZ73_9ERIC Alpha-amylase OS=Camellia reticulata OX=452972 PE=2 SV=1	9	5	26.1	47.308	-5.12238	-5.47316	-4.10292				0.0297417	0.587915	inf	inf		Alpha-amylase	GO:0005975,GO:0004556,GO:0005509	carbohydrate metabolic process|alpha-amylase activity|calcium ion binding	ko00500	Starch and sucrose metabolism	KOG0471	[G]	Alpha-amylase	Carbohydrate transport and metabolism
A0A4S4F2M1	TEA_008602	A0A4S4F2M1;A0A3G1VD03	A0A4S4F2M1;A0A3G1VD03	tr|A0A4S4F2M1|A0A4S4F2M1_CAMSI Uncharacterized protein OS=Camellia sinensis var. sinensis OX=542762 GN=TEA_008602 PE=3 SV=1;tr|A0A3G1VD03|A0A3G1VD03_CAMSI Aquaporin protein PIP2-1 OS=Camellia sinensis OX=4442 GN=PIP2-1 PE=2 SV=1	3	3	8.5	30.067	-0.83045	-0.189392	-0.567568				6.62573e-06	0.00237029	inf	inf	TEA_008602	Uncharacterized protein	GO:0016021,GO:0015267	integral component of membrane|channel activity			KOG0223	[G]	Aquaporin (major intrinsic protein family)	Carbohydrate transport and metabolism
A0A6N0C6H2	DFR	A0A6N0C6H2;Q9S787;Q6DT40;Q672G0;H9AZQ7;A0A8A5LGE3;A0A8A5L9W1;A0A7J7I2E8;A0A4D6NYW1;D2KY90	A0A6N0C6H2;Q9S787;Q6DT40;Q672G0;H9AZQ7;A0A8A5LGE3;A0A8A5L9W1;A0A7J7I2E8;A0A4D6NYW1;D2KY90	tr|A0A6N0C6H2|A0A6N0C6H2_9ERIC Dihydroflavonol 4-reductase (Fragment) OS=Camellia nitidissima OX=147926 GN=DFR PE=2 SV=1;tr|Q9S787|Q9S787_CAMSI Alcohol dehydrogenase 6 OS=Camellia sinensis OX=4442 GN=dfr PE=2 SV=1;tr|Q6DT40|Q6DT40_CAMSI Dihydroflavonol 4-r	3	3	9.9	38.162	-2.33156	-1.98457	-1.74014				1.59206e-05	0.00254048	inf	inf	DFR	Dihydroflavonol 4-reductase (Fragment)	GO:0016021,GO:0003824	integral component of membrane|catalytic activity	ko00941	Flavonoid biosynthesis	KOG1502	[V]	Flavonol reductase/cinnamoyl-CoA reductase	Defense mechanisms
A0A4S4CW07	TEA_018406	A0A4S4CW07;D3GDK9;A0A7J7H9C9;A0A4S4DQQ3;A0A4S4DBF7	A0A4S4CW07;D3GDK9;A0A7J7H9C9;A0A4S4DQQ3	tr|A0A4S4CW07|A0A4S4CW07_CAMSI TPT domain-containing protein OS=Camellia sinensis var. sinensis OX=542762 GN=TEA_018406 PE=4 SV=1;tr|D3GDK9|D3GDK9_CAMSI Putative glucose-6-phosphate/phosphate translocator OS=Camellia sinensis OX=4442 PE=2 SV=1;tr|A0A7J7H9C	3	3	12.5	29.638	-2.18161	-1.4828	-2.00285	-3.43005	-3.09045	-3.75717	0.00569017	0.151106	1.536806867517196	2.901515965942804	TEA_018406	TPT domain-containing protein	GO:0016021	integral component of membrane			KOG1441	[GE]	Glucose-6-phosphate/phosphate and phosphoenolpyruvate/phosphate antiporter	Carbohydrate transport and metabolism |Amino acid transport and metabolism
A0A4S4CZQ5	TEA_003317	A0A4S4CZQ5	A0A4S4CZQ5	tr|A0A4S4CZQ5|A0A4S4CZQ5_CAMSI GOLD domain-containing protein OS=Camellia sinensis var. sinensis OX=542762 GN=TEA_003317 PE=3 SV=1	2	2	7.9	36.664	-2.48357	-2.26152	-1.7882				3.76235e-05	0.00304221	inf	inf	TEA_003317	GOLD domain-containing protein	GO:0016021	integral component of membrane			KOG1692	[U]	Putative cargo transport protein EMP24 (p24 protein family)	Intracellular trafficking, secretion, and vesicular transport
A0A4S4D185	TEA_025915	A0A4S4D185;A0A7J7G8E2	A0A4S4D185;A0A7J7G8E2	tr|A0A4S4D185|A0A4S4D185_CAMSI Aconitase_C domain-containing protein OS=Camellia sinensis var. sinensis OX=542762 GN=TEA_025915 PE=4 SV=1;tr|A0A7J7G8E2|A0A7J7G8E2_CAMSI Aconitase_C domain-containing protein OS=Camellia sinensis OX=4442 GN=HYC85_026725 PE=4	7	7	41.7	27.067	1.04917	0.911392	0.996658	0.34255	-0.385979	0.499517	0.0390241	0.729457	0.8337098328165883	1.782262491845293	TEA_025915	Aconitase_C domain-containing protein	GO:0043436,GO:0016836	oxoacid metabolic process|hydro-lyase activity	ko01230,ko00660,ko01210,ko00290	Biosynthesis of amino acids|C5-Branched dibasic acid metabolism|2-Oxocarboxylic acid metabolism|Valine, leucine and isoleucine biosynthesis	KOG0454	[E]	3-isopropylmalate dehydratase (aconitase superfamily)	Amino acid transport and metabolism
A0A4S4D1Y7	TEA_023923	A0A4S4D1Y7;A0A7J7HKE5;A0A4S4DBG2	A0A4S4D1Y7	tr|A0A4S4D1Y7|A0A4S4D1Y7_CAMSI Peroxidase OS=Camellia sinensis var. sinensis OX=542762 GN=TEA_023923 PE=3 SV=1	7	7	42.2	36.336	5.61485	5.18765	5.14763	4.18637	4.91431	3.74617	0.0497734	0.836426	1.03442782622662	2.048301127419988	TEA_023923	Peroxidase	GO:0042744,GO:0006979,GO:0005576,GO:0020037,GO:0046872,GO:0004601	hydrogen peroxide catabolic process|response to oxidative stress|extracellular region|heme binding|metal ion binding|peroxidase activity	ko00940	Phenylpropanoid biosynthesis
A0A4S4D1Z2	TEA_018170	A0A4S4D1Z2;A0A4S4DRY0	A0A4S4D1Z2	tr|A0A4S4D1Z2|A0A4S4D1Z2_CAMSI Uncharacterized protein OS=Camellia sinensis var. sinensis OX=542762 GN=TEA_018170 PE=4 SV=1	3	1	6.5	65.276	-0.344264	0.100547	-0.661973				1.12937e-05	0.00250985	inf	inf	TEA_018170	Uncharacterized protein	GO:0006749,GO:0004364,GO:0003746	glutathione metabolic process|glutathione transferase activity|translation elongation factor activity			KOG1627	[J]	Translation elongation factor EF-1 gamma	Translation, ribosomal structure and biogenesis
A0A4S4D630	TEA_016954	A0A4S4D630;A0A7J7GNG3;A0A7J7FSI8;A0A4S4DPZ7	A0A4S4D630;A0A7J7GNG3	tr|A0A4S4D630|A0A4S4D630_CAMSI Chitin-binding type-1 domain-containing protein OS=Camellia sinensis var. sinensis OX=542762 GN=TEA_016954 PE=3 SV=1;tr|A0A7J7GNG3|A0A7J7GNG3_CAMSI Glyco_hydro_19_cat domain-containing protein OS=Camellia sinensis OX=4442 GN=	3	2	16.4	25.081	-3.77532	-3.08584	-3.94049				0.000529524	0.017797	inf	inf	TEA_016954	Chitin-binding type-1 domain-containing protein	GO:0005975,GO:0016998,GO:0006032,GO:0006952,GO:0004568,GO:0008061	carbohydrate metabolic process|cell wall macromolecule catabolic process|chitin catabolic process|defense response|chitinase activity|chitin binding	ko00520	Amino sugar and nucleotide sugar metabolism	KOG4742	[R]	Predicted chitinase	General function prediction only
A0A4S4DF70	TEA_028203	A0A4S4DF70	A0A4S4DF70	tr|A0A4S4DF70|A0A4S4DF70_CAMSI ECH_2 domain-containing protein OS=Camellia sinensis var. sinensis OX=542762 GN=TEA_028203 PE=4 SV=1	3	3	8.5	49.607	-3.86941	-3.45541	-3.34114				7.28019e-05	0.00359717	inf	inf	TEA_028203	ECH_2 domain-containing protein	GO:0003860	3-hydroxyisobutyryl-CoA hydrolase activity	ko01200,ko00640,ko00410,ko00280	Carbon metabolism|Propanoate metabolism|beta-Alanine metabolism|Valine, leucine and isoleucine degradation
A0A4S4DFF3	TEA_023636	A0A4S4DFF3;A0A4V3WJI5;A0A7J7GRC9;A0A7J7GRF7;A0A4S4EFW6;A0A7J7GP20;A0A4S4DH66;A0A7J7GMQ3	A0A4S4DFF3;A0A4V3WJI5;A0A7J7GRC9;A0A7J7GRF7;A0A4S4EFW6	tr|A0A4S4DFF3|A0A4S4DFF3_CAMSI Aa_trans domain-containing protein OS=Camellia sinensis var. sinensis OX=542762 GN=TEA_023636 PE=4 SV=1;tr|A0A4V3WJI5|A0A4V3WJI5_CAMSI Glycosyltransferase OS=Camellia sinensis var. sinensis OX=542762 GN=TEA_001917 PE=3 SV=1;t	5	1	9.8	66.253	-1.45242	-0.567832	-1.61427				0.000100641	0.00441791	inf	inf	TEA_023636	Aa_trans domain-containing protein	GO:0006865,GO:0016021,GO:0008194	amino acid transport|integral component of membrane|UDP-glycosyltransferase activity	ko00942	Anthocyanin biosynthesis	KOG1192	[GC]	UDP-glucuronosyl and UDP-glucosyl transferase	Carbohydrate transport and metabolism |Energy production and conversion
A0A7J7H0N1	HYC85_016293	A0A7J7H0N1;A0A4S4DHP1;A0A4S4D6I0;A0A4S4DBL9	A0A7J7H0N1;A0A4S4DHP1	tr|A0A7J7H0N1|A0A7J7H0N1_CAMSI Cysteine synthase OS=Camellia sinensis OX=4442 GN=HYC85_016293 PE=3 SV=1;tr|A0A4S4DHP1|A0A4S4DHP1_CAMSI Cysteine synthase OS=Camellia sinensis var. sinensis OX=542762 GN=TEA_021155 PE=3 SV=1	16	9	71.8	35.405	3.25398	3.49736	3.21269	3.07221	2.99942	2.86649	0.0333147	0.63982	0.3419735970584235	1.267489325342201	HYC85_016293	Cysteine synthase	GO:0006535,GO:0004124	cysteine biosynthetic process from serine|cysteine synthase activity	ko01200,ko01230,ko00270,ko00920	Carbon metabolism|Biosynthesis of amino acids|Cysteine and methionine metabolism|Sulfur metabolism	KOG1252	[E]	Cystathionine beta-synthase and related enzymes	Amino acid transport and metabolism
A0A4S4DJL9	TEA_026252	A0A4S4DJL9;A0A7J7HG32	A0A4S4DJL9;A0A7J7HG32	tr|A0A4S4DJL9|A0A4S4DJL9_CAMSI Uncharacterized protein OS=Camellia sinensis var. sinensis OX=542762 GN=TEA_026252 PE=4 SV=1;tr|A0A7J7HG32|A0A7J7HG32_CAMSI Uncharacterized protein OS=Camellia sinensis OX=4442 GN=HYC85_009529 PE=4 SV=1	3	3	21.7	20.364	-2.64095	-4.08315	-3.79582				0.0033535	0.0949128	inf	inf	TEA_026252	Uncharacterized protein
A0A4S4DKC0	TEA_011349	A0A4S4DKC0	A0A4S4DKC0	tr|A0A4S4DKC0|A0A4S4DKC0_CAMSI Uncharacterized protein OS=Camellia sinensis var. sinensis OX=542762 GN=TEA_011349 PE=4 SV=1	5	2	20.8	27.802	-1.82137	-1.14728	-1.99642				5.87401e-05	0.00341487	inf	inf	TEA_011349	Uncharacterized protein
A0A4S4DKC9	TEA_021501	A0A4S4DKC9	A0A4S4DKC9	tr|A0A4S4DKC9|A0A4S4DKC9_CAMSI PHB domain-containing protein OS=Camellia sinensis var. sinensis OX=542762 GN=TEA_021501 PE=3 SV=1	10	1	24	63.917	-1.06122	-1.8348	-1.18478				3.39975e-05	0.00292515	inf	inf	TEA_021501	PHB domain-containing protein	GO:0016021	integral component of membrane			KOG2620	[C]	Prohibitins and stomatins of the PID superfamily	Energy production and conversion
A0A7J7I498	HYC85_000814	A0A7J7I498;A0A4S4DLP4	A0A7J7I498;A0A4S4DLP4	tr|A0A7J7I498|A0A7J7I498_CAMSI Ubiquitin thioesterase OS=Camellia sinensis OX=4442 GN=HYC85_000814 PE=3 SV=1;tr|A0A4S4DLP4|A0A4S4DLP4_CAMSI Ubiquitinyl hydrolase 1 OS=Camellia sinensis var. sinensis OX=542762 GN=TEA_013972 PE=4 SV=1	3	3	9.3	34.011	-1.82352	-2.05915	-1.92537	-2.39751	-2.53614	-2.57551	0.00286105	0.0843031	0.5670442906480744	1.481485278828155	HYC85_000814	Ubiquitin thioesterase	GO:0071108,GO:0005634,GO:0019784,GO:0004843,GO:0043130	protein K48-linked deubiquitination|nucleus|NEDD8-specific protease activity|thiol-dependent deubiquitinase|ubiquitin binding			KOG3991	[S]	Uncharacterized conserved protein	Function unknown
A0A4S4DMI3	TEA_011337	A0A4S4DMI3;A0A4S4EXM1;A0A7J7GQG8;A0A4S4EG83	A0A4S4DMI3;A0A4S4EXM1	tr|A0A4S4DMI3|A0A4S4DMI3_CAMSI Uncharacterized protein OS=Camellia sinensis var. sinensis OX=542762 GN=TEA_011337 PE=4 SV=1;tr|A0A4S4EXM1|A0A4S4EXM1_CAMSI Uncharacterized protein OS=Camellia sinensis var. sinensis OX=542762 GN=TEA_010513 PE=4 SV=1	4	2	15.2	30.362	-2.07375	-2.46547	-1.50295				0.000109563	0.00471342	inf	inf	TEA_011337	Uncharacterized protein
A0A4S4DQ63	TEA_013677	A0A4S4DQ63;A0A7J7I3H8	A0A4S4DQ63;A0A7J7I3H8	tr|A0A4S4DQ63|A0A4S4DQ63_CAMSI Uncharacterized protein OS=Camellia sinensis var. sinensis OX=542762 GN=TEA_013677 PE=4 SV=1;tr|A0A7J7I3H8|A0A7J7I3H8_CAMSI Uncharacterized protein OS=Camellia sinensis OX=4442 GN=HYC85_005933 PE=4 SV=1	2	2	22.3	18.033	-1.62798	-2.49596	-1.95114				7.50643e-05	0.00359717	inf	inf	TEA_013677	Uncharacterized protein
A0A4S4DQE9	TEA_010822	A0A4S4DQE9	A0A4S4DQE9	tr|A0A4S4DQE9|A0A4S4DQE9_CAMSI AD domain-containing protein OS=Camellia sinensis var. sinensis OX=542762 GN=TEA_010822 PE=3 SV=1	2	1	18.9	16.419	-2.34439	-3.83075	-1.80825				0.00401186	0.110635	inf	inf	TEA_010822	AD domain-containing protein					KOG4401	[S]	Uncharacterized conserved protein	Function unknown
A0A7J7G4U9	HYC85_026868	A0A7J7G4U9;A0A4S4DS08	A0A7J7G4U9;A0A4S4DS08	tr|A0A7J7G4U9|A0A7J7G4U9_CAMSI Uncharacterized protein OS=Camellia sinensis OX=4442 GN=HYC85_026868 PE=4 SV=1;tr|A0A4S4DS08|A0A4S4DS08_CAMSI Uncharacterized protein OS=Camellia sinensis var. sinensis OX=542762 GN=TEA_011101 PE=4 SV=1	6	4	23.4	27.341	-1.37089	-0.424379	-1.67939	-3.02979	-3.81933	-3.85565	0.00653538	0.167352	2.410035826169926	5.314875238027216	HYC85_026868	Uncharacterized protein					KOG2914	[R]	Predicted haloacid-halidohydrolase and related hydrolases	General function prediction only
A0A4S4E0K6	TEA_013448	A0A4S4E0K6;A0A7J7I820;A0A4S4DWC1	A0A4S4E0K6;A0A7J7I820	tr|A0A4S4E0K6|A0A4S4E0K6_CAMSI NmrA domain-containing protein OS=Camellia sinensis var. sinensis OX=542762 GN=TEA_013448 PE=4 SV=1;tr|A0A7J7I820|A0A7J7I820_CAMSI NmrA domain-containing protein OS=Camellia sinensis OX=4442 GN=HYC85_001895 PE=4 SV=1	5	2	22.8	35.972	-0.378384	-0.845934	0.686653	-2.07918	-2.5934	-2.80321	0.00997176	0.246543	2.312712028541049	4.968161350338947	TEA_013448	NmrA domain-containing protein	GO:0016491	oxidoreductase activity
A0A7J7GP79	HYC85_020245	A0A7J7GP79;A0A4S4E1J8;A0A7J7GRC7;A0A4V3WQY3	A0A7J7GP79;A0A4S4E1J8;A0A7J7GRC7;A0A4V3WQY3	tr|A0A7J7GP79|A0A7J7GP79_CAMSI AP complex subunit sigma OS=Camellia sinensis OX=4442 GN=HYC85_020245 PE=3 SV=1;tr|A0A4S4E1J8|A0A4S4E1J8_CAMSI AP complex subunit sigma OS=Camellia sinensis var. sinensis OX=542762 GN=TEA_024305 PE=3 SV=1;tr|A0A7J7GRC7|A0A7J7	2	2	15.9	15.845	-3.06783	-2.44127	-2.78508				4.26069e-05	0.00304221	inf	inf	HYC85_020245	AP complex subunit sigma	GO:0006886,GO:0030121,GO:0035615	intracellular protein transport|AP-1 adaptor complex|clathrin adaptor activity	ko04142	Lysosome	KOG0934	[U]	Clathrin adaptor complex, small subunit	Intracellular trafficking, secretion, and vesicular transport
A0A7J7H276	HYC85_016915	A0A7J7H276;A0A4S4E1M8;A0A7J7GWL8;A0A4S4DAS1	A0A7J7H276;A0A4S4E1M8;A0A7J7GWL8;A0A4S4DAS1	tr|A0A7J7H276|A0A7J7H276_CAMSI High-affinity nitrate transporter OS=Camellia sinensis OX=4442 GN=HYC85_016915 PE=3 SV=1;tr|A0A4S4E1M8|A0A4S4E1M8_CAMSI High-affinity nitrate transporter OS=Camellia sinensis var. sinensis OX=542762 GN=TEA_006548 PE=3 SV=1;tr	2	2	12.6	22.788	-3.02021	-2.42004	-2.70247				3.3799e-05	0.00292515	inf	inf	HYC85_016915	High-affinity nitrate transporter	GO:0042128,GO:0015706,GO:0010167,GO:0016021,GO:0005886	nitrate assimilation|nitrate transport|response to nitrate|integral component of membrane|plasma membrane
A0A4S4E2Z8	TEA_005451	A0A4S4E2Z8;A0A7J7I9U3	A0A4S4E2Z8;A0A7J7I9U3	tr|A0A4S4E2Z8|A0A4S4E2Z8_CAMSI Dolichyl-diphosphooligosaccharide--protein glycosyltransferase 48 kDa subunit OS=Camellia sinensis var. sinensis OX=542762 GN=TEA_005451 PE=3 SV=1;tr|A0A7J7I9U3|A0A7J7I9U3_CAMSI Dolichyl-diphosphooligosaccharide--protein glyc	7	6	19.3	49.458	0.330486	0.234697	0.163911	-0.158884	-0.0718088	-0.421577	0.016394	0.378393	0.4604542555842818	1.375974997652069	TEA_005451	Dolichyl-diphosphooligosaccharide--protein glycosyltransferase 48 kDa subunit	GO:0018279,GO:0005789,GO:0016021	protein N-linked glycosylation via asparagine|endoplasmic reticulum membrane|integral component of membrane	ko04141,ko00510,ko00513	Protein processing in endoplasmic reticulum|N-Glycan biosynthesis|Various types of N-glycan biosynthesis	KOG2754	[O]	Oligosaccharyltransferase, beta subunit	Posttranslational modification, protein turnover, chaperones
A0A4S4E356	TEA_004308	A0A4S4E356;A0A7J7HLK8	A0A4S4E356;A0A7J7HLK8	tr|A0A4S4E356|A0A4S4E356_CAMSI Cysteine synthase OS=Camellia sinensis var. sinensis OX=542762 GN=TEA_004308 PE=3 SV=1;tr|A0A7J7HLK8|A0A7J7HLK8_CAMSI PALP domain-containing protein OS=Camellia sinensis OX=4442 GN=HYC85_011045 PE=4 SV=1	14	14	39.5	42.907	1.75882	2.31754	1.93269	1.46917	1.48316	1.30467	0.0287782	0.58398	0.5840150961312327	1.499015287130806	TEA_004308	Cysteine synthase	GO:0019499,GO:0006535,GO:0005739,GO:0004124,GO:0050017	cyanide metabolic process|cysteine biosynthetic process from serine|mitochondrion|cysteine synthase activity|L-3-cyanoalanine synthase activity	ko00460,ko01200,ko01230,ko00270,ko00920	Cyanoamino acid metabolism|Carbon metabolism|Biosynthesis of amino acids|Cysteine and methionine metabolism|Sulfur metabolism	KOG1252	[E]	Cystathionine beta-synthase and related enzymes	Amino acid transport and metabolism
A0A4S4E5Q1	TEA_004283	A0A4S4E5Q1	A0A4S4E5Q1	tr|A0A4S4E5Q1|A0A4S4E5Q1_CAMSI RRM domain-containing protein OS=Camellia sinensis var. sinensis OX=542762 GN=TEA_004283 PE=4 SV=1	3	2	17.5	28.156	0.282157	-0.271816	0.575875				1.30632e-05	0.00250985	inf	inf	TEA_004283	RRM domain-containing protein	GO:0016021,GO:0003723	integral component of membrane|RNA binding			KOG0118	[R]	FOG: RRM domain	General function prediction only
A0A7J7H5S7	HYC85_013832	A0A7J7H5S7;A0A4S4E6Z0	A0A7J7H5S7;A0A4S4E6Z0	tr|A0A7J7H5S7|A0A7J7H5S7_CAMSI Uncharacterized protein OS=Camellia sinensis OX=4442 GN=HYC85_013832 PE=4 SV=1;tr|A0A4S4E6Z0|A0A4S4E6Z0_CAMSI Uncharacterized protein OS=Camellia sinensis var. sinensis OX=542762 GN=TEA_021040 PE=4 SV=1	2	2	10.6	28.819	-0.499689	-1.99355	-1.66943				0.00042661	0.0148006	inf	inf	HYC85_013832	Uncharacterized protein	GO:0005759	mitochondrial matrix			KOG2536	[C]	MAM33, mitochondrial matrix glycoprotein	Energy production and conversion
A0A4S4E9I7	TEA_013902	A0A4S4E9I7;A0A7J7I7L3	A0A4S4E9I7;A0A7J7I7L3	tr|A0A4S4E9I7|A0A4S4E9I7_CAMSI Fn3_like domain-containing protein OS=Camellia sinensis var. sinensis OX=542762 GN=TEA_013902 PE=4 SV=1;tr|A0A7J7I7L3|A0A7J7I7L3_CAMSI Uncharacterized protein OS=Camellia sinensis OX=4442 GN=HYC85_002219 PE=4 SV=1	2	2	3.9	71.344	-2.60707	-2.92867	-1.92283				0.000220112	0.0086084	inf	inf	TEA_013902	Fn3_like domain-containing protein	GO:0045493,GO:0005576,GO:0009044	xylan catabolic process|extracellular region|xylan 1,4-beta-xylosidase activity
A0A7J7GXF3	HYC85_015690	A0A7J7GXF3;A0A4S4EAT0	A0A7J7GXF3;A0A4S4EAT0	tr|A0A7J7GXF3|A0A7J7GXF3_CAMSI Acid phosphatase OS=Camellia sinensis OX=4442 GN=HYC85_015690 PE=3 SV=1;tr|A0A4S4EAT0|A0A4S4EAT0_CAMSI Purple acid phosphatase OS=Camellia sinensis var. sinensis OX=542762 GN=TEA_029228 PE=3 SV=1	3	2	11.1	35.674	-1.10134	-0.286799	-1.11985				3.88237e-05	0.00304221	inf	inf	HYC85_015690	Acid phosphatase	GO:0016021,GO:0003993	integral component of membrane|acid phosphatase activity			KOG2679	[O]	Purple (tartrate-resistant) acid phosphatase	Posttranslational modification, protein turnover, chaperones
A0A4S4EC43	TEA_014291	A0A4S4EC43;A0A7J7FQP2;A0A3G3IRE5	A0A4S4EC43;A0A7J7FQP2;A0A3G3IRE5	tr|A0A4S4EC43|A0A4S4EC43_CAMSI Uncharacterized protein OS=Camellia sinensis var. sinensis OX=542762 GN=TEA_014291 PE=3 SV=1;tr|A0A7J7FQP2|A0A7J7FQP2_CAMSI Uncharacterized protein OS=Camellia sinensis OX=4442 GN=HYC85_031486 PE=3 SV=1;tr|A0A3G3IRE5|A0A3G3IR	6	3	17.5	48.811	-2.70812	-2.56349	-1.95594				7.52547e-05	0.00359717	inf	inf	TEA_014291	Uncharacterized protein	GO:0005777,GO:0016747	peroxisome|acyltransferase activity, transferring groups other than amino-acyl groups	ko00592,ko00071,ko04146,ko01040,ko00280,ko01212	alpha-Linolenic acid metabolism|Fatty acid degradation|Peroxisome|Biosynthesis of unsaturated fatty acids|Valine, leucine and isoleucine degradation|Fatty acid metabolism	KOG1389	[I]	3-oxoacyl CoA thiolase	Lipid transport and metabolism
A0A4S4EDV1	TEA_025265	A0A4S4EDV1;A0A4S4E2A2	A0A4S4EDV1;A0A4S4E2A2	tr|A0A4S4EDV1|A0A4S4EDV1_CAMSI PDZ domain-containing protein OS=Camellia sinensis var. sinensis OX=542762 GN=TEA_025265 PE=3 SV=1;tr|A0A4S4E2A2|A0A4S4E2A2_CAMSI Uncharacterized protein OS=Camellia sinensis var. sinensis OX=542762 GN=TEA_028531 PE=4 SV=1	2	2	10.2	25.491	-2.01098	-2.31021	-1.01335				0.000334542	0.0121966	inf	inf	TEA_025265	PDZ domain-containing protein	GO:0070682	proteasome regulatory particle assembly			KOG3129	[O]	26S proteasome regulatory complex, subunit PSMD9	Posttranslational modification, protein turnover, chaperones
A0A4S4EEB5	TEA_015634	A0A4S4EEB5	A0A4S4EEB5	tr|A0A4S4EEB5|A0A4S4EEB5_CAMSI Peroxidase OS=Camellia sinensis var. sinensis OX=542762 GN=TEA_015634 PE=3 SV=1	8	3	34.8	47.726	1.44037	2.49114	0.826353				8.62276e-05	0.00403208	inf	inf	TEA_015634	Peroxidase	GO:0042744,GO:0006979,GO:0020037,GO:0046872,GO:0004601	hydrogen peroxide catabolic process|response to oxidative stress|heme binding|metal ion binding|peroxidase activity	ko00940	Phenylpropanoid biosynthesis
A0A7J7FPV1	HYC85_000013	A0A7J7FPV1;A0A4S4EI41	A0A7J7FPV1;A0A4S4EI41	tr|A0A7J7FPV1|A0A7J7FPV1_CAMSI Uncharacterized protein OS=Camellia sinensis OX=4442 GN=HYC85_000013 PE=4 SV=1;tr|A0A4S4EI41|A0A4S4EI41_CAMSI Uncharacterized protein OS=Camellia sinensis var. sinensis OX=542762 GN=TEA_009143 PE=4 SV=1	2	2	6.8	36.499	-2.29418	-1.60807	-2.09619				3.10319e-05	0.00290215	inf	inf	HYC85_000013	Uncharacterized protein
A0A7J7FQ20	HYC85_031206	A0A7J7FQ20;A0A4S4EIB1	A0A7J7FQ20;A0A4S4EIB1	tr|A0A7J7FQ20|A0A7J7FQ20_CAMSI MPN domain-containing protein OS=Camellia sinensis OX=4442 GN=HYC85_031206 PE=3 SV=1;tr|A0A4S4EIB1|A0A4S4EIB1_CAMSI MPN domain-containing protein OS=Camellia sinensis var. sinensis OX=542762 GN=TEA_023875 PE=3 SV=1	4	4	14.6	45.936	-0.890952	-1.33052	-1.67565				2.60019e-05	0.00283316	inf	inf	HYC85_031206	MPN domain-containing protein	GO:0006511	ubiquitin-dependent protein catabolic process	ko04141	Protein processing in endoplasmic reticulum	KOG2834	[YU]	Nuclear pore complex, rNpl4 component (sc Npl4)	Nuclear structure |Intracellular trafficking, secretion, and vesicular transport
A0A4S4EL82	TEA_025617	A0A4S4EL82;A0A7J7HFQ3;A0A4S4D643;A0A7J7HH29;A0A4S4DVP2;A0A7J7HID4;A0A4S4DVN8;A0A4S4DX33	A0A4S4EL82;A0A7J7HFQ3;A0A4S4D643;A0A7J7HH29;A0A4S4DVP2;A0A7J7HID4	tr|A0A4S4EL82|A0A4S4EL82_CAMSI Uncharacterized protein OS=Camellia sinensis var. sinensis OX=542762 GN=TEA_025617 PE=3 SV=1;tr|A0A7J7HFQ3|A0A7J7HFQ3_CAMSI Uncharacterized protein OS=Camellia sinensis OX=4442 GN=HYC85_009694 PE=3 SV=1;tr|A0A4S4D643|A0A4S4D6	4	4	6.7	83.661	0.00949365	-0.000463544	0.86085				2.13945e-05	0.0025931	inf	inf	TEA_025617	Uncharacterized protein	GO:0004252	serine-type endopeptidase activity
A0A4S4EMS5	TEA_011446	A0A4S4EMS5;A0A7J7HPU8;A0A4S4EMH2;S5MIM3;K9USP2;K9URP6;A0A4V1HAC8;A0A4P9I972;A0A4P9I938;A0A4P9I928;A0A4P9I8Y0;A0A4P9I8T2;A0A4P9I8R7;A0A4P9I8N2;A0A4P9I8M0	A0A4S4EMS5;A0A7J7HPU8	tr|A0A4S4EMS5|A0A4S4EMS5_CAMSI Caffeoyl-CoA O-methyltransferase OS=Camellia sinensis var. sinensis OX=542762 GN=TEA_011446 PE=3 SV=1;tr|A0A7J7HPU8|A0A7J7HPU8_CAMSI Caffeoyl-CoA O-methyltransferase OS=Camellia sinensis OX=4442 GN=HYC85_007535 PE=3 SV=1	3	2	14.7	27.567	-1.6036	-0.819036	-1.56679				4.26364e-05	0.00304221	inf	inf	TEA_011446	Caffeoyl-CoA O-methyltransferase	GO:0009809,GO:0032259,GO:0042409	lignin biosynthetic process|methylation|caffeoyl-CoA O-methyltransferase activity	ko00940,ko00945,ko00941,ko00360	Phenylpropanoid biosynthesis|Stilbenoid, diarylheptanoid and gingerol biosynthesis|Flavonoid biosynthesis|Phenylalanine metabolism	KOG1663	[Q]	O-methyltransferase	Secondary metabolites biosynthesis, transport and catabolism
A0A4S4EMX7	TEA_019423	A0A4S4EMX7	A0A4S4EMX7	tr|A0A4S4EMX7|A0A4S4EMX7_CAMSI Glyco_hydro_19_cat domain-containing protein OS=Camellia sinensis var. sinensis OX=542762 GN=TEA_019423 PE=4 SV=1	3	2	24.5	30.02	1.77051	2.02335	2.44177	0.551125	0.417763	1.29907	0.0171719	0.384759	1.322557831319069	2.501091488280339	TEA_019423	Glyco_hydro_19_cat domain-containing protein	GO:0016998,GO:0006032,GO:0004568	cell wall macromolecule catabolic process|chitin catabolic process|chitinase activity	ko00520	Amino sugar and nucleotide sugar metabolism	KOG4742	[R]	Predicted chitinase	General function prediction only
A0A4S4EMY3	TEA_006816	A0A4S4EMY3;A0A7J7GW79;A0A7J7GEK8	A0A4S4EMY3;A0A7J7GW79	tr|A0A4S4EMY3|A0A4S4EMY3_CAMSI Glycine cleavage system H protein OS=Camellia sinensis var. sinensis OX=542762 GN=TEA_006816 PE=3 SV=1;tr|A0A7J7GW79|A0A7J7GW79_CAMSI Glycine cleavage system H protein OS=Camellia sinensis OX=4442 GN=HYC85_018987 PE=3 SV=1	3	2	18.8	16.799	-2.01466	-1.59956	-0.417265				0.000506825	0.0173045	inf	inf	TEA_006816	Glycine cleavage system H protein	GO:0019464,GO:0005960,GO:0005739	glycine decarboxylation via glycine cleavage system|glycine cleavage complex|mitochondrion	ko00260,ko00630	Glycine, serine and threonine metabolism|Glyoxylate and dicarboxylate metabolism	KOG3373	[E]	Glycine cleavage system H protein (lipoate-binding)	Amino acid transport and metabolism
A0A4S4EQU7	TEA_009798	A0A4S4EQU7;A0A7J7H4U9;A0A4S4E467	A0A4S4EQU7;A0A7J7H4U9;A0A4S4E467	tr|A0A4S4EQU7|A0A4S4EQU7_CAMSI Pectinesterase OS=Camellia sinensis var. sinensis OX=542762 GN=TEA_009798 PE=3 SV=1;tr|A0A7J7H4U9|A0A7J7H4U9_CAMSI Pectinesterase OS=Camellia sinensis OX=4442 GN=HYC85_013492 PE=3 SV=1;tr|A0A4S4E467|A0A4S4E467_CAMSI Pectinest	2	2	4.8	65.748	-1.81239	-1.36721	-1.31554				7.17789e-06	0.00237029	inf	inf	TEA_009798	Pectinesterase	GO:0042545,GO:0045490,GO:0016021,GO:0045330,GO:0004857,GO:0030599	cell wall modification|pectin catabolic process|integral component of membrane|aspartyl esterase activity|enzyme inhibitor activity|pectinesterase activity
A0A4S4EW97	TEA_019649	A0A4S4EW97;A0A7J7HWE1	A0A4S4EW97;A0A7J7HWE1	tr|A0A4S4EW97|A0A4S4EW97_CAMSI Uncharacterized protein OS=Camellia sinensis var. sinensis OX=542762 GN=TEA_019649 PE=3 SV=1;tr|A0A7J7HWE1|A0A7J7HWE1_CAMSI Uncharacterized protein OS=Camellia sinensis OX=4442 GN=HYC85_004194 PE=3 SV=1	7	3	11.3	87.616	-2.71386	-2.01912	-2.52889	-3.8959	-2.99623	-3.89486	0.0322129	0.627744	1.17503832455911	2.257988791294501	TEA_019649	Uncharacterized protein	GO:0045454,GO:0050660,GO:0016668	cell redox homeostasis|flavin adenine dinucleotide binding|oxidoreductase activity, acting on a sulfur group of donors, NAD(P) as acceptor	ko00260,ko01200,ko00630,ko00620,ko00020,ko00280,ko00640,ko00010	Glycine, serine and threonine metabolism|Carbon metabolism|Glyoxylate and dicarboxylate metabolism|Pyruvate metabolism|Citrate cycle (TCA cycle)|Valine, leucine and isoleucine degradation|Propanoate metabolism|Glycolysis / Gluconeogenesis	KOG1335	[C]	Dihydrolipoamide dehydrogenase	Energy production and conversion
A0A7J7HIG5	HYC85_009718	A0A7J7HIG5;A0A4S4EYT2;A0A7J7HQJ8;A0A4S4DCI0	A0A7J7HIG5;A0A4S4EYT2;A0A7J7HQJ8;A0A4S4DCI0	tr|A0A7J7HIG5|A0A7J7HIG5_CAMSI C2 domain-containing protein OS=Camellia sinensis OX=4442 GN=HYC85_009718 PE=4 SV=1;tr|A0A4S4EYT2|A0A4S4EYT2_CAMSI C2 domain-containing protein OS=Camellia sinensis var. sinensis OX=542762 GN=TEA_023191 PE=4 SV=1;tr|A0A7J7HQJ	2	2	9.9	27.832	-0.401059	-0.981621	-0.24562				1.4002e-05	0.00250985	inf	inf	HYC85_009718	C2 domain-containing protein					KOG1030	[R]	Predicted Ca2+-dependent phospholipid-binding protein	General function prediction only
A0A4S4EZL8	TEA_013592	A0A4S4EZL8;A0A7J7HXQ0	A0A4S4EZL8;A0A7J7HXQ0	tr|A0A4S4EZL8|A0A4S4EZL8_CAMSI Uncharacterized protein OS=Camellia sinensis var. sinensis OX=542762 GN=TEA_013592 PE=3 SV=1;tr|A0A7J7HXQ0|A0A7J7HXQ0_CAMSI Uncharacterized protein OS=Camellia sinensis OX=4442 GN=HYC85_004845 PE=3 SV=1	2	2	5.4	35.004	-2.24263	-1.88997	-2.61523				4.38441e-05	0.00304221	inf	inf	TEA_013592	Uncharacterized protein	GO:0005741,GO:0008308	mitochondrial outer membrane|voltage-gated anion channel activity	ko04020,ko04022	Calcium signaling pathway|cGMP-PKG signaling pathway	KOG3126	[P]	Porin/voltage-dependent anion-selective channel protein	Inorganic ion transport and metabolism
A0A4S4F1S4	TEA_019952	A0A4S4F1S4;A0A4S4EGS5;A0A4S4E3F5	A0A4S4F1S4;A0A4S4EGS5	tr|A0A4S4F1S4|A0A4S4F1S4_CAMSI Uncharacterized protein OS=Camellia sinensis var. sinensis OX=542762 GN=TEA_019952 PE=3 SV=1;tr|A0A4S4EGS5|A0A4S4EGS5_CAMSI Uncharacterized protein OS=Camellia sinensis var. sinensis OX=542762 GN=TEA_023247 PE=3 SV=1	3	2	22.1	13.315	0.608872	0.768414	1.35052	-0.944961	-0.508612	0.00685499	0.0173515	0.384773	1.39150816246319	2.623527954572157	TEA_019952	Uncharacterized protein	GO:0005576	extracellular region
A0A4S4F4M2	TEA_015963	A0A4S4F4M2;A0A4S4ESF5;A0A7J7GL08;A0A4S4F361;A0A4S4F5F4;A0A4S4F594	A0A4S4F4M2;A0A4S4ESF5;A0A7J7GL08;A0A4S4F361;A0A4S4F5F4	tr|A0A4S4F4M2|A0A4S4F4M2_CAMSI IU_nuc_hydro domain-containing protein OS=Camellia sinensis var. sinensis OX=542762 GN=TEA_015963 PE=3 SV=1;tr|A0A4S4ESF5|A0A4S4ESF5_CAMSI Uncharacterized protein OS=Camellia sinensis var. sinensis OX=542762 GN=TEA_028597 PE=	5	2	23.6	35.672	0.99036	1.21122	0.837415	0.311775	0.336924	0.302109	0.00308562	0.0891696	0.6960638384929103	1.62007863330115	TEA_015963	IU_nuc_hydro domain-containing protein	GO:0006139,GO:1901564,GO:0016799	nucleobase-containing compound metabolic process|organonitrogen compound metabolic process|hydrolase activity, hydrolyzing N-glycosyl compounds	ko00240,ko00760	Pyrimidine metabolism|Nicotinate and nicotinamide metabolism	KOG2938	[F]	Predicted inosine-uridine preferring nucleoside hydrolase	Nucleotide transport and metabolism
A0A4V3WJW0	TEA_005991	A0A4V3WJW0	A0A4V3WJW0	tr|A0A4V3WJW0|A0A4V3WJW0_CAMSI TauD domain-containing protein OS=Camellia sinensis var. sinensis OX=542762 GN=TEA_005991 PE=4 SV=1	4	3	13.6	37.006	-2.19741	-1.72407	-2.49783				5.25926e-05	0.00323219	inf	inf	TEA_005991	TauD domain-containing protein	GO:0016491	oxidoreductase activity
A0A4V3WL95	TEA_017290	A0A4V3WL95;A0A7J7HWS0	A0A4V3WL95;A0A7J7HWS0	tr|A0A4V3WL95|A0A4V3WL95_CAMSI SOR_SNZ domain-containing protein OS=Camellia sinensis var. sinensis OX=542762 GN=TEA_017290 PE=3 SV=1;tr|A0A7J7HWS0|A0A7J7HWS0_CAMSI SOR_SNZ domain-containing protein OS=Camellia sinensis OX=4442 GN=HYC85_004304 PE=3 SV=1	5	5	23.3	32.845	-2.54145	-1.91078	-2.26429	-3.07576	-2.62054	-3.30688	0.0486738	0.836426	0.7622180100181675	1.696096212138783	TEA_017290	SOR_SNZ domain-containing protein	GO:0042823,GO:0003824	pyridoxal phosphate biosynthetic process|catalytic activity	ko00750	Vitamin B6 metabolism	KOG1606	[H]	Stationary phase-induced protein, SOR/SNZ family	Coenzyme transport and metabolism
A0A4V3WM17	TEA_011678	A0A4V3WM17;A0A4S4EGC3;A0A4S4EI08;A0A4S4D3L8;A0A4S4DD73	A0A4V3WM17;A0A4S4EGC3;A0A4S4EI08;A0A4S4D3L8	tr|A0A4V3WM17|A0A4V3WM17_CAMSI Uncharacterized protein OS=Camellia sinensis var. sinensis OX=542762 GN=TEA_011678 PE=4 SV=1;tr|A0A4S4EGC3|A0A4S4EGC3_CAMSI Uncharacterized protein OS=Camellia sinensis var. sinensis OX=542762 GN=TEA_029640 PE=4 SV=1;tr|A0A4S	6	6	28.6	27.818	-3.03606	-1.30589	-2.45278				0.00141712	0.0435462	inf	inf	TEA_011678	Uncharacterized protein	GO:0017148,GO:0030598	negative regulation of translation|rRNA N-glycosylase activity
A0A7J7GR20	HYC85_020772	A0A7J7GR20;A0A4V3WPC0;A0A4S4D149	A0A7J7GR20;A0A4V3WPC0	tr|A0A7J7GR20|A0A7J7GR20_CAMSI Uncharacterized protein OS=Camellia sinensis OX=4442 GN=HYC85_020772 PE=3 SV=1;tr|A0A4V3WPC0|A0A4V3WPC0_CAMSI Uncharacterized protein OS=Camellia sinensis var. sinensis OX=542762 GN=TEA_023667 PE=3 SV=1	8	7	15.7	62.014	0.948841	0.644677	-0.259841	-2.95932	-1.97331	-2.58552	0.00310912	0.0891696	2.950605916458415	7.730736776287706	HYC85_020772	Uncharacterized protein	GO:0006629,GO:0004190	lipid metabolic process|aspartic-type endopeptidase activity			KOG1339	[O]	Aspartyl protease	Posttranslational modification, protein turnover, chaperones
A0A4V3WQ72	TEA_002279	A0A4V3WQ72	A0A4V3WQ72	tr|A0A4V3WQ72|A0A4V3WQ72_CAMSI Uncharacterized protein OS=Camellia sinensis var. sinensis OX=542762 GN=TEA_002279 PE=4 SV=1	11	2	27.8	75.391	0.168398	1.10423	-0.113242				5.52901e-05	0.00330359	inf	inf	TEA_002279	Uncharacterized protein
A0A4V6RYN2	TEA_027572	A0A4V6RYN2	A0A4V6RYN2	tr|A0A4V6RYN2|A0A4V6RYN2_CAMSI Uncharacterized protein OS=Camellia sinensis var. sinensis OX=542762 GN=TEA_027572 PE=4 SV=1	3	3	11.3	29.851	-2.65728	-2.08508	-2.30403				1.95874e-05	0.0025931	inf	inf	TEA_027572	Uncharacterized protein
A0A7J7G539	HYC85_026816	A0A7J7G539;A0A4V3WJL8	A0A7J7G539;A0A4V3WJL8	tr|A0A7J7G539|A0A7J7G539_CAMSI DUF3700 domain-containing protein OS=Camellia sinensis OX=4442 GN=HYC85_026816 PE=4 SV=1;tr|A0A4V3WJL8|A0A4V3WJL8_CAMSI DUF3700 domain-containing protein OS=Camellia sinensis var. sinensis OX=542762 GN=TEA_007301 PE=4 SV=1	9	9	48	27.314	-1.13784	-0.312783	0.00605666	-1.43166	-1.94044	-1.77354	0.0295436	0.587915	1.233692265836156	2.351680821640855	HYC85_026816	DUF3700 domain-containing protein
A0A7J7G6A2	HYC85_027368	A0A7J7G6A2;A0A4S4DM17	A0A7J7G6A2	tr|A0A7J7G6A2|A0A7J7G6A2_CAMSI Uncharacterized protein OS=Camellia sinensis OX=4442 GN=HYC85_027368 PE=3 SV=1	3	3	18.8	31.828	-2.51052	-2.48444	-3.0661				4.68638e-05	0.00305467	inf	inf	HYC85_027368	Uncharacterized protein	GO:0016192,GO:0016021,GO:0043231	vesicle-mediated transport|integral component of membrane|intracellular membrane-bounded organelle	ko04130	SNARE interactions in vesicular transport	KOG0859	[U]	Synaptobrevin/VAMP-like protein	Intracellular trafficking, secretion, and vesicular transport
A0A7J7G9W7	HYC85_024611	A0A7J7G9W7	A0A7J7G9W7	tr|A0A7J7G9W7|A0A7J7G9W7_CAMSI Reticulon-like protein OS=Camellia sinensis OX=4442 GN=HYC85_024611 PE=4 SV=1	2	2	9.3	22.977	-3.06625	-2.8993	-2.32991				9.68086e-05	0.00433823	inf	inf	HYC85_024611	Reticulon-like protein	GO:0009617,GO:0005789,GO:0016021	response to bacterium|endoplasmic reticulum membrane|integral component of membrane			KOG1792	[U]	Reticulon	Intracellular trafficking, secretion, and vesicular transport
A0A7J7H898	HYC85_014752	A0A7J7H898;A0A7J7GAG6;A0A7J7GT31;A0A7J7HCQ9;A0A4S4EHP0;A0A4S4F1Z5;A0A4S4EH46;A0A4S4F036	A0A7J7H898;A0A7J7GAG6	tr|A0A7J7H898|A0A7J7H898_CAMSI SUI1 domain-containing protein OS=Camellia sinensis OX=4442 GN=HYC85_014752 PE=3 SV=1;tr|A0A7J7GAG6|A0A7J7GAG6_CAMSI SUI1 domain-containing protein OS=Camellia sinensis OX=4442 GN=HYC85_025249 PE=3 SV=1	3	3	20.4	12.736	-0.409385	-0.622146	-0.467199	-0.931746	-1.32745	-1.59767	0.0181169	0.397648	0.7860440879544375	1.724339784090476	HYC85_014752	SUI1 domain-containing protein	GO:0003743	translation initiation factor activity	ko03013	RNA transport	KOG1770	[J]	Translation initiation factor 1 (eIF-1/SUI1)	Translation, ribosomal structure and biogenesis
A0A7J7GC28	HYC85_025768	A0A7J7GC28	A0A7J7GC28	tr|A0A7J7GC28|A0A7J7GC28_CAMSI Uncharacterized protein (Fragment) OS=Camellia sinensis OX=4442 GN=HYC85_025768 PE=3 SV=1	3	3	4.2	82.313	-2.39529	-1.44712	-2.70801				0.000424559	0.0148006	inf	inf	HYC85_025768	Uncharacterized protein (Fragment)	GO:0005975,GO:0004650	carbohydrate metabolic process|polygalacturonase activity
A0A7J7GEC8	HYC85_025280	A0A7J7GEC8;A0A4S4D1F7	A0A7J7GEC8	tr|A0A7J7GEC8|A0A7J7GEC8_CAMSI RuvB-like helicase OS=Camellia sinensis OX=4442 GN=HYC85_025280 PE=3 SV=1	5	5	14.1	48.059	-2.8569	-2.69233	-3.33711				6.95291e-05	0.00358374	inf	inf	HYC85_025280	RuvB-like helicase	GO:0005634,GO:0005524,GO:0016887,GO:0003678	nucleus|ATP binding|ATP hydrolysis activity|DNA helicase activity	ko04310	Wnt signaling pathway	KOG1942	[L]	DNA helicase, TBP-interacting protein	Replication, recombination and repair
A0A7J7GHR0	HYC85_021456	A0A7J7GHR0	A0A7J7GHR0	tr|A0A7J7GHR0|A0A7J7GHR0_CAMSI L51_S25_CI-B8 domain-containing protein OS=Camellia sinensis OX=4442 GN=HYC85_021456 PE=3 SV=1	3	3	32.5	12.63	-2.48873	-2.55299	-1.6064				0.000188202	0.00763816	inf	inf	HYC85_021456	L51_S25_CI-B8 domain-containing protein	GO:0005743,GO:0070469	mitochondrial inner membrane|respirasome	ko00190	Oxidative phosphorylation	KOG3446	[C]	NADH:ubiquinone oxidoreductase NDUFA2/B8 subunit	Energy production and conversion
A0A7J7GI45	HYC85_021102	A0A7J7GI45;A0A4S4DAJ4	A0A7J7GI45;A0A4S4DAJ4	tr|A0A7J7GI45|A0A7J7GI45_CAMSI Uncharacterized protein OS=Camellia sinensis OX=4442 GN=HYC85_021102 PE=3 SV=1;tr|A0A4S4DAJ4|A0A4S4DAJ4_CAMSI Uncharacterized protein OS=Camellia sinensis var. sinensis OX=542762 GN=TEA_001581 PE=3 SV=1	6	6	22	30.064	2.04508	1.48422	1.59834	1.21319	1.13936	0.703799	0.0417083	0.747621	0.6904335272514632	1.613768380071178	HYC85_021102	Uncharacterized protein	GO:0016021	integral component of membrane
A0A7J7GMB1	HYC85_019492	A0A7J7GMB1	A0A7J7GMB1	tr|A0A7J7GMB1|A0A7J7GMB1_CAMSI Fe2OG dioxygenase domain-containing protein OS=Camellia sinensis OX=4442 GN=HYC85_019492 PE=3 SV=1	2	2	4	64.283	-1.93444	-1.99074	-2.53328				2.76599e-05	0.00283316	inf	inf	HYC85_019492	Fe2OG dioxygenase domain-containing protein	GO:1901576,GO:0016021,GO:0016705	organic substance biosynthetic process|integral component of membrane|oxidoreductase activity, acting on paired donors, with incorporation or reduction of molecular oxygen			KOG0143	[QR]	Iron/ascorbate family oxidoreductases	Secondary metabolites biosynthesis, transport and catabolism |General function prediction only
A0A7J7GZ66	HYC85_015885	A0A7J7GZ66;A0A7J7G341	A0A7J7GZ66	tr|A0A7J7GZ66|A0A7J7GZ66_CAMSI Mitochondrial-processing peptidase subunit alpha OS=Camellia sinensis OX=4442 GN=HYC85_015885 PE=3 SV=1	18	18	38.5	76.581	2.02234	2.23698	1.94565	1.80509	1.73387	1.77744	0.0297921	0.587915	0.2961892027365585	1.227896706291368	HYC85_015885	Mitochondrial-processing peptidase subunit alpha	GO:0006627,GO:0005743,GO:0005759,GO:0046872,GO:0004222	protein processing involved in protein targeting to mitochondrion|mitochondrial inner membrane|mitochondrial matrix|metal ion binding|metalloendopeptidase activity			KOG2067	[O]	Mitochondrial processing peptidase, alpha subunit	Posttranslational modification, protein turnover, chaperones
A0A7J7GZR2	HYC85_015699	A0A7J7GZR2;A0A4S4CXT0;A0A4S4CXS8	A0A7J7GZR2	tr|A0A7J7GZR2|A0A7J7GZR2_CAMSI Uncharacterized protein OS=Camellia sinensis OX=4442 GN=HYC85_015699 PE=4 SV=1	5	5	21.5	33.993	-3.22791	-3.66485	-2.17433				0.00185778	0.0562829	inf	inf	HYC85_015699	Uncharacterized protein	GO:0019478,GO:0051499,GO:0046872	D-amino acid catabolic process|D-aminoacyl-tRNA deacylase activity|metal ion binding
A0A7J7H2E9	HYC85_016126	A0A7J7H2E9	A0A7J7H2E9	tr|A0A7J7H2E9|A0A7J7H2E9_CAMSI Methyltransf_11 domain-containing protein OS=Camellia sinensis OX=4442 GN=HYC85_016126 PE=4 SV=1	4	1	15	34.103	0.536899	0.498492	-0.0471596	-0.537915	-0.107372	-0.692609	0.0394374	0.729457	0.7753760515508068	1.711636146713203	HYC85_016126	Methyltransf_11 domain-containing protein	GO:0008168	methyltransferase activity
A0A7J7H6A1	HYC85_014469	A0A7J7H6A1;A0A4S4DU40	A0A7J7H6A1;A0A4S4DU40	tr|A0A7J7H6A1|A0A7J7H6A1_CAMSI Uncharacterized protein OS=Camellia sinensis OX=4442 GN=HYC85_014469 PE=4 SV=1;tr|A0A4S4DU40|A0A4S4DU40_CAMSI Uncharacterized protein OS=Camellia sinensis var. sinensis OX=542762 GN=TEA_001947 PE=4 SV=1	4	4	38.9	16.968	-1.44976	-2.24156	-2.38306				0.000128761	0.00532627	inf	inf	HYC85_014469	Uncharacterized protein
A0A7J7H7U7	HYC85_014979	A0A7J7H7U7;A0A4S4ED18	A0A7J7H7U7;A0A4S4ED18	tr|A0A7J7H7U7|A0A7J7H7U7_CAMSI Uncharacterized protein OS=Camellia sinensis OX=4442 GN=HYC85_014979 PE=4 SV=1;tr|A0A4S4ED18|A0A4S4ED18_CAMSI Uncharacterized protein OS=Camellia sinensis var. sinensis OX=542762 GN=TEA_007848 PE=4 SV=1	2	2	5.9	46.28	-2.38065	-2.67451	-3.09768				6.99754e-05	0.00358374	inf	inf	HYC85_014979	Uncharacterized protein					KOG1546	[DO]	Metacaspase involved in regulation of apoptosis	Cell cycle control, cell division, chromosome partitioning |Posttranslational modification, protein turnover, chaperones
A0A7J7H8S9	HYC85_014962	A0A7J7H8S9	A0A7J7H8S9	tr|A0A7J7H8S9|A0A7J7H8S9_CAMSI Glyceraldehyde-3-phosphate dehydrogenase OS=Camellia sinensis OX=4442 GN=HYC85_014962 PE=3 SV=1	5	2	16.7	44.304	-2.87545	-2.16528	-2.71424				6.87648e-05	0.00358374	inf	inf	HYC85_014962	Glyceraldehyde-3-phosphate dehydrogenase	GO:0006006,GO:0009536,GO:0051287,GO:0050661,GO:0016620	glucose metabolic process|plastid|NAD binding|NADP binding|oxidoreductase activity, acting on the aldehyde or oxo group of donors, NAD or NADP as acceptor	ko00710,ko04066,ko01200,ko01230,ko00010	Carbon fixation in photosynthetic organisms|HIF-1 signaling pathway|Carbon metabolism|Biosynthesis of amino acids|Glycolysis / Gluconeogenesis	KOG0657	[G]	Glyceraldehyde 3-phosphate dehydrogenase	Carbohydrate transport and metabolism
A0A7J7H9J7	HYC85_014481	A0A7J7H9J7;A0A4S4D8U0;A0A4V3WJZ7	A0A7J7H9J7	tr|A0A7J7H9J7|A0A7J7H9J7_CAMSI Uncharacterized protein OS=Camellia sinensis OX=4442 GN=HYC85_014481 PE=4 SV=1	10	10	42.5	34.597	0.620467	-0.467597	0.317267	-0.882804	-0.639667	-1.36219	0.0447486	0.782554	1.118264876882862	2.170857273674093	HYC85_014481	Uncharacterized protein					KOG0379	[R]	Kelch repeat-containing proteins	General function prediction only
A0A7J7HE35	HYC85_012898	A0A7J7HE35;A0A7J7HG21	A0A7J7HE35;A0A7J7HG21	tr|A0A7J7HE35|A0A7J7HE35_CAMSI Peptidase A1 domain-containing protein OS=Camellia sinensis OX=4442 GN=HYC85_012898 PE=3 SV=1;tr|A0A7J7HG21|A0A7J7HG21_CAMSI Uncharacterized protein OS=Camellia sinensis OX=4442 GN=HYC85_012897 PE=3 SV=1	8	8	13.6	83.832	-2.87332	0.439783	-0.92721				0.00590451	0.154885	inf	inf	HYC85_012898	Peptidase A1 domain-containing protein	GO:0004190	aspartic-type endopeptidase activity			KOG1339	[O]	Aspartyl protease	Posttranslational modification, protein turnover, chaperones
A0A7J7HFS9	HYC85_009429	A0A7J7HFS9;A0A4S4EJG4;A0A4S4D6G4	A0A7J7HFS9;A0A4S4EJG4	tr|A0A7J7HFS9|A0A7J7HFS9_CAMSI Uncharacterized protein OS=Camellia sinensis OX=4442 GN=HYC85_009429 PE=3 SV=1;tr|A0A4S4EJG4|A0A4S4EJG4_CAMSI Uncharacterized protein OS=Camellia sinensis var. sinensis OX=542762 GN=TEA_006577 PE=3 SV=1	4	3	14.8	40.31	-2.56357	-2.9941	-3.2113				6.22622e-05	0.00352437	inf	inf	HYC85_009429	Uncharacterized protein	GO:0008234	cysteine-type peptidase activity	ko04142,ko04210	Lysosome|Apoptosis	KOG1542	[O]	Cysteine proteinase Cathepsin F	Posttranslational modification, protein turnover, chaperones
A0A7J7HH84	HYC85_009889	A0A7J7HH84;A0A7J7HHP3;A0A4S4D207;A0A7J7HIX7;A0A7J7HJ45;A0A7J7HIX5;A0A7J7HG95;A0A4S4DNN1	A0A7J7HH84;A0A7J7HHP3;A0A4S4D207;A0A7J7HIX7	tr|A0A7J7HH84|A0A7J7HH84_CAMSI Amino_oxidase domain-containing protein OS=Camellia sinensis OX=4442 GN=HYC85_009889 PE=4 SV=1;tr|A0A7J7HHP3|A0A7J7HHP3_CAMSI Amino_oxidase domain-containing protein OS=Camellia sinensis OX=4442 GN=HYC85_009881 PE=4 SV=1;tr|A	4	4	7.9	66.065	-0.908481	-2.11223	-2.50263				0.000772923	0.0255778	inf	inf	HYC85_009889	Amino_oxidase domain-containing protein	GO:0016116,GO:0016491	carotenoid metabolic process|oxidoreductase activity			KOG4254	[H]	Phytoene desaturase	Coenzyme transport and metabolism
A0A7J7HMF4	HYC85_006611	A0A7J7HMF4	A0A7J7HMF4	tr|A0A7J7HMF4|A0A7J7HMF4_CAMSI Uncharacterized protein OS=Camellia sinensis OX=4442 GN=HYC85_006611 PE=3 SV=1	2	2	11.3	34.097	-3.05308	-2.34868	-3.20864				0.000214238	0.0085338	inf	inf	HYC85_006611	Uncharacterized protein	GO:0008289	lipid binding			KOG1737	[I]	Oxysterol-binding protein	Lipid transport and metabolism
A0A7J7HS55	HYC85_007710	A0A7J7HS55;A0A4S4DLK0;A0A7J7GKZ1	A0A7J7HS55;A0A4S4DLK0	tr|A0A7J7HS55|A0A7J7HS55_CAMSI RRM domain-containing protein OS=Camellia sinensis OX=4442 GN=HYC85_007710 PE=4 SV=1;tr|A0A4S4DLK0|A0A4S4DLK0_CAMSI RRM domain-containing protein OS=Camellia sinensis var. sinensis OX=542762 GN=TEA_029417 PE=4 SV=1	5	3	38	15.948	0.786113	0.77965	1.63541				1.34539e-05	0.00250985	inf	inf	HYC85_007710	RRM domain-containing protein	GO:0003723	RNA binding			KOG0118	[R]	FOG: RRM domain	General function prediction only
A0A7J7HTC3	HYC85_008949	A0A7J7HTC3	A0A7J7HTC3	tr|A0A7J7HTC3|A0A7J7HTC3_CAMSI GLOBIN domain-containing protein OS=Camellia sinensis OX=4442 GN=HYC85_008949 PE=3 SV=1	4	4	21.6	26.299	0.44617	0.651855	-0.0110344	-0.311199	-1.16886	-1.09494	0.0223466	0.480675	1.220663394720761	2.330538578560474	HYC85_008949	GLOBIN domain-containing protein	GO:0020037,GO:0046872,GO:0019825,GO:0005344	heme binding|metal ion binding|oxygen binding|oxygen carrier activity			KOG3378	[C]	Globins and related hemoproteins	Energy production and conversion
A0A7J7I011	HYC85_004991	A0A7J7I011	A0A7J7I011	tr|A0A7J7I011|A0A7J7I011_CAMSI Uncharacterized protein OS=Camellia sinensis OX=4442 GN=HYC85_004991 PE=3 SV=1	4	2	17	46.454	-3.18413	-2.68191	-2.74845				2.76514e-05	0.00283316	inf	inf	HYC85_004991	Uncharacterized protein					KOG0679	[Z]	Actin-related protein - Arp4p/Act3p	Cytoskeleton
A0A7J7I1U9	HYC85_005631	A0A7J7I1U9	A0A7J7I1U9	tr|A0A7J7I1U9|A0A7J7I1U9_CAMSI Methionyl-tRNA formyltransferase OS=Camellia sinensis OX=4442 GN=HYC85_005631 PE=3 SV=1	5	5	19.2	39.493	-3.27879	-3.21967	-2.46961				0.000231783	0.00874738	inf	inf	HYC85_005631	Methionyl-tRNA formyltransferase	GO:0004479	methionyl-tRNA formyltransferase activity	ko00970,ko00670	Aminoacyl-tRNA biosynthesis|One carbon pool by folate	KOG3082	[J]	Methionyl-tRNA formyltransferase	Translation, ribosomal structure and biogenesis
A0A7J7I3F4	HYC85_000678	A0A7J7I3F4;A0A4S4EC55	A0A7J7I3F4;A0A4S4EC55	tr|A0A7J7I3F4|A0A7J7I3F4_CAMSI Beta-hexosaminidase OS=Camellia sinensis OX=4442 GN=HYC85_000678 PE=3 SV=1;tr|A0A4S4EC55|A0A4S4EC55_CAMSI Beta-N-acetylhexosaminidase OS=Camellia sinensis var. sinensis OX=542762 GN=TEA_004516 PE=3 SV=1	4	4	10.1	74.309	-0.813839	-0.572618	-0.133369	-1.82378	-1.59767	-1.84832	0.00432483	0.117756	1.249981109932393	2.378383088211651	HYC85_000678	Beta-hexosaminidase	GO:0005975,GO:0004563,GO:0102148	carbohydrate metabolic process|beta-N-acetylhexosaminidase activity|N-acetyl-beta-D-galactosaminidase activity	ko00520,ko00604,ko00511,ko00603,ko00531,ko04142	Amino sugar and nucleotide sugar metabolism|Glycosphingolipid biosynthesis - ganglio series|Other glycan degradation|Glycosphingolipid biosynthesis - globo series|Glycosaminoglycan degradation|Lysosome	KOG2499	[G]	Beta-N-acetylhexosaminidase	Carbohydrate transport and metabolism
A0A7J7I5G5	HYC85_001449	A0A7J7I5G5;A0A4S4D1T6;A0A4S4CYW3	A0A7J7I5G5;A0A4S4D1T6	tr|A0A7J7I5G5|A0A7J7I5G5_CAMSI Uncharacterized protein OS=Camellia sinensis OX=4442 GN=HYC85_001449 PE=4 SV=1;tr|A0A4S4D1T6|A0A4S4D1T6_CAMSI Uncharacterized protein OS=Camellia sinensis var. sinensis OX=542762 GN=TEA_029656 PE=4 SV=1	5	5	11.4	56.782	-2.5131	-2.06036	-2.82602				6.92132e-05	0.00358374	inf	inf	HYC85_001449	Uncharacterized protein	GO:0043248	proteasome assembly			KOG4413	[O]	26S proteasome regulatory complex, subunit PSMD5	Posttranslational modification, protein turnover, chaperones
A0A7J7I7H6	HYC85_001984	A0A7J7I7H6;A0A4S4DQK8;A0A4S4EMJ9;A0A4S4EG85;A0A7J7I6I6	A0A7J7I7H6;A0A4S4DQK8	tr|A0A7J7I7H6|A0A7J7I7H6_CAMSI Uncharacterized protein OS=Camellia sinensis OX=4442 GN=HYC85_001984 PE=3 SV=1;tr|A0A4S4DQK8|A0A4S4DQK8_CAMSI Uncharacterized protein OS=Camellia sinensis var. sinensis OX=542762 GN=TEA_029557 PE=3 SV=1	13	13	33.9	54.604	2.65084	3.2484	2.96317	1.80576	1.67553	1.98952	0.00441113	0.118604	1.13053289390452	2.189395958922782	HYC85_001984	Uncharacterized protein	GO:0006629,GO:0004190	lipid metabolic process|aspartic-type endopeptidase activity			KOG1339	[O]	Aspartyl protease	Posttranslational modification, protein turnover, chaperones
A0A7J7I7P9	HYC85_002148	A0A7J7I7P9;A0A4S4E6Y3;A0A4S4E735	A0A7J7I7P9	tr|A0A7J7I7P9|A0A7J7I7P9_CAMSI GDP-mannose 4,6-dehydratase OS=Camellia sinensis OX=4442 GN=HYC85_002148 PE=3 SV=1	8	8	28.7	41.033	-1.5542	-1.4875	-1.77579	-1.94454	-1.97207	-2.03963	0.0143292	0.338645	0.3795840606749528	1.300966723333052	HYC85_002148	GDP-mannose 4,6-dehydratase	GO:0042350,GO:0019673,GO:0008446	GDP-L-fucose biosynthetic process|GDP-mannose metabolic process|GDP-mannose 4,6-dehydratase activity	ko00520,ko00051	Amino sugar and nucleotide sugar metabolism|Fructose and mannose metabolism	KOG1372	[G]	GDP-mannose 4,6 dehydratase	Carbohydrate transport and metabolism
B0LUW2		B0LUW2	B0LUW2	tr|B0LUW2|B0LUW2_CAMSI NADH-ubiquinone oxidoreductase-like protein OS=Camellia sinensis OX=4442 PE=2 SV=1	3	3	32.5	9.823	-0.985462	-0.370032	-0.687775	-1.66921	-1.96841	-2.53935	0.0114171	0.275935	1.377903220826559	2.598903778850985		NADH-ubiquinone oxidoreductase-like protein	GO:0005743,GO:0070469	mitochondrial inner membrane|respirasome	ko00190	Oxidative phosphorylation
D3YN47	AACT	D3YN47;M4QSE1;A0A7J7I8E1;A0A4S4D9Y7;A0A4S4DPI8;A0A4S4EGD4;A0A7J7HQP6	D3YN47;M4QSE1;A0A7J7I8E1;A0A4S4D9Y7	tr|D3YN47|D3YN47_9ERIC Acetyl-CoA C-acetyltransferase protein OS=Camellia oleifera OX=385388 PE=2 SV=1;tr|M4QSE1|M4QSE1_9ERIC Acetyl-CoA C-acetyltransferase OS=Camellia chekiangoleosa OX=450940 GN=AACT PE=2 SV=1;tr|A0A7J7I8E1|A0A7J7I8E1_CAMSI Uncharacteriz	14	10	61.3	41.619	-0.304375	-0.343567	0.00168496	-1.37105	-1.10496	-2.15963	0.016536	0.378393	1.329794333543076	2.513668382163246		Acetyl-CoA C-acetyltransferase protein	GO:0016747	acyltransferase activity, transferring groups other than amino-acyl groups	ko00900,ko01200,ko00071,ko00380,ko00310,ko00072,ko00620,ko00630,ko00720,ko00280,ko02020,ko01212,ko00650,ko00640,ko00362	Terpenoid backbone biosynthesis|Carbon metabolism|Fatty acid degradation|Tryptophan metabolism|Lysine degradation|Synthesis and degradation of ketone bodies|Pyruvate metabolism|Glyoxylate and dicarboxylate metabolism|Carbon fixation pathways in prokaryotes|Valine, leucine and isoleucine degradation|Two-component system|Fatty acid metabolism|Butanoate metabolism|Propanoate metabolism|Benzoate degr…	KOG1390	[I]	Acetyl-CoA acetyltransferase	Lipid transport and metabolism
H9AZQ2	CHS3	H9AZQ2;Q84YC6	H9AZQ2	tr|H9AZQ2|H9AZQ2_9ERIC Chalcone synthase 3 OS=Camellia chekiangoleosa OX=450940 GN=CHS3 PE=2 SV=1	5	1	14.1	42.797	-0.731814	-0.0769285	-0.48833				6.89698e-06	0.00237029	inf	inf	CHS3	Chalcone synthase 3	GO:0009058,GO:0016747	biosynthetic process|acyltransferase activity, transferring groups other than amino-acyl groups	ko00941	Flavonoid biosynthesis
M9RZ20	GME	M9RZ20;A0A4S4D7A8	M9RZ20;A0A4S4D7A8	tr|M9RZ20|M9RZ20_CAMSI GDP-mannose-3,5-epimerase OS=Camellia sinensis OX=4442 GN=GME PE=2 SV=1;tr|A0A4S4D7A8|A0A4S4D7A8_CAMSI Epimerase domain-containing protein OS=Camellia sinensis var. sinensis OX=542762 GN=TEA_004887 PE=4 SV=1	10	4	35.6	42.459	-1.20698	-0.230844	-0.142719	-1.67015	-1.48675	-1.59469	0.0375654	0.708801	1.057016627130682	2.080624512204731	GME	GDP-mannose-3',5'-epimerase	GO:0047918,GO:0051287	GDP-mannose 3,5-epimerase activity|NAD binding	ko00520,ko00053	Amino sugar and nucleotide sugar metabolism|Ascorbate and aldarate metabolism	KOG1429	[GM]	dTDP-glucose 4-6-dehydratase/UDP-glucuronic acid decarboxylase	Carbohydrate transport and metabolism |Cell wall/membrane/envelope biogenesis

## Sheet: GNR4_GNR0
Accession	Gene Name	Protein IDs	Majority protein IDs	Fasta headers	Peptides	Unique peptides	Sequence coverage [%]	Mol. weight [kDa]	GNR4-1	GNR4-2	GNR4-3	GNR0-1	GNR0-2	GNR0-3	P-value	Q-value	log2(FC)	FC	Gene_Name	Product	GO_id	GO_term	pathway	pathway_description	KOG_id	KOG_abbreviation	KOG_description	KOG_function_class
A0A075TKV0	rps19	A0A075TKV0;A0A8E5NME6;A0A222AG75;A0A221HV14;A0A221HSL9;A0A221HQ22;A0A221HNE4;A0A075TQ53;A0A7T0M4D3;A0A8A1RU49;A0A067YPC0;A0A8E5K0C3;T1WZK0;A0A8E8P6E9;A0A8E8P835;A0A8E8P8X0;A0A8F4ME76;A0A8F6YFU9;T1WWB8;T1WX39;T1WXM6;T1WYI7;A0A2I6SS86;A0A2P1IV57;A0A346S7Q6;A0A8A1RUV2;A0A1S6LYQ9;A0A8E8P6L5;A0A8E8P6S3;A0A8E8P7L4;A0A7L9K329;A0A7D7J057;A0A7G5XUE6;A0A7H9SN21;A0A7L7NBG5;A0A7L8Y5L1;A0A7S6VHY2;A0A7M1VGK1;A…	A0A075TKV0;A0A8E5NME6;A0A222AG75;A0A221HV14;A0A221HSL9;A0A221HQ22;A0A221HNE4;A0A075TQ53;A0A7T0M4D3;A0A8A1RU49;A0A067YPC0;A0A8E5K0C3;T1WZK0;A0A8E8P6E9;A0A8E8P835;A0A8E8P8X0;A0A8F4ME76;A0A8F6YFU9;T1WWB8;T1WX39;T1WXM6;T1WYI7;A0A2I6SS86;A0A2P1IV57;A0A346S7Q6;A0A8A1RUV2;A0A1S6LYQ9;A0A8E8P6L5;A0A8E8P6S3;A0A8E8P7L4;A0A7L9K329;A0A7D7J057;A0A7G5XUE6;A0A7H9SN21;A0A7L7NBG5;A0A7L8Y5L1;A0A7S6VHY2;A0A7M1VGK1;A…	tr|A0A075TKV0|A0A075TKV0_9ERIC 30S ribosomal protein S19, chloroplastic OS=Camellia petelotii OX=153490 GN=rps19 PE=3 SV=1;tr|A0A8E5NME6|A0A8E5NME6_9ERIC Ribosomal protein S19 OS=Camellia zhaiana OX=2830874 GN=rps19 PE=3 SV=1;tr|A0A222AG75|A0A222AG75_9ERIC	3	3	33.7	10.512				-1.23672	0.177431	-1.97509	0.00116997	0.0311196	0	0	rps19	30S ribosomal protein S19, chloroplastic	GO:0006412,GO:0009507,GO:0015935,GO:0019843,GO:0003735	translation|chloroplast|small ribosomal subunit|rRNA binding|structural constituent of ribosome	ko03010	Ribosome	KOG0899	[J]	Mitochondrial/chloroplast ribosomal protein S19	Translation, ribosomal structure and biogenesis
A0A4S4E704	TEA_021059	A0A4S4E704;A0A077DAS1;A0A7J7GM76;A0A4S4DKV7;A0A7J7GV78;A0A7J7GVJ7	A0A4S4E704;A0A077DAS1;A0A7J7GM76	tr|A0A4S4E704|A0A4S4E704_CAMSI Uncharacterized protein OS=Camellia sinensis var. sinensis OX=542762 GN=TEA_021059 PE=3 SV=1;tr|A0A077DAS1|A0A077DAS1_9ERIC Fatty acid beta-oxidation multifunctional protein OS=Camellia oleifera OX=385388 PE=2 SV=1;tr|A0A7J7G	7	6	11.4	79.112				-2.90562	-1.20044	-2.34598	0.00124568	0.0326029	0	0	TEA_021059	Uncharacterized protein	GO:0006635,GO:0005777,GO:0003857,GO:0008692,GO:0004165,GO:0004300,GO:0070403	fatty acid beta-oxidation|peroxisome|3-hydroxyacyl-CoA dehydrogenase activity|3-hydroxybutyryl-CoA epimerase activity|dodecenoyl-CoA delta-isomerase activity|enoyl-CoA hydratase activity|NAD+ binding	ko01212,ko00592,ko00071	Fatty acid metabolism|alpha-Linolenic acid metabolism|Fatty acid degradation	KOG1683	[I]	Hydroxyacyl-CoA dehydrogenase/enoyl-CoA hydratase	Lipid transport and metabolism
A0A7J7GRB2	HYC85_020852	A0A7J7GRB2;A0A4S4E1C2;A0A0C5DIX4	A0A7J7GRB2;A0A4S4E1C2;A0A0C5DIX4	tr|A0A7J7GRB2|A0A7J7GRB2_CAMSI Uncharacterized protein OS=Camellia sinensis OX=4442 GN=HYC85_020852 PE=3 SV=1;tr|A0A4S4E1C2|A0A4S4E1C2_CAMSI MFS domain-containing protein OS=Camellia sinensis var. sinensis OX=542762 GN=TEA_003501 PE=3 SV=1;tr|A0A0C5DIX4|A0	4	4	8.9	60.026	-3.28098	-2.52152	-2.85218	-1.76348	-0.395728	-1.44937	0.0229444	0.34255	-1.682036376951338	0.3116424405360662	HYC85_020852	Uncharacterized protein	GO:0006817,GO:0050896,GO:0016021,GO:0022857	phosphate ion transport|response to stimulus|integral component of membrane|transmembrane transporter activity			KOG0254	[R]	Predicted transporter (major facilitator superfamily)	General function prediction only
A0A0U2KQ26	LACS9	A0A0U2KQ26;A0A7J7GNL3	A0A0U2KQ26;A0A7J7GNL3	tr|A0A0U2KQ26|A0A0U2KQ26_9ERIC 4-coumarate--CoA ligase OS=Camellia oleifera OX=385388 GN=LACS9 PE=2 SV=1;tr|A0A7J7GNL3|A0A7J7GNL3_CAMSI 4-coumarate--CoA ligase OS=Camellia sinensis OX=4442 GN=HYC85_020021 PE=4 SV=1	7	7	12.6	76.91				-3.75323	-0.946636	-2.29854	0.00858992	0.168617	0	0	LACS9	4-coumarate--CoA ligase	GO:0009698,GO:0016207	phenylpropanoid metabolic process|4-coumarate-CoA ligase activity	ko00071,ko00061,ko04146,ko02024,ko01212	Fatty acid degradation|Fatty acid biosynthesis|Peroxisome|Quorum sensing|Fatty acid metabolism	KOG1180	[I]	Acyl-CoA synthetase	Lipid transport and metabolism
A0A4S4DNR9	TEA_017226	A0A4S4DNR9;A0A223HEC5;A0A3G3IRG9	A0A4S4DNR9;A0A223HEC5;A0A3G3IRG9	tr|A0A4S4DNR9|A0A4S4DNR9_CAMSI Uncharacterized protein OS=Camellia sinensis var. sinensis OX=542762 GN=TEA_017226 PE=3 SV=1;tr|A0A223HEC5|A0A223HEC5_CAMSI Geranylgeranyl diphosphate synthase OS=Camellia sinensis OX=4442 GN=GGPS4 PE=2 SV=1;tr|A0A3G3IRG9|A0A	2	2	8.8	37.221				-2.22379	-2.34178	-1.93935	4.45978e-06	0.000945472	0	0	TEA_017226	Uncharacterized protein	GO:0008299,GO:0016740	isoprenoid biosynthetic process|transferase activity	ko00900	Terpenoid backbone biosynthesis	KOG0776	[H]	Geranylgeranyl pyrophosphate synthase/Polyprenyl synthetase	Coenzyme transport and metabolism
A0A2H4X2V9	PYL8	A0A2H4X2V9;A0A4S4DER4;A0A7J7H4T2;A0A4S4DQV6;A0A7J7HKY2;A0A4S4F268	A0A2H4X2V9;A0A4S4DER4;A0A7J7H4T2;A0A4S4DQV6	tr|A0A2H4X2V9|A0A2H4X2V9_CAMSI Pyrabactin resistance-like 8 protein OS=Camellia sinensis OX=4442 GN=PYL8 PE=2 SV=1;tr|A0A4S4DER4|A0A4S4DER4_CAMSI Uncharacterized protein OS=Camellia sinensis var. sinensis OX=542762 GN=TEA_026036 PE=3 SV=1;tr|A0A7J7H4T2|A0A	4	3	25.4	20.916				-2.34363	-2.46851	-2.9022	2.70955e-05	0.00205152	0	0	PYL8	Pyrabactin resistance-like 8 protein	GO:0009738,GO:0005737,GO:0005886,GO:0004864	abscisic acid-activated signaling pathway|cytoplasm|plasma membrane|protein phosphatase inhibitor activity	ko04075	Plant hormone signal transduction
A0A346H7R8	SnRK2.4	A0A346H7R8;A0A7J7G4X2;A0A4S4D8F8	A0A346H7R8;A0A7J7G4X2;A0A4S4D8F8	tr|A0A346H7R8|A0A346H7R8_CAMSI Sucrose non-fermenting-1-related protein kinase 2.4 OS=Camellia sinensis OX=4442 GN=SnRK2.4 PE=2 SV=1;tr|A0A7J7G4X2|A0A7J7G4X2_CAMSI Protein kinase domain-containing protein OS=Camellia sinensis OX=4442 GN=HYC85_026899 PE=4 S	2	2	6.4	38.534				-1.53567	-1.89758	-2.19802	2.21757e-05	0.00195886	0	0	SnRK2.4	Sucrose non-fermenting-1-related protein kinase 2.4	GO:0005524,GO:0004674	ATP binding|protein serine/threonine kinase activity	ko04075	Plant hormone signal transduction	KOG0583	[T]	Serine/threonine protein kinase	Signal transduction mechanisms
A0A4S4CWZ3	TEA_004441	A0A4S4CWZ3	A0A4S4CWZ3	tr|A0A4S4CWZ3|A0A4S4CWZ3_CAMSI Uncharacterized protein OS=Camellia sinensis var. sinensis OX=542762 GN=TEA_004441 PE=4 SV=1	2	2	8.4	28.002	0.0787187	-0.0161789	-0.595618	0.749195	0.967475	0.358018	0.0345475	0.446589	-0.8692554805997035	0.5474292849379848	TEA_004441	Uncharacterized protein	GO:0003924,GO:0005525	GTPase activity|GTP binding			KOG0080	[R]	GTPase Rab18, small G protein superfamily	General function prediction only
A0A4S4CXS5	TEA_015546	A0A4S4CXS5;A0A4S4DWC0;A0A7J7H122	A0A4S4CXS5;A0A4S4DWC0;A0A7J7H122	tr|A0A4S4CXS5|A0A4S4CXS5_CAMSI Uncharacterized protein OS=Camellia sinensis var. sinensis OX=542762 GN=TEA_015546 PE=4 SV=1;tr|A0A4S4DWC0|A0A4S4DWC0_CAMSI Uncharacterized protein OS=Camellia sinensis var. sinensis OX=542762 GN=TEA_024230 PE=4 SV=1;tr|A0A7J	2	2	8	38.444				-4.00071	-3.8922	-4.44765	0.000239172	0.00817814	0	0	TEA_015546	Uncharacterized protein					KOG1430	[IE]	C-3 sterol dehydrogenase/3-beta-hydroxysteroid dehydrogenase and related dehydrogenases	Lipid transport and metabolism |Amino acid transport and metabolism
A0A7J7GBG4	HYC85_025598	A0A7J7GBG4;A0A4S4CZ06	A0A7J7GBG4;A0A4S4CZ06	tr|A0A7J7GBG4|A0A7J7GBG4_CAMSI Uncharacterized protein OS=Camellia sinensis OX=4442 GN=HYC85_025598 PE=3 SV=1;tr|A0A4S4CZ06|A0A4S4CZ06_CAMSI Uncharacterized protein OS=Camellia sinensis var. sinensis OX=542762 GN=TEA_001832 PE=3 SV=1	7	7	32.3	29.725	-2.10576	-1.62944	-1.39852	-0.45593	-0.823232	-0.289399	0.010419	0.197216	-1.188386300812048	0.4387933902988096	HYC85_025598	Uncharacterized protein	GO:0016491	oxidoreductase activity			KOG0725	[R]	Reductases with broad range of substrate specificities	General function prediction only
A0A4S4CZD4	TEA_000323	A0A4S4CZD4;A0A7J7H819;A0A7J7H4K0;A0A7J7H4K7	A0A4S4CZD4;A0A7J7H819	tr|A0A4S4CZD4|A0A4S4CZD4_CAMSI Peptidase_M28 domain-containing protein OS=Camellia sinensis var. sinensis OX=542762 GN=TEA_000323 PE=4 SV=1;tr|A0A7J7H819|A0A7J7H819_CAMSI Peptidase_M28 domain-containing protein OS=Camellia sinensis OX=4442 GN=HYC85_013855	5	5	5.8	110.29				-4.25367	-2.30707	-3.5092	0.00714526	0.144266	0	0	TEA_000323	Peptidase_M28 domain-containing protein	GO:0016021,GO:0008235	integral component of membrane|metalloexopeptidase activity			KOG2194	[OR]	Aminopeptidases of the M20 family	Posttranslational modification, protein turnover, chaperones |General function prediction only
A0A4S4D1N0	TEA_020024	A0A4S4D1N0	A0A4S4D1N0	tr|A0A4S4D1N0|A0A4S4D1N0_CAMSI ATP-dependent Clp protease proteolytic subunit OS=Camellia sinensis var. sinensis OX=542762 GN=TEA_020024 PE=3 SV=1	3	3	15.9	31.591	-0.671801	-0.82943	-0.692499	-0.280782	-0.129884	-0.292456	0.00231454	0.0578139	-0.4968698327257156	0.7086426327074595	TEA_020024	ATP-dependent Clp protease proteolytic subunit	GO:0009570,GO:0009526,GO:0004176,GO:0004252	chloroplast stroma|plastid envelope|ATP-dependent peptidase activity|serine-type endopeptidase activity	ko04112	Cell cycle - Caulobacter	KOG0840	[O]	ATP-dependent Clp protease, proteolytic subunit	Posttranslational modification, protein turnover, chaperones
A0A4S4D2L4	TEA_002525	A0A4S4D2L4	A0A4S4D2L4	tr|A0A4S4D2L4|A0A4S4D2L4_CAMSI Uncharacterized protein OS=Camellia sinensis var. sinensis OX=542762 GN=TEA_002525 PE=4 SV=1	12	12	43.9	35.671				-2.96217	-0.243509	-1.5833	0.00411833	0.0909465	0	0	TEA_002525	Uncharacterized protein	GO:0005544,GO:0005509	calcium-dependent phospholipid binding|calcium ion binding			KOG0819	[U]	Annexin	Intracellular trafficking, secretion, and vesicular transport
A0A7J7HMF0	HYC85_006601	A0A7J7HMF0;A0A4S4D2V3	A0A7J7HMF0;A0A4S4D2V3	tr|A0A7J7HMF0|A0A7J7HMF0_CAMSI Uncharacterized protein OS=Camellia sinensis OX=4442 GN=HYC85_006601 PE=4 SV=1;tr|A0A4S4D2V3|A0A4S4D2V3_CAMSI RING-type E3 ubiquitin transferase OS=Camellia sinensis var. sinensis OX=542762 GN=TEA_004257 PE=4 SV=1	4	4	17.3	14.511	0.522483	0.242671	0.55155	0.81826	0.74689	1.1981	0.047992	0.524449	-0.4821836093998808	0.7158932542580334	HYC85_006601	Uncharacterized protein	GO:0016021	integral component of membrane
A0A4S4D3L2	TEA_029825	A0A4S4D3L2;A0A7J7FTU5	A0A4S4D3L2;A0A7J7FTU5	tr|A0A4S4D3L2|A0A4S4D3L2_CAMSI Alpha-aminoacylpeptide hydrolase OS=Camellia sinensis var. sinensis OX=542762 GN=TEA_029825 PE=3 SV=1;tr|A0A7J7FTU5|A0A7J7FTU5_CAMSI Aminopeptidase OS=Camellia sinensis OX=4442 GN=HYC85_027981 PE=3 SV=1	21	21	25	117.72	-6.23011	-5.35666	-5.95046	-4.1441	1.12817	-0.391748	0.0412979	0.489115	-4.709844731328955	0.03821162094566462	TEA_029825	Alpha-aminoacylpeptide hydrolase	GO:0043231,GO:0016020,GO:0008237,GO:0008270	intracellular membrane-bounded organelle|membrane|metallopeptidase activity|zinc ion binding			KOG1046	[EO]	Puromycin-sensitive aminopeptidase and related aminopeptidases	Amino acid transport and metabolism |Posttranslational modification, protein turnover, chaperones
A0A7J7GRC2	HYC85_020862	A0A7J7GRC2;A0A4S4D6F8	A0A7J7GRC2;A0A4S4D6F8	tr|A0A7J7GRC2|A0A7J7GRC2_CAMSI ARC6-like_IMS domain-containing protein OS=Camellia sinensis OX=4442 GN=HYC85_020862 PE=4 SV=1;tr|A0A4S4D6F8|A0A4S4D6F8_CAMSI ARC6-like_IMS domain-containing protein OS=Camellia sinensis var. sinensis OX=542762 GN=TEA_010593	2	2	3.2	89.786				-3.79382	-3.06546	-3.09303	0.000257348	0.00852466	0	0	HYC85_020862	ARC6-like_IMS domain-containing protein
A0A858CAD6	POD5	A0A858CAD6;A0A7J7I1G9;A0A4S4D6Z6;A0A6C0X3G5;A0A4S4D8H6;A0A7J7GH70;A0A7J7I997	A0A858CAD6;A0A7J7I1G9;A0A4S4D6Z6;A0A6C0X3G5;A0A4S4D8H6	tr|A0A858CAD6|A0A858CAD6_CAMSI Peroxidase OS=Camellia sinensis OX=4442 GN=POD5 PE=2 SV=1;tr|A0A7J7I1G9|A0A7J7I1G9_CAMSI Peroxidase OS=Camellia sinensis OX=4442 GN=HYC85_005491 PE=3 SV=1;tr|A0A4S4D6Z6|A0A4S4D6Z6_CAMSI Peroxidase OS=Camellia sinensis var. si	8	8	33.3	35.818	-1.71876	-2.70241	-2.85046	-0.724405	-1.17775	0.636279	0.03703	0.464518	-2.001919501890968	0.2496675968488361	POD5	Peroxidase	GO:0042744,GO:0006979,GO:0020037,GO:0004601	hydrogen peroxide catabolic process|response to oxidative stress|heme binding|peroxidase activity	ko00940	Phenylpropanoid biosynthesis
A0A7J7GN99	HYC85_019891	A0A7J7GN99;A0A4S4D7N0	A0A7J7GN99;A0A4S4D7N0	tr|A0A7J7GN99|A0A7J7GN99_CAMSI tRNA-binding domain-containing protein OS=Camellia sinensis OX=4442 GN=HYC85_019891 PE=4 SV=1;tr|A0A4S4D7N0|A0A4S4D7N0_CAMSI tRNA-binding domain-containing protein OS=Camellia sinensis var. sinensis OX=542762 GN=TEA_029531 PE	6	6	31.1	26.425	-0.768821	-0.825219	-0.533378	-0.423773	-0.39089	-0.37736	0.0261053	0.371431	-0.3117979074260053	0.8056371367126974	HYC85_019891	tRNA-binding domain-containing protein	GO:0000049	tRNA binding			KOG2241	[J]	tRNA-binding protein	Translation, ribosomal structure and biogenesis
A0A4S4D8A3	TEA_026770	A0A4S4D8A3	A0A4S4D8A3	tr|A0A4S4D8A3|A0A4S4D8A3_CAMSI Amine oxidase OS=Camellia sinensis var. sinensis OX=542762 GN=TEA_026770 PE=3 SV=1	15	11	21.9	74.836	1.11948	0.996138	1.06688	1.8141	1.51248	1.96055	0.00682186	0.141788	-0.7015413719456953	0.6149148819975102	TEA_026770	Amine oxidase	GO:0009308,GO:0052595,GO:0052594,GO:0005507,GO:0052596,GO:0008131,GO:0048038,GO:0052593	amine metabolic process|aliphatic-amine oxidase activity|aminoacetone:oxygen oxidoreductase(deaminating) activity|copper ion binding|phenethylamine:oxygen oxidoreductase (deaminating) activity|primary amine oxidase activity|quinone binding|tryptamine:oxygen oxidoreductase (deaminating) activity	ko00260,ko00950,ko00350,ko00410,ko00960,ko00360	Glycine, serine and threonine metabolism|Isoquinoline alkaloid biosynthesis|Tyrosine metabolism|beta-Alanine metabolism|Tropane, piperidine and pyridine alkaloid biosynthesis|Phenylalanine metabolism	KOG1186	[Q]	Copper amine oxidase	Secondary metabolites biosynthesis, transport and catabolism
A0A4S4D9M3	TEA_019887	A0A4S4D9M3	A0A4S4D9M3	tr|A0A4S4D9M3|A0A4S4D9M3_CAMSI Hydroxymethylbilane synthase OS=Camellia sinensis var. sinensis OX=542762 GN=TEA_019887 PE=3 SV=1	7	1	20	47.086	-0.992008	-0.888993	-0.590422	-0.185597	-0.548559	-0.211307	0.0387701	0.469767	-0.5086535213651047	0.7028781335317394	TEA_019887	Hydroxymethylbilane synthase	GO:0018160,GO:0006782,GO:0004418	peptidyl-pyrromethane cofactor linkage|protoporphyrinogen IX biosynthetic process|hydroxymethylbilane synthase activity	ko00860	Porphyrin and chlorophyll metabolism	KOG2892	[H]	Porphobilinogen deaminase	Coenzyme transport and metabolism
A0A4S4DCY4	TEA_010964	A0A4S4DCY4;A0A7J7HTX2;A0A4V3WKD1	A0A4S4DCY4;A0A7J7HTX2;A0A4V3WKD1	tr|A0A4S4DCY4|A0A4S4DCY4_CAMSI Uncharacterized protein OS=Camellia sinensis var. sinensis OX=542762 GN=TEA_010964 PE=4 SV=1;tr|A0A7J7HTX2|A0A7J7HTX2_CAMSI Uncharacterized protein OS=Camellia sinensis OX=4442 GN=HYC85_008811 PE=4 SV=1;tr|A0A4V3WKD1|A0A4V3WK	6	6	17.5	48.694				-2.8418	-1.92309	-2.3692	0.000130729	0.00522915	0	0	TEA_010964	Uncharacterized protein
A0A7J7I9Y9	HYC85_003011	A0A7J7I9Y9;A0A4S4DCZ1	A0A7J7I9Y9;A0A4S4DCZ1	tr|A0A7J7I9Y9|A0A7J7I9Y9_CAMSI Uncharacterized protein OS=Camellia sinensis OX=4442 GN=HYC85_003011 PE=4 SV=1;tr|A0A4S4DCZ1|A0A4S4DCZ1_CAMSI Uncharacterized protein OS=Camellia sinensis var. sinensis OX=542762 GN=TEA_003996 PE=4 SV=1	2	2	12.1	23.184				-2.89908	-2.53573	-1.40173	0.00093507	0.0264313	0	0	HYC85_003011	Uncharacterized protein
A0A4S4DF30	TEA_002802	A0A4S4DF30;A0A7J7HDJ8;A0A4S4EBP2	A0A4S4DF30;A0A7J7HDJ8	tr|A0A4S4DF30|A0A4S4DF30_CAMSI Lactamase_B domain-containing protein OS=Camellia sinensis var. sinensis OX=542762 GN=TEA_002802 PE=4 SV=1;tr|A0A7J7HDJ8|A0A7J7HDJ8_CAMSI Lactamase_B domain-containing protein OS=Camellia sinensis OX=4442 GN=HYC85_012983 PE=4	6	3	40.5	24.858				-2.58815	-2.43848	-2.33605	8.45372e-07	0.000494916	0	0	TEA_002802	Lactamase_B domain-containing protein	GO:0006749,GO:0016788,GO:0050313	glutathione metabolic process|hydrolase activity, acting on ester bonds|sulfur dioxygenase activity	ko00920	Sulfur metabolism	KOG0814	[R]	Glyoxylase	General function prediction only
A0A4S4DFA8	TEA_001357	A0A4S4DFA8	A0A4S4DFA8	tr|A0A4S4DFA8|A0A4S4DFA8_CAMSI Hydroxyethylthiazole kinase OS=Camellia sinensis var. sinensis OX=542762 GN=TEA_001357 PE=3 SV=1	2	2	15.2	29.664				-2.53821	-2.37231	-1.32349	0.000399578	0.0124574	0	0	TEA_001357	Hydroxyethylthiazole kinase	GO:0009228,GO:0009229,GO:0005524,GO:0004417,GO:0046872	thiamine biosynthetic process|thiamine diphosphate biosynthetic process|ATP binding|hydroxyethylthiazole kinase activity|metal ion binding	ko00730	Thiamine metabolism
A0A4S4DHW5	TEA_004325	A0A4S4DHW5;A0A7J7IAG6;A0A7J7HS91	A0A4S4DHW5;A0A7J7IAG6;A0A7J7HS91	tr|A0A4S4DHW5|A0A4S4DHW5_CAMSI Peptide deformylase OS=Camellia sinensis var. sinensis OX=542762 GN=TEA_004325 PE=3 SV=1;tr|A0A7J7IAG6|A0A7J7IAG6_CAMSI Peptide deformylase OS=Camellia sinensis OX=4442 GN=HYC85_003159 PE=3 SV=1;tr|A0A7J7HS91|A0A7J7HS91_CAMSI	2	2	8.9	35.737				-1.62368	-3.13464	-2.6619	0.00108998	0.0296252	0	0	TEA_004325	Peptide deformylase	GO:0006412,GO:0009507,GO:0016021,GO:0046872,GO:0042586	translation|chloroplast|integral component of membrane|metal ion binding|peptide deformylase activity			KOG3137	[J]	Peptide deformylase	Translation, ribosomal structure and biogenesis
A0A4S4DIC5	TEA_004414	A0A4S4DIC5	A0A4S4DIC5	tr|A0A4S4DIC5|A0A4S4DIC5_CAMSI FHA domain-containing protein OS=Camellia sinensis var. sinensis OX=542762 GN=TEA_004414 PE=3 SV=1	2	2	1.2	196.51				-2.97295	-0.686102	-1.95638	0.00274853	0.0677545	0	0	TEA_004414	FHA domain-containing protein	GO:0006537,GO:0043531,GO:0015930	glutamate biosynthetic process|ADP binding|glutamate synthase activity			KOG0399	[E]	Glutamate synthase	Amino acid transport and metabolism
A0A4S4DJ18	TEA_028544	A0A4S4DJ18;A0A4S4DMS5;A0A068B2Q7;A0A4S4DMP8;A0A4S4EHB6;A0A4S4DNT1	A0A4S4DJ18;A0A4S4DMS5;A0A068B2Q7;A0A4S4DMP8	tr|A0A4S4DJ18|A0A4S4DJ18_CAMSI Ornithine aminotransferase OS=Camellia sinensis var. sinensis OX=542762 GN=TEA_028544 PE=3 SV=1;tr|A0A4S4DMS5|A0A4S4DMS5_CAMSI Ornithine aminotransferase OS=Camellia sinensis var. sinensis OX=542762 GN=TEA_030076 PE=3 SV=1;tr	3	3	7.5	47.14				-2.28156	-2.07184	-1.87993	3.6329e-06	0.00085575	0	0	TEA_028544	Ornithine aminotransferase	GO:0055129,GO:0050155,GO:0004587,GO:0030170	L-proline biosynthetic process|ornithine(lysine) transaminase activity|ornithine-oxo-acid transaminase activity|pyridoxal phosphate binding	ko00330	Arginine and proline metabolism	KOG1402	[E]	Ornithine aminotransferase	Amino acid transport and metabolism
A0A4S4DLX3	TEA_025117	A0A4S4DLX3	A0A4S4DLX3	tr|A0A4S4DLX3|A0A4S4DLX3_CAMSI Uncharacterized protein OS=Camellia sinensis var. sinensis OX=542762 GN=TEA_025117 PE=3 SV=1	2	2	3	81.385				-3.12791	-2.64427	-2.24457	0.000153951	0.00582815	0	0	TEA_025117	Uncharacterized protein	GO:0004252	serine-type endopeptidase activity
A0A4S4DMH8	TEA_018833	A0A4S4DMH8;A0A7J7GV96	A0A4S4DMH8;A0A7J7GV96	tr|A0A4S4DMH8|A0A4S4DMH8_CAMSI Uncharacterized protein OS=Camellia sinensis var. sinensis OX=542762 GN=TEA_018833 PE=4 SV=1;tr|A0A7J7GV96|A0A7J7GV96_CAMSI Uncharacterized protein OS=Camellia sinensis OX=4442 GN=HYC85_018790 PE=4 SV=1	7	7	39	18.801	-0.448107	-0.127594	-2.21541	1.28428	1.78295	1.04498	0.028269	0.394278	-2.301111688461926	0.2029066863021608	TEA_018833	Uncharacterized protein	GO:0046658	anchored component of plasma membrane
A0A4S4DNW6	TEA_013624	A0A4S4DNW6	A0A4S4DNW6	tr|A0A4S4DNW6|A0A4S4DNW6_CAMSI Peptidase A1 domain-containing protein OS=Camellia sinensis var. sinensis OX=542762 GN=TEA_013624 PE=3 SV=1	4	4	11.5	45.118				-1.986	-1.91447	-0.821233	0.000246712	0.00830205	0	0	TEA_013624	Peptidase A1 domain-containing protein	GO:0004190	aspartic-type endopeptidase activity			KOG1339	[O]	Aspartyl protease	Posttranslational modification, protein turnover, chaperones
A0A4S4DTH0	TEA_009596	A0A4S4DTH0	A0A4S4DTH0	tr|A0A4S4DTH0|A0A4S4DTH0_CAMSI FeThRed_A domain-containing protein OS=Camellia sinensis var. sinensis OX=542762 GN=TEA_009596 PE=4 SV=1	6	6	38.2	17.211	2.97824	2.41425	3.05098	3.70014	3.24488	3.74119	0.0434706	0.500428	-0.7475765702279515	0.5956032080687317	TEA_009596	FeThRed_A domain-containing protein	GO:0015979	photosynthesis
A0A7J7HIX4	HYC85_010613	A0A7J7HIX4;A0A4S4DU45;A0A7J7FPP3;A0A4S4E3Q3;A0A4S4D2N5;A0A7J7H7J1;A0A7J7H924	A0A7J7HIX4;A0A4S4DU45	tr|A0A7J7HIX4|A0A7J7HIX4_CAMSI Serine/threonine-protein phosphatase OS=Camellia sinensis OX=4442 GN=HYC85_010613 PE=3 SV=1;tr|A0A4S4DU45|A0A4S4DU45_CAMSI Serine/threonine-protein phosphatase OS=Camellia sinensis var. sinensis OX=542762 GN=TEA_014120 PE=3 S	6	1	28.4	35.665	-2.02443	-1.49651	-1.71311	-1.10825	-0.921097	-0.206013	0.0336647	0.437847	-0.9995610483470333	0.5001521521959233	HYC85_010613	Serine/threonine-protein phosphatase	GO:0004722	protein serine/threonine phosphatase activity	ko03015,ko04390,ko04530,ko04391,ko04114,ko04152,ko04350,ko04071,ko04151,ko04111,ko04013,ko04113	mRNA surveillance pathway|Hippo signaling pathway|Tight junction|Hippo signaling pathway - fly|Oocyte meiosis|AMPK signaling pathway|TGF-beta signaling pathway|Sphingolipid signaling pathway|PI3K-Akt signaling pathway|Cell cycle - yeast|MAPK signaling pathway - fly|Meiosis - yeast	KOG0371	[T]	Serine/threonine protein phosphatase 2A, catalytic subunit	Signal transduction mechanisms
A0A4S4DX80	TEA_027121	A0A4S4DX80;A0A7J7FQ64;A0A7J7FQQ4	A0A4S4DX80;A0A7J7FQ64;A0A7J7FQQ4	tr|A0A4S4DX80|A0A4S4DX80_CAMSI Uncharacterized protein OS=Camellia sinensis var. sinensis OX=542762 GN=TEA_027121 PE=4 SV=1;tr|A0A7J7FQ64|A0A7J7FQ64_CAMSI Uncharacterized protein OS=Camellia sinensis OX=4442 GN=HYC85_031198 PE=4 SV=1;tr|A0A7J7FQQ4|A0A7J7FQ	2	2	11.4	20.05				-1.30424	-1.75598	-1.13014	1.31683e-05	0.00177328	0	0	TEA_027121	Uncharacterized protein
A0A7J7GLK3	HYC85_019355	A0A7J7GLK3;A0A4S4DXX1	A0A7J7GLK3;A0A4S4DXX1	tr|A0A7J7GLK3|A0A7J7GLK3_CAMSI Divinyl chlorophyllide a 8-vinyl-reductase, chloroplastic OS=Camellia sinensis OX=4442 GN=HYC85_019355 PE=4 SV=1;tr|A0A4S4DXX1|A0A4S4DXX1_CAMSI Divinyl chlorophyllide a 8-vinyl-reductase, chloroplastic OS=Camellia sinensis va	2	2	8.1	46.251				-2.11559	-1.74161	-2.4241	3.06062e-05	0.00216284	0	0	HYC85_019355	Divinyl chlorophyllide a 8-vinyl-reductase, chloroplastic	GO:0015995,GO:0009507,GO:0051744,GO:0033728	chlorophyll biosynthetic process|chloroplast|3,8-divinyl protochlorophyllide a 8-vinyl reductase activity|divinyl chlorophyllide a 8-vinyl-reductase activity	ko00860	Porphyrin and chlorophyll metabolism	KOG1203	[G]	Predicted dehydrogenase	Carbohydrate transport and metabolism
A0A4S4DZM8	TEA_000934	A0A4S4DZM8;A0A4S4EY43	A0A4S4DZM8;A0A4S4EY43	tr|A0A4S4DZM8|A0A4S4DZM8_CAMSI Uncharacterized protein OS=Camellia sinensis var. sinensis OX=542762 GN=TEA_000934 PE=4 SV=1;tr|A0A4S4EY43|A0A4S4EY43_CAMSI Uncharacterized protein OS=Camellia sinensis var. sinensis OX=542762 GN=TEA_000301 PE=4 SV=1	1	1	9.7	20.427				-1.43023	-1.56223	-1.99205	1.12939e-05	0.00177328	0	0	TEA_000934	Uncharacterized protein	GO:0016021	integral component of membrane
A0A4S4E1U1	TEA_022835	A0A4S4E1U1;A0A7J7GKJ4	A0A4S4E1U1;A0A7J7GKJ4	tr|A0A4S4E1U1|A0A4S4E1U1_CAMSI Uncharacterized protein OS=Camellia sinensis var. sinensis OX=542762 GN=TEA_022835 PE=4 SV=1;tr|A0A7J7GKJ4|A0A7J7GKJ4_CAMSI PAP_fibrillin domain-containing protein OS=Camellia sinensis OX=4442 GN=HYC85_022499 PE=4 SV=1	12	12	31.3	54.355	3.78567	3.62757	3.55694	4.74651	4.14998	4.14802	0.0302914	0.403365	-0.6914439571742892	0.6192337642098568	TEA_022835	Uncharacterized protein
A0A4S4E3K4	TEA_027150	A0A4S4E3K4	A0A4S4E3K4	tr|A0A4S4E3K4|A0A4S4E3K4_CAMSI Rieske domain-containing protein OS=Camellia sinensis var. sinensis OX=542762 GN=TEA_027150 PE=4 SV=1	9	2	22.2	54.011				-2.58506	-1.07813	-2.17157	0.000676243	0.0193735	0	0	TEA_027150	Rieske domain-containing protein	GO:0009507,GO:0016021,GO:0051537,GO:0010277,GO:0046872	chloroplast|integral component of membrane|2 iron, 2 sulfur cluster binding|chlorophyllide a oxygenase [overall] activity|metal ion binding
A0A4S4E6S5	TEA_018787	A0A4S4E6S5;A0A7J7GGS5;A0A4V3WLH2	A0A4S4E6S5;A0A7J7GGS5	tr|A0A4S4E6S5|A0A4S4E6S5_CAMSI Uncharacterized protein OS=Camellia sinensis var. sinensis OX=542762 GN=TEA_018787 PE=3 SV=1;tr|A0A7J7GGS5|A0A7J7GGS5_CAMSI Uncharacterized protein OS=Camellia sinensis OX=4442 GN=HYC85_021136 PE=3 SV=1	3	3	15.4	29.684	-0.575579	-1.14078	-0.828809	-0.333529	-0.154575	-0.400352	0.0368493	0.464518	-0.5522371910673469	0.6819617880308343	TEA_018787	Uncharacterized protein	GO:0044281,GO:0003824	small molecule metabolic process|catalytic activity	ko04146	Peroxisome	KOG1681	[I]	Enoyl-CoA isomerase	Lipid transport and metabolism
A0A7J7GBY5	HYC85_025311	A0A7J7GBY5;A0A4S4E7T1	A0A7J7GBY5;A0A4S4E7T1	tr|A0A7J7GBY5|A0A7J7GBY5_CAMSI Thioredoxin-dependent peroxiredoxin OS=Camellia sinensis OX=4442 GN=HYC85_025311 PE=4 SV=1;tr|A0A4S4E7T1|A0A4S4E7T1_CAMSI Thioredoxin-dependent peroxiredoxin OS=Camellia sinensis var. sinensis OX=542762 GN=TEA_027212 PE=4 SV=	13	4	41.6	30.291	6.19783	6.23575	5.77042	6.87532	6.49746	6.83884	0.0250913	0.366852	-0.6692058589809946	0.6288527481572873	HYC85_025311	Thioredoxin-dependent peroxiredoxin	GO:0051920	peroxiredoxin activity	ko04214	Apoptosis - fly	KOG0852	[O]	Alkyl hydroperoxide reductase, thiol specific antioxidant and related enzymes	Posttranslational modification, protein turnover, chaperones
A0A4S4E7V2	TEA_013899	A0A4S4E7V2;A0A7J7I852;A0A7J7GFZ6	A0A4S4E7V2;A0A7J7I852	tr|A0A4S4E7V2|A0A4S4E7V2_CAMSI Serine hydroxymethyltransferase OS=Camellia sinensis var. sinensis OX=542762 GN=TEA_013899 PE=3 SV=1;tr|A0A7J7I852|A0A7J7I852_CAMSI Serine hydroxymethyltransferase OS=Camellia sinensis OX=4442 GN=HYC85_002224 PE=3 SV=1	24	5	60.1	61.07	2.78035	2.87561	2.69435	3.12347	3.132	3.19361	0.00298092	0.0718131	-0.3662566238964202	0.7757928454200228	TEA_013899	Serine hydroxymethyltransferase	GO:0019264,GO:0035999,GO:0004372,GO:0030170	glycine biosynthetic process from serine|tetrahydrofolate interconversion|glycine hydroxymethyltransferase activity|pyridoxal phosphate binding	ko00260,ko00680,ko01200,ko00630,ko00460,ko00670,ko01230	Glycine, serine and threonine metabolism|Methane metabolism|Carbon metabolism|Glyoxylate and dicarboxylate metabolism|Cyanoamino acid metabolism|One carbon pool by folate|Biosynthesis of amino acids	KOG2467	[E]	Glycine/serine hydroxymethyltransferase	Amino acid transport and metabolism
A0A4S4EA08	TEA_016128	A0A4S4EA08;A0A7J7FX97	A0A4S4EA08;A0A7J7FX97	tr|A0A4S4EA08|A0A4S4EA08_CAMSI 4-coumarate--CoA ligase OS=Camellia sinensis var. sinensis OX=542762 GN=TEA_016128 PE=4 SV=1;tr|A0A7J7FX97|A0A7J7FX97_CAMSI 4-coumarate--CoA ligase OS=Camellia sinensis OX=4442 GN=HYC85_029184 PE=4 SV=1	3	3	9.8	57.467				-3.23136	-0.682376	-1.99691	0.0044271	0.0967572	0	0	TEA_016128	4-coumarate--CoA ligase	GO:0009698,GO:0016207	phenylpropanoid metabolic process|4-coumarate-CoA ligase activity			KOG1176	[I]	Acyl-CoA synthetase	Lipid transport and metabolism
A0A4S4EAV4	TEA_018648	A0A4S4EAV4	A0A4S4EAV4	tr|A0A4S4EAV4|A0A4S4EAV4_CAMSI Abhydrolase_2 domain-containing protein OS=Camellia sinensis var. sinensis OX=542762 GN=TEA_018648 PE=4 SV=1	4	4	16.4	27.253	-1.36965	-1.01258	-1.84857	-0.453948	-0.47362	-0.615298	0.0223423	0.335927	-0.8959781511062209	0.5373827247583279	TEA_018648	Abhydrolase_2 domain-containing protein	GO:0016787	hydrolase activity	ko00564	Glycerophospholipid metabolism	KOG2112	[I]	Lysophospholipase	Lipid transport and metabolism
A0A7J7HT91	HYC85_008919	A0A7J7HT91;A0A4S4EG64	A0A7J7HT91;A0A4S4EG64	tr|A0A7J7HT91|A0A7J7HT91_CAMSI Uncharacterized protein OS=Camellia sinensis OX=4442 GN=HYC85_008919 PE=4 SV=1;tr|A0A4S4EG64|A0A4S4EG64_CAMSI Uncharacterized protein OS=Camellia sinensis var. sinensis OX=542762 GN=TEA_019380 PE=4 SV=1	2	2	11.4	19.429	3.10215	2.93009	2.62527	3.67933	3.16677	3.73051	0.0483332	0.525469	-0.6397003087896511	0.6418462657341922	HYC85_008919	Uncharacterized protein	GO:0016021	integral component of membrane
A0A4S4EH22	TEA_005505	A0A4S4EH22	A0A4S4EH22	tr|A0A4S4EH22|A0A4S4EH22_CAMSI Rhodanese domain-containing protein OS=Camellia sinensis var. sinensis OX=542762 GN=TEA_005505 PE=4 SV=1	6	5	27.2	33.489	2.25541	2.29638	1.95069	2.547	2.55827	2.64682	0.0214063	0.326484	-0.4165374352869335	0.7492206478959319	TEA_005505	Rhodanese domain-containing protein					KOG1530	[P]	Rhodanese-related sulfurtransferase	Inorganic ion transport and metabolism
A0A4S4EHH8	TEA_008976	A0A4S4EHH8;A0A7J7FS26	A0A4S4EHH8;A0A7J7FS26	tr|A0A4S4EHH8|A0A4S4EHH8_CAMSI Uncharacterized protein OS=Camellia sinensis var. sinensis OX=542762 GN=TEA_008976 PE=3 SV=1;tr|A0A7J7FS26|A0A7J7FS26_CAMSI Uncharacterized protein OS=Camellia sinensis OX=4442 GN=HYC85_032033 PE=3 SV=1	7	4	22.2	32.05	-1.88108	-1.08795	-2.407	-0.626103	0.983053	-0.137913	0.0380233	0.465951	-1.865023870587525	0.2745186612699632	TEA_008976	Uncharacterized protein	GO:0006122,GO:0005750	mitochondrial electron transport, ubiquinol to cytochrome c|mitochondrial respiratory chain complex III	ko03010	Ribosome	KOG1570	[J]	60S ribosomal protein L10A	Translation, ribosomal structure and biogenesis
A0A4S4EHJ1	TEA_029907	A0A4S4EHJ1;A0A7J7HX82	A0A4S4EHJ1;A0A7J7HX82	tr|A0A4S4EHJ1|A0A4S4EHJ1_CAMSI Uncharacterized protein OS=Camellia sinensis var. sinensis OX=542762 GN=TEA_029907 PE=4 SV=1;tr|A0A7J7HX82|A0A7J7HX82_CAMSI Uncharacterized protein OS=Camellia sinensis OX=4442 GN=HYC85_004454 PE=4 SV=1	12	12	46.1	33.521	1.45801	0.779085	1.19078	1.71677	1.66529	1.98642	0.0430267	0.500428	-0.6468688741865871	0.6386649248877425	TEA_029907	Uncharacterized protein
A0A4S4EI04	TEA_009866	A0A4S4EI04	A0A4S4EI04	tr|A0A4S4EI04|A0A4S4EI04_CAMSI Uncharacterized protein OS=Camellia sinensis var. sinensis OX=542762 GN=TEA_009866 PE=3 SV=1	26	2	49.2	55.182	2.87434	3.06629	3.15076	3.55119	4.54674	4.09235	0.0259829	0.371431	-1.032961662226026	0.4887058697657671	TEA_009866	Uncharacterized protein	GO:0042026,GO:0005737,GO:0005524,GO:0016887	protein refolding|cytoplasm|ATP binding|ATP hydrolysis activity			KOG0356	[O]	Mitochondrial chaperonin, Cpn60/Hsp60p	Posttranslational modification, protein turnover, chaperones
A0A4S4EIL1	TEA_019165	A0A4S4EIL1;A0A7J7GD11;A0A4S4EMK5;A0A7J7HHS4	A0A4S4EIL1;A0A7J7GD11	tr|A0A4S4EIL1|A0A4S4EIL1_CAMSI Uncharacterized protein OS=Camellia sinensis var. sinensis OX=542762 GN=TEA_019165 PE=3 SV=1;tr|A0A7J7GD11|A0A7J7GD11_CAMSI GST C-terminal domain-containing protein OS=Camellia sinensis OX=4442 GN=HYC85_022879 PE=4 SV=1	6	5	20.4	28.528	-2.5679	-2.14435	-2.79882	-1.43154	-0.717499	-1.46074	0.0136762	0.242941	-1.300430531823701	0.4060050193005167	TEA_019165	Uncharacterized protein	GO:0006749,GO:0005737,GO:0004364	glutathione metabolic process|cytoplasm|glutathione transferase activity	ko00982,ko00480,ko00980	Drug metabolism - cytochrome P450|Glutathione metabolism|Metabolism of xenobiotics by cytochrome P450	KOG0867	[O]	Glutathione S-transferase	Posttranslational modification, protein turnover, chaperones
A0A7J7I7D8	HYC85_002038	A0A7J7I7D8;A0A4S4EIN7	A0A7J7I7D8;A0A4S4EIN7	tr|A0A7J7I7D8|A0A7J7I7D8_CAMSI 4-coumarate--CoA ligase OS=Camellia sinensis OX=4442 GN=HYC85_002038 PE=4 SV=1;tr|A0A4S4EIN7|A0A4S4EIN7_CAMSI 4-coumarate--CoA ligase OS=Camellia sinensis var. sinensis OX=542762 GN=TEA_005843 PE=4 SV=1	4	4	9.4	60.305	-4.1557	-3.02737	-2.63567	-1.79495	-0.794791	-1.72957	0.0304427	0.403365	-1.833144832289058	0.2806521794057854	HYC85_002038	4-coumarate--CoA ligase	GO:0009698,GO:0016207	phenylpropanoid metabolic process|4-coumarate-CoA ligase activity			KOG1176	[I]	Acyl-CoA synthetase	Lipid transport and metabolism
A0A4S4EMD2	TEA_024153	A0A4S4EMD2;A0A7J7G079	A0A4S4EMD2;A0A7J7G079	tr|A0A4S4EMD2|A0A4S4EMD2_CAMSI Uncharacterized protein OS=Camellia sinensis var. sinensis OX=542762 GN=TEA_024153 PE=4 SV=1;tr|A0A7J7G079|A0A7J7G079_CAMSI Uncharacterized protein OS=Camellia sinensis OX=4442 GN=HYC85_028825 PE=4 SV=1	3	3	23.7	24.072				-0.603665	-1.32394	-0.243895	6.48985e-05	0.00327583	0	0	TEA_024153	Uncharacterized protein	GO:0016021	integral component of membrane
A0A4S4EME7	TEA_005363	A0A4S4EME7;A0A7J7I2M7	A0A4S4EME7	tr|A0A4S4EME7|A0A4S4EME7_CAMSI Acetohydroxy-acid synthase small subunit OS=Camellia sinensis var. sinensis OX=542762 GN=TEA_005363 PE=3 SV=1	5	3	11.5	54.578	-3.67425	-3.08272	-3.06752	-2.08403	-2.17187	-2.62551	0.0197646	0.310378	-0.9810284932961282	0.5066184442422065	TEA_005363	Acetohydroxy-acid synthase small subunit	GO:0009097,GO:0009099,GO:0005737,GO:1990610	isoleucine biosynthetic process|valine biosynthetic process|cytoplasm|acetolactate synthase regulator activity	ko00660,ko00290,ko00770,ko00650,ko01210,ko01230	C5-Branched dibasic acid metabolism|Valine, leucine and isoleucine biosynthesis|Pantothenate and CoA biosynthesis|Butanoate metabolism|2-Oxocarboxylic acid metabolism|Biosynthesis of amino acids	KOG2663	[E]	Acetolactate synthase, small subunit	Amino acid transport and metabolism
A0A4S4EMF2	TEA_013550	A0A4S4EMF2;A0A7J7HPL4;A0A4S4E578;A0A4V3WR86	A0A4S4EMF2;A0A7J7HPL4	tr|A0A4S4EMF2|A0A4S4EMF2_CAMSI Abhydrolase_3 domain-containing protein OS=Camellia sinensis var. sinensis OX=542762 GN=TEA_013550 PE=4 SV=1;tr|A0A7J7HPL4|A0A7J7HPL4_CAMSI Abhydrolase_3 domain-containing protein OS=Camellia sinensis OX=4442 GN=HYC85_007678	5	5	22.9	33.859				-1.32411	-0.58544	-1.42278	4.1823e-05	0.00268681	0	0	TEA_013550	Abhydrolase_3 domain-containing protein	GO:0016787	hydrolase activity			KOG1515	[V]	Arylacetamide deacetylase	Defense mechanisms
A0A4S4EN12	TEA_019454	A0A4S4EN12;A0A7J7HHU0	A0A4S4EN12;A0A7J7HHU0	tr|A0A4S4EN12|A0A4S4EN12_CAMSI Chromo domain-containing protein OS=Camellia sinensis var. sinensis OX=542762 GN=TEA_019454 PE=4 SV=1;tr|A0A7J7HHU0|A0A7J7HHU0_CAMSI Chromo domain-containing protein OS=Camellia sinensis OX=4442 GN=HYC85_009502 PE=4 SV=1	2	2	6.6	31.705				-2.30428	-1.82241	-1.38577	7.78849e-05	0.00375264	0	0	TEA_019454	Chromo domain-containing protein	GO:0045038,GO:0009416,GO:0009507,GO:0080085	protein import into chloroplast thylakoid membrane|response to light stimulus|chloroplast|signal recognition particle, chloroplast targeting			KOG0504	[R]	FOG: Ankyrin repeat	General function prediction only
A0A7J7GPC2	HYC85_019403	A0A7J7GPC2;A0A4S4EQ68	A0A7J7GPC2;A0A4S4EQ68	tr|A0A7J7GPC2|A0A7J7GPC2_CAMSI Ferredoxin OS=Camellia sinensis OX=4442 GN=HYC85_019403 PE=3 SV=1;tr|A0A4S4EQ68|A0A4S4EQ68_CAMSI 2Fe-2S ferredoxin-type domain-containing protein OS=Camellia sinensis var. sinensis OX=542762 GN=TEA_004702 PE=4 SV=1	2	2	22.1	11.398				-0.686824	-0.260567	0.272133	2.69361e-05	0.00205152	0	0	HYC85_019403	Ferredoxin	GO:0009507,GO:0051537,GO:0009055,GO:0046872	chloroplast|2 iron, 2 sulfur cluster binding|electron transfer activity|metal ion binding	ko00195	Photosynthesis
A0A7J7GU51	HYC85_020626	A0A7J7GU51;A0A4S4EQ72;A0A4S4D9V0;A0A7J7I809	A0A7J7GU51;A0A4S4EQ72	tr|A0A7J7GU51|A0A7J7GU51_CAMSI Thioredoxin domain-containing protein OS=Camellia sinensis OX=4442 GN=HYC85_020626 PE=4 SV=1;tr|A0A4S4EQ72|A0A4S4EQ72_CAMSI Thioredoxin domain-containing protein OS=Camellia sinensis var. sinensis OX=542762 GN=TEA_021973 PE=4	4	4	52	13.818	0.375936	-0.0824234	0.0251461	0.857173	0.741202	1.63382	0.0359587	0.462015	-0.9711792661182217	0.5100889431540457	HYC85_020626	Thioredoxin domain-containing protein					KOG0907	[O]	Thioredoxin	Posttranslational modification, protein turnover, chaperones
A0A4S4ERC5	TEA_004035	A0A4S4ERC5;A0A7J7H4V5	A0A4S4ERC5	tr|A0A4S4ERC5|A0A4S4ERC5_CAMSI CN hydrolase domain-containing protein OS=Camellia sinensis var. sinensis OX=542762 GN=TEA_004035 PE=4 SV=1	6	3	16.7	53.561	-2.06268	-3.07759	-3.10684	-1.36785	-1.22099	-0.710556	0.0141972	0.247774	-1.649235791385071	0.3188089881153434	TEA_004035	CN hydrolase domain-containing protein	GO:0006807,GO:0016811	nitrogen compound metabolic process|hydrolase activity, acting on carbon-nitrogen (but not peptide) bonds, in linear amides			KOG0807	[E]	Carbon-nitrogen hydrolase	Amino acid transport and metabolism
A0A4S4ERQ3	TEA_012839	A0A4S4ERQ3	A0A4S4ERQ3	tr|A0A4S4ERQ3|A0A4S4ERQ3_CAMSI AB hydrolase-1 domain-containing protein OS=Camellia sinensis var. sinensis OX=542762 GN=TEA_012839 PE=4 SV=1	4	1	12.4	56.145				-2.35041	-2.09517	-2.72234	2.98634e-05	0.00216284	0	0	TEA_012839	AB hydrolase-1 domain-containing protein
A0A4S4EUN1	TEA_001007	A0A4S4EUN1;A0A7J7GET9;A0A4S4EWA0	A0A4S4EUN1;A0A7J7GET9	tr|A0A4S4EUN1|A0A4S4EUN1_CAMSI Prolycopene isomerase OS=Camellia sinensis var. sinensis OX=542762 GN=TEA_001007 PE=3 SV=1;tr|A0A7J7GET9|A0A7J7GET9_CAMSI Prolycopene isomerase OS=Camellia sinensis OX=4442 GN=HYC85_025372 PE=3 SV=1	4	4	6.1	86.882				-3.457	-3.48908	-3.97231	0.000100038	0.00441835	0	0	TEA_001007	Prolycopene isomerase	GO:0016117,GO:0031969,GO:0046608,GO:0016491	carotenoid biosynthetic process|chloroplast membrane|carotenoid isomerase activity|oxidoreductase activity	ko00906	Carotenoid biosynthesis	KOG4254	[H]	Phytoene desaturase	Coenzyme transport and metabolism
A0A4S4EUV0	TEA_005825	A0A4S4EUV0;A0A7J7G9G8	A0A4S4EUV0;A0A7J7G9G8	tr|A0A4S4EUV0|A0A4S4EUV0_CAMSI Uncharacterized protein OS=Camellia sinensis var. sinensis OX=542762 GN=TEA_005825 PE=3 SV=1;tr|A0A7J7G9G8|A0A7J7G9G8_CAMSI Uncharacterized protein OS=Camellia sinensis OX=4442 GN=HYC85_024461 PE=3 SV=1	3	3	5.6	70.861	-2.05448	-1.08068	-1.93208	-0.335274	-0.369936	-0.251476	0.0112908	0.208143	-1.370182648183903	0.3868422702516848	TEA_005825	Uncharacterized protein	GO:0009706,GO:0016021,GO:0022857	chloroplast inner membrane|integral component of membrane|transmembrane transporter activity
A0A7J7GXP2	HYC85_018313	A0A7J7GXP2;A0A4S4EWL0	A0A7J7GXP2;A0A4S4EWL0	tr|A0A7J7GXP2|A0A7J7GXP2_CAMSI Uncharacterized protein OS=Camellia sinensis OX=4442 GN=HYC85_018313 PE=4 SV=1;tr|A0A4S4EWL0|A0A4S4EWL0_CAMSI Uncharacterized protein OS=Camellia sinensis var. sinensis OX=542762 GN=TEA_024638 PE=4 SV=1	3	3	19	23.258				-1.84816	-1.34718	-0.94418	4.97035e-05	0.00281609	0	0	HYC85_018313	Uncharacterized protein	GO:0016021	integral component of membrane
A0A4S4EXK7	TEA_010512	A0A4S4EXK7;A0A7J7HR44	A0A4S4EXK7;A0A7J7HR44	tr|A0A4S4EXK7|A0A4S4EXK7_CAMSI Uncharacterized protein OS=Camellia sinensis var. sinensis OX=542762 GN=TEA_010512 PE=4 SV=1;tr|A0A7J7HR44|A0A7J7HR44_CAMSI Uncharacterized protein OS=Camellia sinensis OX=4442 GN=HYC85_007965 PE=4 SV=1	2	2	16.2	25.678				-0.783887	-1.47381	0.170526	0.000314594	0.0101051	0	0	TEA_010512	Uncharacterized protein
A0A4S4F1N7	TEA_006443	A0A4S4F1N7;A0A7J7FQC8	A0A4S4F1N7;A0A7J7FQC8	tr|A0A4S4F1N7|A0A4S4F1N7_CAMSI Uncharacterized protein OS=Camellia sinensis var. sinensis OX=542762 GN=TEA_006443 PE=4 SV=1;tr|A0A7J7FQC8|A0A7J7FQC8_CAMSI Uncharacterized protein OS=Camellia sinensis OX=4442 GN=HYC85_030984 PE=4 SV=1	5	5	14.8	50.903	-0.160637	0.340429	-0.379934	0.850981	0.368862	0.730733	0.0497532	0.530034	-0.7169057894471947	0.6084009076815042	TEA_006443	Uncharacterized protein
A0A4S4F1R0	TEA_006475	A0A4S4F1R0	A0A4S4F1R0	tr|A0A4S4F1R0|A0A4S4F1R0_CAMSI Uncharacterized protein OS=Camellia sinensis var. sinensis OX=542762 GN=TEA_006475 PE=4 SV=1	2	2	22	13.317				-2.14488	-2.48167	-2.17083	3.3129e-06	0.00085575	0	0	TEA_006475	Uncharacterized protein
A0A4S4F1X7	TEA_020366	A0A4S4F1X7	A0A4S4F1X7	tr|A0A4S4F1X7|A0A4S4F1X7_CAMSI PfkB domain-containing protein OS=Camellia sinensis var. sinensis OX=542762 GN=TEA_020366 PE=4 SV=1	3	3	18.9	22.324	0.332246	0.159691	0.362076	1.03132	0.584985	0.628758	0.0406032	0.483589	-0.4636832334877647	0.7251326132948064	TEA_020366	PfkB domain-containing protein	GO:0071704,GO:0016301,GO:0016773	organic substance metabolic process|kinase activity|phosphotransferase activity, alcohol group as acceptor	ko00030	Pentose phosphate pathway	KOG2855	[G]	Ribokinase	Carbohydrate transport and metabolism
A0A4S4F244	TEA_021315	A0A4S4F244;A0A7J7HB39;A0A7J7H9C6;A0A4S4DCE1	A0A4S4F244;A0A7J7HB39	tr|A0A4S4F244|A0A4S4F244_CAMSI NADH:ubiquinone reductase (non-electrogenic) OS=Camellia sinensis var. sinensis OX=542762 GN=TEA_021315 PE=3 SV=1;tr|A0A7J7HB39|A0A7J7HB39_CAMSI NADH:ubiquinone reductase (non-electrogenic) OS=Camellia sinensis OX=4442 GN=HYC	10	9	21.1	64.582	-5.23299	-4.77307	-4.51262	-3.56464	-0.0743201	-1.50124	0.0391227	0.471251	-3.126164283107514	0.1145330376930559	TEA_021315	NADH:ubiquinone reductase (non-electrogenic)	GO:0006116,GO:0005743,GO:0005777,GO:0005509,GO:0050136	NADH oxidation|mitochondrial inner membrane|peroxisome|calcium ion binding|NADH dehydrogenase (quinone) activity			KOG2495	[C]	NADH-dehydrogenase (ubiquinone)	Energy production and conversion
A0A4S4F2V1	TEA_001615	A0A4S4F2V1;A0A7J7HML0	A0A4S4F2V1;A0A7J7HML0	tr|A0A4S4F2V1|A0A4S4F2V1_CAMSI Uncharacterized protein OS=Camellia sinensis var. sinensis OX=542762 GN=TEA_001615 PE=4 SV=1;tr|A0A7J7HML0|A0A7J7HML0_CAMSI Uncharacterized protein OS=Camellia sinensis OX=4442 GN=HYC85_006959 PE=4 SV=1	3	3	7.4	31.883	0.698511	0.924541	0.685553	1.02873	1.00674	1.07037	0.0291079	0.39812	-0.2657447783019541	0.8317692304944221	TEA_001615	Uncharacterized protein	GO:0009734,GO:0016021	auxin-activated signaling pathway|integral component of membrane
A0A7J7FZN1	HYC85_030000	A0A7J7FZN1;A0A4S4F349	A0A7J7FZN1;A0A4S4F349	tr|A0A7J7FZN1|A0A7J7FZN1_CAMSI PPIase cyclophilin-type domain-containing protein OS=Camellia sinensis OX=4442 GN=HYC85_030000 PE=4 SV=1;tr|A0A4S4F349|A0A4S4F349_CAMSI PPIase cyclophilin-type domain-containing protein OS=Camellia sinensis var. sinensis OX=5	9	9	26.8	42.713	0.314761	0.0656089	0.440322	1.05448	0.992546	0.686696	0.0157466	0.268719	-0.6376779323859638	0.6427466396459099	HYC85_030000	PPIase cyclophilin-type domain-containing protein	GO:0003755	peptidyl-prolyl cis-trans isomerase activity			KOG0865	[O]	Cyclophilin type peptidyl-prolyl cis-trans isomerase	Posttranslational modification, protein turnover, chaperones
A0A6C0X3E1	POD1	A0A6C0X3E1;A0A858CAG0;A0A4V3WQ95	A0A6C0X3E1;A0A858CAG0;A0A4V3WQ95	tr|A0A6C0X3E1|A0A6C0X3E1_CAMSI Peroxidase OS=Camellia sinensis OX=4442 PE=2 SV=1;tr|A0A858CAG0|A0A858CAG0_CAMSI Peroxidase OS=Camellia sinensis OX=4442 GN=POD1 PE=2 SV=1;tr|A0A4V3WQ95|A0A4V3WQ95_CAMSI Peroxidase OS=Camellia sinensis var. sinensis OX=542762	9	8	39.1	35.084	-2.19584	-2.67944	-3.04608	-0.540931	0.514157	-0.281616	0.00321257	0.0747888	-2.537660103020493	0.1722218262453742		Peroxidase	GO:0042744,GO:0006979,GO:0005576,GO:0020037,GO:0046872,GO:0004601	hydrogen peroxide catabolic process|response to oxidative stress|extracellular region|heme binding|metal ion binding|peroxidase activity	ko00940	Phenylpropanoid biosynthesis
T1WY53	rbcL	T1WY53;A0A7H9SLQ0	T1WY53;A0A7H9SLQ0	tr|T1WY53|T1WY53_9ERIC Ribulose bisphosphate carboxylase large chain OS=Camellia cuspidata OX=319925 GN=rbcL PE=3 SV=1;tr|A0A7H9SLQ0|A0A7H9SLQ0_9ERIC Ribulose bisphosphate carboxylase large chain OS=Camellia fraterna OX=542725 GN=rbcL PE=3 SV=1	43	2	61.3	52.648	8.3183	8.38103	8.11823	8.61675	8.98402	8.7209	0.0205783	0.318437	-0.501370187807952	0.7064355311157212	rbcL	Ribulose bisphosphate carboxylase large chain	GO:0009853,GO:0019253,GO:0009507,GO:0000287,GO:0004497,GO:0016984	photorespiration|reductive pentose-phosphate cycle|chloroplast|magnesium ion binding|monooxygenase activity|ribulose-bisphosphate carboxylase activity	ko00710,ko01200,ko00630	Carbon fixation in photosynthetic organisms|Carbon metabolism|Glyoxylate and dicarboxylate metabolism
A0A7J7FPR7	HYC85_031046	A0A7J7FPR7	A0A7J7FPR7	tr|A0A7J7FPR7|A0A7J7FPR7_CAMSI Homoserine dehydrogenase OS=Camellia sinensis OX=4442 GN=HYC85_031046 PE=3 SV=1	2	1	5.9	38.067				-2.33796	-1.63574	-2.45861	9.08557e-05	0.00418726	0	0	HYC85_031046	Homoserine dehydrogenase	GO:0009097,GO:0009086,GO:0009088,GO:0004072,GO:0004412	isoleucine biosynthetic process|methionine biosynthetic process|threonine biosynthetic process|aspartate kinase activity|homoserine dehydrogenase activity			KOG0455	[E]	Homoserine dehydrogenase	Amino acid transport and metabolism
A0A7J7G2Z2	HYC85_026222	A0A7J7G2Z2	A0A7J7G2Z2	tr|A0A7J7G2Z2|A0A7J7G2Z2_CAMSI Uncharacterized protein OS=Camellia sinensis OX=4442 GN=HYC85_026222 PE=3 SV=1	11	2	18.5	84.918				-2.91119	-0.731247	-1.98148	0.00231801	0.0578139	0	0	HYC85_026222	Uncharacterized protein	GO:0006635,GO:0005777,GO:0003857,GO:0008692,GO:0004165,GO:0004300,GO:0070403	fatty acid beta-oxidation|peroxisome|3-hydroxyacyl-CoA dehydrogenase activity|3-hydroxybutyryl-CoA epimerase activity|dodecenoyl-CoA delta-isomerase activity|enoyl-CoA hydratase activity|NAD+ binding	ko01212,ko00592,ko00071	Fatty acid metabolism|alpha-Linolenic acid metabolism|Fatty acid degradation	KOG1683	[I]	Hydroxyacyl-CoA dehydrogenase/enoyl-CoA hydratase	Lipid transport and metabolism
A0A7J7G3F7	HYC85_026389	A0A7J7G3F7;A0A4S4E8Q9	A0A7J7G3F7;A0A4S4E8Q9	tr|A0A7J7G3F7|A0A7J7G3F7_CAMSI Peptidase_S9 domain-containing protein OS=Camellia sinensis OX=4442 GN=HYC85_026389 PE=4 SV=1;tr|A0A4S4E8Q9|A0A4S4E8Q9_CAMSI PHD-type domain-containing protein OS=Camellia sinensis var. sinensis OX=542762 GN=TEA_022983 PE=3 S	2	2	8	38.865				-2.83625	-2.19514	-2.99325	0.000129282	0.00522915	0	0	HYC85_026389	Peptidase_S9 domain-containing protein	GO:0016021,GO:0008236	integral component of membrane|serine-type peptidase activity			KOG4391	[R]	Predicted alpha/beta hydrolase BEM46	General function prediction only
A0A7J7G6B5	HYC85_026974	A0A7J7G6B5	A0A7J7G6B5	tr|A0A7J7G6B5|A0A7J7G6B5_CAMSI SufBD_N domain-containing protein OS=Camellia sinensis OX=4442 GN=HYC85_026974 PE=4 SV=1	4	4	8.5	54.007	-0.773706	-0.501632	-1.0866	-0.180386	0.330863	0.0328009	0.0195413	0.309161	-0.8484060748629153	0.5553980146419822	HYC85_026974	SufBD_N domain-containing protein	GO:0016226	iron-sulfur cluster assembly
A0A7J7G6Q1	HYC85_027561	A0A7J7G6Q1	A0A7J7G6Q1	tr|A0A7J7G6Q1|A0A7J7G6Q1_CAMSI Uncharacterized protein OS=Camellia sinensis OX=4442 GN=HYC85_027561 PE=4 SV=1	2	2	12.7	27.087				-3.44936	-3.54627	-3.44276	1.31199e-07	0.000278143	0	0	HYC85_027561	Uncharacterized protein
A0A7J7G6U9	GATA	A0A7J7G6U9;A0A4S4EBX1	A0A7J7G6U9;A0A4S4EBX1	tr|A0A7J7G6U9|A0A7J7G6U9_CAMSI Glutamyl-tRNA(Gln) amidotransferase subunit A, chloroplastic/mitochondrial OS=Camellia sinensis OX=4442 GN=GATA PE=3 SV=1;tr|A0A4S4EBX1|A0A4S4EBX1_CAMSI Glutamyl-tRNA(Gln) amidotransferase subunit A, chloroplastic/mitochondri	4	4	12.6	53.709	-1.27885	-1.07289	-1.31537	-0.884661	-0.34963	-0.646031	0.0258362	0.371431	-0.59559493140626	0.6617715008813334	GATA	Glutamyl-tRNA(Gln) amidotransferase subunit A, chloroplastic/mitochondrial	GO:0070681,GO:0032543,GO:0009570,GO:0030956,GO:0005739,GO:0005524,GO:0050567	glutaminyl-tRNAGln biosynthesis via transamidation|mitochondrial translation|chloroplast stroma|glutamyl-tRNA(Gln) amidotransferase complex|mitochondrion|ATP binding|glutaminyl-tRNA synthase (glutamine-hydrolyzing) activity	ko00970	Aminoacyl-tRNA biosynthesis	KOG1211	[J]	Amidases	Translation, ribosomal structure and biogenesis
A0A7J7G8T1	HYC85_024676	A0A7J7G8T1	A0A7J7G8T1	tr|A0A7J7G8T1|A0A7J7G8T1_CAMSI Uncharacterized protein OS=Camellia sinensis OX=4442 GN=HYC85_024676 PE=4 SV=1	2	2	17.3	19.869				-2.5992	-3.20838	-2.75522	5.04771e-05	0.00281609	0	0	HYC85_024676	Uncharacterized protein
A0A7J7G9I0	HYC85_024915	A0A7J7G9I0;A0A4S4EPY1	A0A7J7G9I0;A0A4S4EPY1	tr|A0A7J7G9I0|A0A7J7G9I0_CAMSI Ribosome-recycling factor, chloroplastic OS=Camellia sinensis OX=4442 GN=HYC85_024915 PE=3 SV=1;tr|A0A4S4EPY1|A0A4S4EPY1_CAMSI Ribosome-recycling factor, chloroplastic OS=Camellia sinensis var. sinensis OX=542762 GN=TEA_01544	9	9	31.7	32.269	4.04908	3.93022	3.77512	4.29946	4.26396	4.73438	0.0394513	0.472525	-0.5144623880329715	0.7000537551825875	HYC85_024915	Ribosome-recycling factor, chloroplastic	GO:0006412	translation			KOG4759	[J]	Ribosome recycling factor	Translation, ribosomal structure and biogenesis
A0A7J7G9Q3	HYC85_027287	A0A7J7G9Q3;A0A7J7GDQ5;A0A4S4DAA6	A0A7J7G9Q3;A0A7J7GDQ5;A0A4S4DAA6	tr|A0A7J7G9Q3|A0A7J7G9Q3_CAMSI PCI domain-containing protein OS=Camellia sinensis OX=4442 GN=HYC85_027287 PE=4 SV=1;tr|A0A7J7GDQ5|A0A7J7GDQ5_CAMSI Eukaryotic translation initiation factor 3 subunit L OS=Camellia sinensis OX=4442 GN=HYC85_023148 PE=3 SV=1;t	4	4	28.2	22.698				-3.27713	-1.44478	-2.62103	0.00212686	0.0543247	0	0	HYC85_027287	PCI domain-containing protein	GO:0005852,GO:0003743	eukaryotic translation initiation factor 3 complex|translation initiation factor activity			KOG3677	[JK]	RNA polymerase I-associated factor - PAF67	Translation, ribosomal structure and biogenesis |Transcription
A0A7J7GAC8	HYC85_025205	A0A7J7GAC8;A0A4S4ELK7;A0A7J7GEL9	A0A7J7GAC8	tr|A0A7J7GAC8|A0A7J7GAC8_CAMSI Uncharacterized protein OS=Camellia sinensis OX=4442 GN=HYC85_025205 PE=3 SV=1	30	6	53.9	64.54	3.62576	3.89559	3.62187	3.97906	4.39374	4.09149	0.0454612	0.512648	-0.4403582542249596	0.7369515839630032	HYC85_025205	Uncharacterized protein	GO:0042026,GO:0005737,GO:0005524,GO:0016887	protein refolding|cytoplasm|ATP binding|ATP hydrolysis activity			KOG0356	[O]	Mitochondrial chaperonin, Cpn60/Hsp60p	Posttranslational modification, protein turnover, chaperones
A0A7J7GB83	HYC85_025353	A0A7J7GB83;A0A4S4EEV0	A0A7J7GB83;A0A4S4EEV0	tr|A0A7J7GB83|A0A7J7GB83_CAMSI 7,8-dihydroneopterin aldolase OS=Camellia sinensis OX=4442 GN=HYC85_025353 PE=3 SV=1;tr|A0A4S4EEV0|A0A4S4EEV0_CAMSI 7,8-dihydroneopterin aldolase OS=Camellia sinensis var. sinensis OX=542762 GN=TEA_024017 PE=3 SV=1	4	4	52.5	15.319	-1.16035	-0.83483	-1.88385	0.806335	-0.154651	-0.300126	0.0387779	0.469767	-1.410195768895937	0.3762606260788633	HYC85_025353	7,8-dihydroneopterin aldolase	GO:0046656,GO:0046654,GO:0004150	folic acid biosynthetic process|tetrahydrofolate biosynthetic process|dihydroneopterin aldolase activity	ko00790	Folate biosynthesis
A0A7J7GNN9	HYC85_019163	A0A7J7GNN9;A0A4S4EFJ6;A0A4S4DVW2;A0A4S4D1E7	A0A7J7GNN9;A0A4S4EFJ6	tr|A0A7J7GNN9|A0A7J7GNN9_CAMSI Uncharacterized protein OS=Camellia sinensis OX=4442 GN=HYC85_019163 PE=3 SV=1;tr|A0A4S4EFJ6|A0A4S4EFJ6_CAMSI Uncharacterized protein OS=Camellia sinensis var. sinensis OX=542762 GN=TEA_009964 PE=3 SV=1	14	10	35.6	61.438	-1.076	-1.43038	-1.40027	-0.123243	-0.480742	-0.375288	0.00327601	0.0747888	-0.9757951939004539	0.5084595128269533	HYC85_019163	Uncharacterized protein	GO:0045454,GO:0050660,GO:0016668	cell redox homeostasis|flavin adenine dinucleotide binding|oxidoreductase activity, acting on a sulfur group of donors, NAD(P) as acceptor	ko00260,ko01200,ko00630,ko00620,ko00020,ko00280,ko00640,ko00010	Glycine, serine and threonine metabolism|Carbon metabolism|Glyoxylate and dicarboxylate metabolism|Pyruvate metabolism|Citrate cycle (TCA cycle)|Valine, leucine and isoleucine degradation|Propanoate metabolism|Glycolysis / Gluconeogenesis	KOG1335	[C]	Dihydrolipoamide dehydrogenase	Energy production and conversion
A0A7J7GRZ6	HYC85_019836	A0A7J7GRZ6	A0A7J7GRZ6	tr|A0A7J7GRZ6|A0A7J7GRZ6_CAMSI Cysteine synthase OS=Camellia sinensis OX=4442 GN=HYC85_019836 PE=3 SV=1	14	1	60.9	39.287	1.2715	1.19439	1.31641	1.41991	1.59719	1.60308	0.0161625	0.269799	-0.2792950914785892	0.8239935265743487	HYC85_019836	Cysteine synthase	GO:0006535,GO:0004124	cysteine biosynthetic process from serine|cysteine synthase activity	ko01200,ko01230,ko00270,ko00920	Carbon metabolism|Biosynthesis of amino acids|Cysteine and methionine metabolism|Sulfur metabolism	KOG1252	[E]	Cystathionine beta-synthase and related enzymes	Amino acid transport and metabolism
A0A7J7GT39	HYC85_020318	A0A7J7GT39	A0A7J7GT39	tr|A0A7J7GT39|A0A7J7GT39_CAMSI NAD(P)H-hydrate epimerase OS=Camellia sinensis OX=4442 GN=HYC85_020318 PE=3 SV=1	6	2	18.4	59.147				-1.36283	-1.13171	-1.34422	3.0128e-07	0.000319357	0	0	HYC85_020318	NAD(P)H-hydrate epimerase	GO:0008615,GO:0010181,GO:0046872,GO:0052856,GO:0052857,GO:0004733	pyridoxine biosynthetic process|FMN binding|metal ion binding|NADHX epimerase activity|NADPHX epimerase activity|pyridoxamine-phosphate oxidase activity	ko00750	Vitamin B6 metabolism	KOG2585	[S]	Uncharacterized conserved protein	Function unknown
A0A7J7GYK1	HYC85_015583	A0A7J7GYK1	A0A7J7GYK1	tr|A0A7J7GYK1|A0A7J7GYK1_CAMSI Carbonic anhydrase OS=Camellia sinensis OX=4442 GN=HYC85_015583 PE=3 SV=1	12	4	36.8	44.343	0.784846	0.85308	0.895025	1.24402	1.5149	1.10153	0.0242665	0.357257	-0.4424978976271966	0.7358594301459636	HYC85_015583	Carbonic anhydrase	GO:0015976,GO:0004089,GO:0008270	carbon utilization|carbonate dehydratase activity|zinc ion binding	ko00910	Nitrogen metabolism	KOG1578	[P]	Predicted carbonic anhydrase involved in protection against oxidative damage	Inorganic ion transport and metabolism
A0A7J7H2K6	HYC85_016186	A0A7J7H2K6;A0A4S4EFP7	A0A7J7H2K6;A0A4S4EFP7	tr|A0A7J7H2K6|A0A7J7H2K6_CAMSI ATP-dependent Clp protease proteolytic subunit OS=Camellia sinensis OX=4442 GN=HYC85_016186 PE=3 SV=1;tr|A0A4S4EFP7|A0A4S4EFP7_CAMSI ATP-dependent Clp protease proteolytic subunit OS=Camellia sinensis var. sinensis OX=542762	10	10	32.2	35.448	1.71117	1.55642	1.68138	2.03675	1.84372	2.29842	0.0429076	0.500428	-0.4099723708336724	0.7526377873930443	HYC85_016186	ATP-dependent Clp protease proteolytic subunit	GO:0009570,GO:0009526,GO:0004176,GO:0004252	chloroplast stroma|plastid envelope|ATP-dependent peptidase activity|serine-type endopeptidase activity			KOG0840	[O]	ATP-dependent Clp protease, proteolytic subunit	Posttranslational modification, protein turnover, chaperones
A0A7J7H831	HYC85_014986	A0A7J7H831;A0A4S4D9G0;A0A4S4F2P2;A0A4S4D0B6;A0A4S4E649	A0A7J7H831;A0A4S4D9G0	tr|A0A7J7H831|A0A7J7H831_CAMSI Uncharacterized protein OS=Camellia sinensis OX=4442 GN=HYC85_014986 PE=4 SV=1;tr|A0A4S4D9G0|A0A4S4D9G0_CAMSI Uncharacterized protein OS=Camellia sinensis var. sinensis OX=542762 GN=TEA_022849 PE=4 SV=1	4	3	4.3	121.59				-1.66528	-1.36032	-1.41024	9.33803e-07	0.000494916	0	0	HYC85_014986	Uncharacterized protein	GO:0016021,GO:0140359,GO:0005524,GO:0003723	integral component of membrane|ABC-type transporter activity|ATP binding|RNA binding			KOG0060	[IR]	Long-chain acyl-CoA transporter, ABC superfamily (involved in peroxisome organization and biogenesis)	Lipid transport and metabolism |General function prediction only
A0A7J7HB06	HYC85_014965	A0A7J7HB06	A0A7J7HB06	tr|A0A7J7HB06|A0A7J7HB06_CAMSI Uncharacterized protein OS=Camellia sinensis OX=4442 GN=HYC85_014965 PE=4 SV=1	2	2	7.6	33.268				-2.77618	-2.33577	-1.82726	0.000139417	0.00547343	0	0	HYC85_014965	Uncharacterized protein
A0A7J7HC82	HYC85_011497	A0A7J7HC82	A0A7J7HC82	tr|A0A7J7HC82|A0A7J7HC82_CAMSI Protein kinase domain-containing protein OS=Camellia sinensis OX=4442 GN=HYC85_011497 PE=4 SV=1	2	2	2.6	98.278				-3.02897	-3.39144	-2.68333	9.78233e-05	0.00441246	0	0	HYC85_011497	Protein kinase domain-containing protein	GO:0016021,GO:0005524,GO:0004712,GO:0004674,GO:0106310	integral component of membrane|ATP binding|protein serine/threonine/tyrosine kinase activity|protein serine/threonine kinase activity|protein serine kinase activity
A0A7J7HGG8	HYC85_012939	A0A7J7HGG8	A0A7J7HGG8	tr|A0A7J7HGG8|A0A7J7HGG8_CAMSI CASP-like protein OS=Camellia sinensis OX=4442 GN=HYC85_012939 PE=3 SV=1	2	2	13.7	14.919				-0.822251	-0.0329083	-0.187558	1.68542e-05	0.00178655	0	0	HYC85_012939	CASP-like protein	GO:0016021,GO:0005886	integral component of membrane|plasma membrane
A0A7J7HH91	HYC85_009302	A0A7J7HH91;A0A7J7HY44;A0A7J7HVZ8	A0A7J7HH91;A0A7J7HY44	tr|A0A7J7HH91|A0A7J7HH91_CAMSI Uncharacterized protein OS=Camellia sinensis OX=4442 GN=HYC85_009302 PE=3 SV=1;tr|A0A7J7HY44|A0A7J7HY44_CAMSI Uncharacterized protein OS=Camellia sinensis OX=4442 GN=HYC85_004249 PE=4 SV=1	8	2	28.2	31.59				-2.32848	-1.18876	-2.23199	0.000293065	0.00955842	0	0	HYC85_009302	Uncharacterized protein	GO:0016491	oxidoreductase activity	ko00902	Monoterpenoid biosynthesis	KOG1208	[Q]	Dehydrogenases with different specificities (related to short-chain alcohol dehydrogenases)	Secondary metabolites biosynthesis, transport and catabolism
A0A7J7HJD3	HYC85_010038	A0A7J7HJD3	A0A7J7HJD3	tr|A0A7J7HJD3|A0A7J7HJD3_CAMSI Epimerase domain-containing protein OS=Camellia sinensis OX=4442 GN=HYC85_010038 PE=4 SV=1	4	4	17	35.883	-1.59017	-1.9017	-2.68666	-1.09167	-0.835717	-0.719329	0.0267857	0.378571	-1.177271506276599	0.4421869929798322	HYC85_010038	Epimerase domain-containing protein	GO:0003824	catalytic activity			KOG1502	[V]	Flavonol reductase/cinnamoyl-CoA reductase	Defense mechanisms
A0A7J7HNQ8	HYC85_006472	A0A7J7HNQ8;A0A4S4DZV9	A0A7J7HNQ8;A0A4S4DZV9	tr|A0A7J7HNQ8|A0A7J7HNQ8_CAMSI Rhodanese domain-containing protein OS=Camellia sinensis OX=4442 GN=HYC85_006472 PE=4 SV=1;tr|A0A4S4DZV9|A0A4S4DZV9_CAMSI Rhodanese domain-containing protein OS=Camellia sinensis var. sinensis OX=542762 GN=TEA_001152 PE=4 SV=	7	7	32.4	24.708	-0.0644513	0.174373	-0.614385	1.30395	0.599103	2.09298	0.0377421	0.465412	-1.500166266330269	0.3535126469600526	HYC85_006472	Rhodanese domain-containing protein
A0A7J7HPN2	HYC85_007243	A0A7J7HPN2	A0A7J7HPN2	tr|A0A7J7HPN2|A0A7J7HPN2_CAMSI Uncharacterized protein OS=Camellia sinensis OX=4442 GN=HYC85_007243 PE=4 SV=1	7	7	26.7	27.97	0.977758	1.33144	0.189322	2.11469	1.71321	1.95662	0.0374212	0.465412	-1.09533006171303	0.4680290351552453	HYC85_007243	Uncharacterized protein
A0A7J7HQU6	HYC85_007230	A0A7J7HQU6	A0A7J7HQU6	tr|A0A7J7HQU6|A0A7J7HQU6_CAMSI Transaldolase OS=Camellia sinensis OX=4442 GN=HYC85_007230 PE=3 SV=1	16	3	43.1	43.396	1.37579	0.795969	0.842447	1.7124	1.74776	1.9111	0.015966	0.268719	-0.7856857945393667	0.5800761486457812	HYC85_007230	Transaldolase	GO:0005975,GO:0006098,GO:0005737,GO:0004801	carbohydrate metabolic process|pentose-phosphate shunt|cytoplasm|transaldolase activity	ko01200,ko00030,ko01230	Carbon metabolism|Pentose phosphate pathway|Biosynthesis of amino acids	KOG2772	[G]	Transaldolase	Carbohydrate transport and metabolism
A0A7J7HTI4	HYC85_008825	A0A7J7HTI4;A0A4S4CYQ4;A0A4S4DGE2;A0A7J7GE41	A0A7J7HTI4;A0A4S4CYQ4	tr|A0A7J7HTI4|A0A7J7HTI4_CAMSI Carboxypeptidase OS=Camellia sinensis OX=4442 GN=HYC85_008825 PE=3 SV=1;tr|A0A4S4CYQ4|A0A4S4CYQ4_CAMSI Carboxypeptidase OS=Camellia sinensis var. sinensis OX=542762 GN=TEA_017065 PE=3 SV=1	9	5	24.5	60.867	-2.61978	-2.14397	-1.91214	-1.03131	-0.785591	-1.70238	0.0377599	0.465412	-1.052201454769061	0.4822317498072667	HYC85_008825	Carboxypeptidase	GO:0005576,GO:0004185	extracellular region|serine-type carboxypeptidase activity			KOG1282	[OE]	Serine carboxypeptidases (lysosomal cathepsin A)	Posttranslational modification, protein turnover, chaperones |Amino acid transport and metabolism
A0A7J7I611	HYC85_000787	A0A7J7I611	A0A7J7I611	tr|A0A7J7I611|A0A7J7I611_CAMSI C2 domain-containing protein OS=Camellia sinensis OX=4442 GN=HYC85_000787 PE=4 SV=1	4	4	25.8	17.959	-0.483952	-0.368498	-0.780886	0.00849559	0.249087	0.621422	0.0180245	0.291694	-0.837446802873604	0.5596330990300804	HYC85_000787	C2 domain-containing protein					KOG1030	[R]	Predicted Ca2+-dependent phospholipid-binding protein	General function prediction only
A0A7J7I9I0	HYC85_002385	A0A7J7I9I0	A0A7J7I9I0	tr|A0A7J7I9I0|A0A7J7I9I0_CAMSI Uncharacterized protein OS=Camellia sinensis OX=4442 GN=HYC85_002385 PE=4 SV=1	3	2	8	52.635				-1.93626	-1.88201	-2.40999	1.57598e-05	0.00177328	0	0	HYC85_002385	Uncharacterized protein	GO:0003723	RNA binding	ko03015	mRNA surveillance pathway	KOG0118	[R]	FOG: RRM domain	General function prediction only
A0A8F1BBR1	UFGT14	A0A8F1BBR1;A0A4S4DRZ1	A0A8F1BBR1;A0A4S4DRZ1	tr|A0A8F1BBR1|A0A8F1BBR1_9ERIC Glycosyltransferase OS=Camellia nitidissima OX=147926 GN=UFGT14 PE=2 SV=1;tr|A0A4S4DRZ1|A0A4S4DRZ1_CAMSI Glycosyltransferase OS=Camellia sinensis var. sinensis OX=542762 GN=TEA_006746 PE=3 SV=1	2	2	5.2	49.407				-2.53532	-2.14927	-2.83725	4.81594e-05	0.00281609	0	0	UFGT14	Glycosyltransferase					KOG1192	[GC]	UDP-glucuronosyl and UDP-glucosyl transferase	Carbohydrate transport and metabolism |Energy production and conversion
W6ACL7	HYC85_011867	W6ACL7;A0A7J7HD78;A0A4P9I901;A0A4V1HAD1;A0A4P9I988;A0A4P9I948;A0A4P9I8V1;A0A4P9I8R2;A0A4P9I8Q7;A0A4P9I8Q3;A0A4P9I959;A0A4P9I8U3	W6ACL7;A0A7J7HD78;A0A4P9I901;A0A4V1HAD1;A0A4P9I988;A0A4P9I948;A0A4P9I8V1;A0A4P9I8R2;A0A4P9I8Q7;A0A4P9I8Q3;A0A4P9I959;A0A4P9I8U3	tr|W6ACL7|W6ACL7_9ERIC Glutathione transferase OS=Camellia japonica OX=4443 PE=2 SV=1;tr|A0A7J7HD78|A0A7J7HD78_CAMSI Glutathione transferase OS=Camellia sinensis OX=4442 GN=HYC85_011867 PE=4 SV=1;tr|A0A4P9I901|A0A4P9I901_9ERIC Glutathione transferase OS=Ca	8	5	30.5	25.757	2.41228	2.38741	1.17644	3.24286	3.59373	3.50712	0.02592	0.371431	-1.455861241334213	0.3645374042905198		Glutathione transferase	GO:0006749,GO:0004364	glutathione metabolic process|glutathione transferase activity	ko00982,ko00480,ko00980	Drug metabolism - cytochrome P450|Glutathione metabolism|Metabolism of xenobiotics by cytochrome P450	KOG0406	[O]	Glutathione S-transferase	Posttranslational modification, protein turnover, chaperones
A0A068EKJ0	HYC85_030432	A0A068EKJ0;A0A7J7G2E3;A0A858CAN9;E2S097	A0A068EKJ0;A0A7J7G2E3;A0A858CAN9	tr|A0A068EKJ0|A0A068EKJ0_9ERIC Glutamine synthetase OS=Camellia oleifera OX=385388 PE=2 SV=1;tr|A0A7J7G2E3|A0A7J7G2E3_CAMSI Glutamine synthetase OS=Camellia sinensis OX=4442 GN=HYC85_030432 PE=3 SV=1;tr|A0A858CAN9|A0A858CAN9_CAMSI Glutamine synthetase OS=C	18	2	56.7	39.2	4.61479	4.30254	5.05353	3.94382	3.94186	3.20351	0.0432225	0.500428	0.9605571532136228	1.94606129753853		Glutamine synthetase	GO:0006542,GO:0005524,GO:0004356	glutamine biosynthetic process|ATP binding|glutamate-ammonia ligase activity	ko00910,ko00630,ko02020,ko01230,ko00250,ko00220	Nitrogen metabolism|Glyoxylate and dicarboxylate metabolism|Two-component system|Biosynthesis of amino acids|Alanine, aspartate and glutamate metabolism|Arginine biosynthesis	KOG0683	[E]	Glutamine synthetase	Amino acid transport and metabolism
A0A077D9L4		A0A077D9L4	A0A077D9L4	tr|A0A077D9L4|A0A077D9L4_9ERIC Fatty acid hydroperoxide lyase OS=Camellia oleifera OX=385388 PE=2 SV=1	18	2	38.9	54.857	1.03918	-0.655566	-0.191721	-1.87817	-1.93436	-2.40486	0.015971	0.268719	2.1364294400836	4.396725427621628		Fatty acid hydroperoxide lyase	GO:0020037,GO:0005506,GO:0016829,GO:0004497,GO:0016705	heme binding|iron ion binding|lyase activity|monooxygenase activity|oxidoreductase activity, acting on paired donors, with incorporation or reduction of molecular oxygen	ko00592	alpha-Linolenic acid metabolism
A0A0M4P3X0		A0A0M4P3X0	A0A0M4P3X0	tr|A0A0M4P3X0|A0A0M4P3X0_CAMSI Cytochrome b5 OS=Camellia sinensis var. sinensis OX=542762 PE=2 SV=1	4	4	50	14.757	0.157932	0.393146	1.10666	-0.254664	-0.597981	-0.379887	0.0333337	0.436219	0.9634237852466382	1.949931961499274		Cytochrome b5	GO:0016021,GO:0020037,GO:0046872,GO:0016491	integral component of membrane|heme binding|metal ion binding|oxidoreductase activity			KOG0537	[C]	Cytochrome b5	Energy production and conversion
A0A193CDH5	PAP18	A0A193CDH5	A0A193CDH5	tr|A0A193CDH5|A0A193CDH5_9ERIC Purple acid phosphatase OS=Camellia oleifera OX=385388 GN=PAP18 PE=2 SV=1	9	3	27.9	49.004	-2.20025	-1.85149	0.22652				0.00282307	0.0687921	inf	inf	PAP18	Purple acid phosphatase	GO:0003993,GO:0046872	acid phosphatase activity|metal ion binding			KOG1378	[G]	Purple acid phosphatase	Carbohydrate transport and metabolism
Q6DV45	F3H	Q6DV45;A0A220XI22;F1CJI9;A0A7M3UQF5;H9AZQ8;D2KY89;D2KY88	Q6DV45;A0A220XI22;F1CJI9;A0A7M3UQF5;H9AZQ8	tr|Q6DV45|Q6DV45_CAMSI Flavanone 3-hydroxylase OS=Camellia sinensis OX=4442 GN=F3H PE=2 SV=1;tr|A0A220XI22|A0A220XI22_CAMSI Flavanone 3-hydroxylase OS=Camellia sinensis OX=4442 PE=2 SV=1;tr|F1CJI9|F1CJI9_9ERIC Flavanone 3-hydroxylase OS=Camellia nitidissim	7	5	29.3	41.464	-1.15964	-0.633202	1.25449				0.00117432	0.0311196	inf	inf	F3H	Flavanone 3-hydroxylase	GO:1901576,GO:0046872,GO:0016705	organic substance biosynthetic process|metal ion binding|oxidoreductase activity, acting on paired donors, with incorporation or reduction of molecular oxygen	ko00941	Flavonoid biosynthesis	KOG0143	[QR]	Iron/ascorbate family oxidoreductases	Secondary metabolites biosynthesis, transport and catabolism |General function prediction only
A0A286QXX5	CHIb	A0A286QXX5;A0A7J7I408;A0A2K9R8V1;A0A2K9RAI2;A0A2K9RA86;A0A2K9RAP8;A0A2K9RA97;A0A2K9RAH8;A0A2K9RA87;A0A2K9R8V2;A0A2K9R8U1;A0A4S4DRD8;A0A4S4E031	A0A286QXX5;A0A7J7I408;A0A2K9R8V1;A0A2K9RAI2;A0A2K9RA86	tr|A0A286QXX5|A0A286QXX5_CAMSI Chalcone-flavonone isomerase family protein OS=Camellia sinensis OX=4442 GN=CHIb PE=2 SV=1;tr|A0A7J7I408|A0A7J7I408_CAMSI Chalcone-flavonone isomerase family protein OS=Camellia sinensis OX=4442 GN=HYC85_000949 PE=3 SV=1;tr|A	7	7	53.6	23.245	-0.00178205	0.370373	1.10846	-1.73647	-1.78174	-1.09926	0.00669699	0.14057	2.031508755828069	4.088321793385796	CHIb	Chalcone-flavonone isomerase family protein	GO:0016872	intramolecular lyase activity
A0A7J7H0W6	HYC85_016881	A0A7J7H0W6;A0A4S4EQ78;A0A2H4X357;A0A7J7HJB9	A0A7J7H0W6;A0A4S4EQ78;A0A2H4X357	tr|A0A7J7H0W6|A0A7J7H0W6_CAMSI Protein kinase domain-containing protein OS=Camellia sinensis OX=4442 GN=HYC85_016881 PE=3 SV=1;tr|A0A4S4EQ78|A0A4S4EQ78_CAMSI Protein kinase domain-containing protein OS=Camellia sinensis var. sinensis OX=542762 GN=TEA_02236	4	3	17.9	30.348	-1.28696	-1.21075	-1.06836	-2.0894	-1.87356	-2.48184	0.00712425	0.144266	0.9595728835319466	1.944734062172396	HYC85_016881	Protein kinase domain-containing protein	GO:0005524,GO:0004674	ATP binding|protein serine/threonine kinase activity			KOG0581	[T]	Mitogen-activated protein kinase kinase (MAP2K)	Signal transduction mechanisms
A0A4S4EAD7	TEA_011692	A0A4S4EAD7;A0A385NHC2;A0A7J7FZV0;A0A4S4DHG6;A0A7J7H1A7;A0A4S4DZS8	A0A4S4EAD7;A0A385NHC2;A0A7J7FZV0;A0A4S4DHG6;A0A7J7H1A7;A0A4S4DZS8	tr|A0A4S4EAD7|A0A4S4EAD7_CAMSI UDP-glucose 6-dehydrogenase OS=Camellia sinensis var. sinensis OX=542762 GN=TEA_011692 PE=3 SV=1;tr|A0A385NHC2|A0A385NHC2_CAMSI UDP-glucose 6-dehydrogenase OS=Camellia sinensis OX=4442 GN=HYC85_004771 PE=2 SV=1;tr|A0A7J7FZV0|	5	3	12.7	52.995	-1.07092	-1.30139	0.169131	-3.40879	-1.75143	-2.88488	0.0436694	0.500428	1.947308762060117	3.856544510860441	TEA_011692	UDP-glucose 6-dehydrogenase	GO:0006065,GO:0051287,GO:0003979	UDP-glucuronate biosynthetic process|NAD binding|UDP-glucose 6-dehydrogenase activity	ko00040,ko00520,ko00053,ko00500	Pentose and glucuronate interconversions|Amino sugar and nucleotide sugar metabolism|Ascorbate and aldarate metabolism|Starch and sucrose metabolism	KOG2666	[GT]	UDP-glucose/GDP-mannose dehydrogenase	Carbohydrate transport and metabolism |Signal transduction mechanisms
A0A481Y6T5	ANR2	A0A481Y6T5;H9LAI7;D5LMJ0;A0A4S4EWX7;Q6DV46;F4YFD2;A0A3S8Q0P6	A0A481Y6T5;H9LAI7;D5LMJ0;A0A4S4EWX7;Q6DV46;F4YFD2;A0A3S8Q0P6	tr|A0A481Y6T5|A0A481Y6T5_9ERIC Anthocyanidin reductase OS=Camellia oleifera OX=385388 GN=ANR2 PE=2 SV=1;tr|H9LAI7|H9LAI7_CAMSI Anthocyanidin reductase 2 OS=Camellia sinensis OX=4442 PE=2 SV=1;tr|D5LMJ0|D5LMJ0_CAMSI Anthocyanidin reductase OS=Camellia sinen	9	9	32.3	36.202	0.262218	-0.0703267	-0.243476	-0.568083	-0.466157	-0.522348	0.029483	0.400667	0.5016679797925809	1.415849558698745	ANR2	Anthocyanidin reductase	GO:0016491	oxidoreductase activity	ko00941	Flavonoid biosynthesis	KOG1502	[V]	Flavonol reductase/cinnamoyl-CoA reductase	Defense mechanisms
A0A6N0C6H2	DFR	A0A6N0C6H2;Q9S787;Q6DT40;Q672G0;H9AZQ7;A0A8A5LGE3;A0A8A5L9W1;A0A7J7I2E8;A0A4D6NYW1;D2KY90	A0A6N0C6H2;Q9S787;Q6DT40;Q672G0;H9AZQ7;A0A8A5LGE3;A0A8A5L9W1;A0A7J7I2E8;A0A4D6NYW1;D2KY90	tr|A0A6N0C6H2|A0A6N0C6H2_9ERIC Dihydroflavonol 4-reductase (Fragment) OS=Camellia nitidissima OX=147926 GN=DFR PE=2 SV=1;tr|Q9S787|Q9S787_CAMSI Alcohol dehydrogenase 6 OS=Camellia sinensis OX=4442 GN=dfr PE=2 SV=1;tr|Q6DT40|Q6DT40_CAMSI Dihydroflavonol 4-r	3	3	9.9	38.162	-1.75264	-2.37252	-0.528581				0.000988337	0.0275694	inf	inf	DFR	Dihydroflavonol 4-reductase (Fragment)	GO:0016021,GO:0003824	integral component of membrane|catalytic activity	ko00941	Flavonoid biosynthesis	KOG1502	[V]	Flavonol reductase/cinnamoyl-CoA reductase	Defense mechanisms
A0A4S4CW07	TEA_018406	A0A4S4CW07;D3GDK9;A0A7J7H9C9;A0A4S4DQQ3;A0A4S4DBF7	A0A4S4CW07;D3GDK9;A0A7J7H9C9;A0A4S4DQQ3	tr|A0A4S4CW07|A0A4S4CW07_CAMSI TPT domain-containing protein OS=Camellia sinensis var. sinensis OX=542762 GN=TEA_018406 PE=4 SV=1;tr|D3GDK9|D3GDK9_CAMSI Putative glucose-6-phosphate/phosphate translocator OS=Camellia sinensis OX=4442 PE=2 SV=1;tr|A0A7J7H9C	3	3	12.5	29.638	-1.58153	-1.15433	-1.53012	-3.43005	-3.09045	-3.75717	0.0010361	0.0285265	2.003897919335586	4.010821940137783	TEA_018406	TPT domain-containing protein	GO:0016021	integral component of membrane			KOG1441	[GE]	Glucose-6-phosphate/phosphate and phosphoenolpyruvate/phosphate antiporter	Carbohydrate transport and metabolism |Amino acid transport and metabolism
A0A4S4CXP6	TEA_029805	A0A4S4CXP6;A0A2I6RLH8	A0A4S4CXP6	tr|A0A4S4CXP6|A0A4S4CXP6_CAMSI Uncharacterized protein OS=Camellia sinensis var. sinensis OX=542762 GN=TEA_029805 PE=4 SV=1	7	1	39.9	28.467	1.45409	2.1094	3.26286	1.18835	0.248934	0.153467	0.0488254	0.528112	1.745202887884612	3.352419960247945	TEA_029805	Uncharacterized protein	GO:0005975,GO:0016998,GO:0006032,GO:0006952,GO:0004568	carbohydrate metabolic process|cell wall macromolecule catabolic process|chitin catabolic process|defense response|chitinase activity	ko00520	Amino sugar and nucleotide sugar metabolism	KOG4742	[R]	Predicted chitinase	General function prediction only
A0A4S4CY84	TEA_021360	A0A4S4CY84;A0A7J7HYD1	A0A4S4CY84;A0A7J7HYD1	tr|A0A4S4CY84|A0A4S4CY84_CAMSI Carbonic anhydrase OS=Camellia sinensis var. sinensis OX=542762 GN=TEA_021360 PE=3 SV=1;tr|A0A7J7HYD1|A0A7J7HYD1_CAMSI Carbonic anhydrase OS=Camellia sinensis OX=4442 GN=HYC85_004730 PE=3 SV=1	11	6	41.8	25.945	3.90035	3.60548	3.61927	2.43203	2.12152	2.41701	0.000577529	0.017005	1.384844811900348	2.611438651330164	TEA_021360	Carbonic anhydrase	GO:0015976,GO:0004089,GO:0008270	carbon utilization|carbonate dehydratase activity|zinc ion binding	ko00910	Nitrogen metabolism	KOG1578	[P]	Predicted carbonic anhydrase involved in protection against oxidative damage	Inorganic ion transport and metabolism
A0A7J7GH36	HYC85_021247	A0A7J7GH36;A0A4S4CZ99;A0A7J7GYU7	A0A7J7GH36;A0A4S4CZ99;A0A7J7GYU7	tr|A0A7J7GH36|A0A7J7GH36_CAMSI Uncharacterized protein OS=Camellia sinensis OX=4442 GN=HYC85_021247 PE=3 SV=1;tr|A0A4S4CZ99|A0A4S4CZ99_CAMSI Uncharacterized protein OS=Camellia sinensis var. sinensis OX=542762 GN=TEA_024916 PE=3 SV=1;tr|A0A7J7GYU7|A0A7J7GY	3	2	12	36.022	-2.98449	-3.47022	-2.91362				5.90025e-05	0.00315339	inf	inf	HYC85_021247	Uncharacterized protein	GO:0009165,GO:0000287,GO:0004749	nucleotide biosynthetic process|magnesium ion binding|ribose phosphate diphosphokinase activity			KOG1448	[FE]	Ribose-phosphate pyrophosphokinase	Nucleotide transport and metabolism |Amino acid transport and metabolism
A0A4S4D1D9	TEA_024518	A0A4S4D1D9;A0A7J7G0B0	A0A4S4D1D9;A0A7J7G0B0	tr|A0A4S4D1D9|A0A4S4D1D9_CAMSI Uncharacterized protein OS=Camellia sinensis var. sinensis OX=542762 GN=TEA_024518 PE=3 SV=1;tr|A0A7J7G0B0|A0A7J7G0B0_CAMSI Uncharacterized protein OS=Camellia sinensis OX=4442 GN=HYC85_028865 PE=3 SV=1	6	4	20.9	39.452	-2.00348	-1.66589	-1.19299	-2.52671	-2.99786	-3.23369	0.0143876	0.247981	1.298636196576897	2.459962284272919	TEA_024518	Uncharacterized protein	GO:1990547,GO:0016021,GO:0005315	mitochondrial phosphate ion transmembrane transport|integral component of membrane|inorganic phosphate transmembrane transporter activity			KOG0767	[C]	Mitochondrial phosphate carrier protein	Energy production and conversion
A0A4S4D214	TEA_018187	A0A4S4D214;A0A7J7G9I9	A0A4S4D214	tr|A0A4S4D214|A0A4S4D214_CAMSI Uncharacterized protein OS=Camellia sinensis var. sinensis OX=542762 GN=TEA_018187 PE=3 SV=1	9	1	11.9	102.07	0.512753	0.722626	0.725269	0.128457	-0.113926	-0.139747	0.00328083	0.0747888	0.6952878259772798	1.619207442091518	TEA_018187	Uncharacterized protein	GO:0015986,GO:0000276,GO:0015078,GO:0003723	ATP synthesis coupled proton transport|mitochondrial proton-transporting ATP synthase complex, coupling factor F(o)|proton transmembrane transporter activity|RNA binding			KOG1676	[A]	K-homology type RNA binding proteins	RNA processing and modification
A0A4S4DAB7	TEA_025500	A0A4S4DAB7	A0A4S4DAB7	tr|A0A4S4DAB7|A0A4S4DAB7_CAMSI 14_3_3 domain-containing protein OS=Camellia sinensis var. sinensis OX=542762 GN=TEA_025500 PE=3 SV=1	12	3	53.6	29.413	1.09775	1.07956	1.04431	0.546784	0.860756	0.823976	0.0302311	0.403365	0.3300343287361367	1.257043285343332	TEA_025500	14_3_3 domain-containing protein			ko04011,ko04391,ko04114,ko04110,ko04390,ko04151	MAPK signaling pathway - yeast|Hippo signaling pathway - fly|Oocyte meiosis|Cell cycle|Hippo signaling pathway|PI3K-Akt signaling pathway	KOG0841	[O]	Multifunctional chaperone (14-3-3 family)	Posttranslational modification, protein turnover, chaperones
A0A7J7I055	HYC85_005019	A0A7J7I055;A0A4S4DB66;A0A7J7I7K7;A0A4S4EUW0	A0A7J7I055;A0A4S4DB66;A0A7J7I7K7;A0A4S4EUW0	tr|A0A7J7I055|A0A7J7I055_CAMSI Uncharacterized protein OS=Camellia sinensis OX=4442 GN=HYC85_005019 PE=4 SV=1;tr|A0A4S4DB66|A0A4S4DB66_CAMSI Uncharacterized protein OS=Camellia sinensis var. sinensis OX=542762 GN=TEA_005043 PE=4 SV=1;tr|A0A7J7I7K7|A0A7J7I7	9	4	47.3	23.131	-1.9048	-1.82531	-1.56377	-2.30319	-2.69809	-2.08	0.0457322	0.512975	0.5957957982215401	1.511306000073588	HYC85_005019	Uncharacterized protein	GO:0003924,GO:0005525	GTPase activity|GTP binding			KOG0094	[U]	GTPase Rab6/YPT6/Ryh1, small G protein superfamily	Intracellular trafficking, secretion, and vesicular transport
A0A4S4DBW6	TEA_017562	A0A4S4DBW6;A0A7J7HVM2	A0A4S4DBW6;A0A7J7HVM2	tr|A0A4S4DBW6|A0A4S4DBW6_CAMSI Uncharacterized protein OS=Camellia sinensis var. sinensis OX=542762 GN=TEA_017562 PE=3 SV=1;tr|A0A7J7HVM2|A0A7J7HVM2_CAMSI Uncharacterized protein OS=Camellia sinensis OX=4442 GN=HYC85_003780 PE=3 SV=1	3	3	29.4	11.929	0.958576	1.16117	1.26968	0.766598	0.918986	0.810821	0.0430482	0.500428	0.2976738928164446	1.22916099596136	TEA_017562	Uncharacterized protein	GO:0006414,GO:0022626,GO:0003735	translational elongation|cytosolic ribosome|structural constituent of ribosome	ko03010	Ribosome
A0A4S4DCK2	TEA_030065	A0A4S4DCK2;A0A4S4DCJ6	A0A4S4DCK2	tr|A0A4S4DCK2|A0A4S4DCK2_CAMSI Glutathione transferase OS=Camellia sinensis var. sinensis OX=542762 GN=TEA_030065 PE=4 SV=1	6	1	24.3	34.5	1.13474	0.856021	1.58296	-0.404834	-0.91697	0.267124	0.0186406	0.299379	1.542800320666949	2.913594937467265	TEA_030065	Glutathione transferase	GO:0006749,GO:0004364	glutathione metabolic process|glutathione transferase activity	ko00982,ko00480,ko00980	Drug metabolism - cytochrome P450|Glutathione metabolism|Metabolism of xenobiotics by cytochrome P450	KOG0406	[O]	Glutathione S-transferase	Posttranslational modification, protein turnover, chaperones
A0A4S4DCM0	TEA_007498	A0A4S4DCM0;A0A7J7HJB7	A0A4S4DCM0;A0A7J7HJB7	tr|A0A4S4DCM0|A0A4S4DCM0_CAMSI 4-coumarate--CoA ligase OS=Camellia sinensis var. sinensis OX=542762 GN=TEA_007498 PE=3 SV=1;tr|A0A7J7HJB7|A0A7J7HJB7_CAMSI 4-coumarate--CoA ligase OS=Camellia sinensis OX=4442 GN=HYC85_010609 PE=3 SV=1	10	10	25.2	53.638	-3.40331	-4.47803	-4.8447				0.010056	0.193079	inf	inf	TEA_007498	4-coumarate--CoA ligase	GO:0009698,GO:0016207	phenylpropanoid metabolic process|4-coumarate-CoA ligase activity			KOG1176	[I]	Acyl-CoA synthetase	Lipid transport and metabolism
A0A4S4DDR6	TEA_030058	A0A4S4DDR6;A0A4S4DLJ8;A0A4S4DLH3;A0A4S4DCI7	A0A4S4DDR6;A0A4S4DLJ8	tr|A0A4S4DDR6|A0A4S4DDR6_CAMSI Glutathione transferase OS=Camellia sinensis var. sinensis OX=542762 GN=TEA_030058 PE=4 SV=1;tr|A0A4S4DLJ8|A0A4S4DLJ8_CAMSI GST N-terminal domain-containing protein OS=Camellia sinensis var. sinensis OX=542762 GN=TEA_005385 P	7	4	24.2	29.698	1.96201	1.94973	1.79121	1.26913	0.422928	0.087716	0.0212875	0.326484	1.307727488531893	2.475512936494966	TEA_030058	Glutathione transferase	GO:0006749,GO:0004364	glutathione metabolic process|glutathione transferase activity	ko00982,ko00480,ko00980	Drug metabolism - cytochrome P450|Glutathione metabolism|Metabolism of xenobiotics by cytochrome P450	KOG0406	[O]	Glutathione S-transferase	Posttranslational modification, protein turnover, chaperones
A0A4S4DDW2	TEA_006903	A0A4S4DDW2;A0A7J7H1Y7	A0A4S4DDW2;A0A7J7H1Y7	tr|A0A4S4DDW2|A0A4S4DDW2_CAMSI Uncharacterized protein OS=Camellia sinensis var. sinensis OX=542762 GN=TEA_006903 PE=4 SV=1;tr|A0A7J7H1Y7|A0A7J7H1Y7_CAMSI Uncharacterized protein OS=Camellia sinensis OX=4442 GN=HYC85_016823 PE=4 SV=1	2	2	7	33.767	0.536364	0.626258	0.223197	-0.166275	-0.215757	-0.689808	0.0166608	0.275944	0.8192196302902122	1.764451323166136	TEA_006903	Uncharacterized protein	GO:0016021	integral component of membrane
A0A4S4DF73	TEA_015169	A0A4S4DF73;A0A4S4F1G9	A0A4S4DF73	tr|A0A4S4DF73|A0A4S4DF73_CAMSI 14_3_3 domain-containing protein OS=Camellia sinensis var. sinensis OX=542762 GN=TEA_015169 PE=3 SV=1	16	7	37.4	52.112	2.78239	2.70105	2.74184	2.53793	2.4941	2.37788	0.00694602	0.142967	0.2717876967473618	1.207302914854444	TEA_015169	14_3_3 domain-containing protein			ko04011,ko04391,ko04114,ko04110,ko04390,ko04151	MAPK signaling pathway - yeast|Hippo signaling pathway - fly|Oocyte meiosis|Cell cycle|Hippo signaling pathway|PI3K-Akt signaling pathway	KOG0841	[O]	Multifunctional chaperone (14-3-3 family)	Posttranslational modification, protein turnover, chaperones
A0A7J7H0N1	HYC85_016293	A0A7J7H0N1;A0A4S4DHP1;A0A4S4D6I0;A0A4S4DBL9	A0A7J7H0N1;A0A4S4DHP1	tr|A0A7J7H0N1|A0A7J7H0N1_CAMSI Cysteine synthase OS=Camellia sinensis OX=4442 GN=HYC85_016293 PE=3 SV=1;tr|A0A4S4DHP1|A0A4S4DHP1_CAMSI Cysteine synthase OS=Camellia sinensis var. sinensis OX=542762 GN=TEA_021155 PE=3 SV=1	16	9	71.8	35.405	3.27801	3.46045	3.93415	3.07221	2.99942	2.86649	0.047543	0.524449	0.5781652063633125	1.492949334608075	HYC85_016293	Cysteine synthase	GO:0006535,GO:0004124	cysteine biosynthetic process from serine|cysteine synthase activity	ko01200,ko01230,ko00270,ko00920	Carbon metabolism|Biosynthesis of amino acids|Cysteine and methionine metabolism|Sulfur metabolism	KOG1252	[E]	Cystathionine beta-synthase and related enzymes	Amino acid transport and metabolism
A0A4S4DKC0	TEA_011349	A0A4S4DKC0	A0A4S4DKC0	tr|A0A4S4DKC0|A0A4S4DKC0_CAMSI Uncharacterized protein OS=Camellia sinensis var. sinensis OX=542762 GN=TEA_011349 PE=4 SV=1	5	2	20.8	27.802	-1.67572	-0.370039	0.923538				0.00145438	0.037601	inf	inf	TEA_011349	Uncharacterized protein
A0A4S4DL00	TEA_022942	A0A4S4DL00;A0A7J7GZW3;A0A7J7GYH4;A0A7J7H027;A0A4S4EI00	A0A4S4DL00;A0A7J7GZW3	tr|A0A4S4DL00|A0A4S4DL00_CAMSI Phosphomannomutase OS=Camellia sinensis var. sinensis OX=542762 GN=TEA_022942 PE=3 SV=1;tr|A0A7J7GZW3|A0A7J7GZW3_CAMSI Phosphomannomutase OS=Camellia sinensis OX=4442 GN=HYC85_016530 PE=3 SV=1	6	2	33.6	24.463	-1.37892	-1.98893	-1.55945				1.43621e-05	0.00177328	inf	inf	TEA_022942	Phosphomannomutase	GO:0009298,GO:0005737,GO:0004615	GDP-mannose biosynthetic process|cytoplasm|phosphomannomutase activity	ko00520,ko00051	Amino sugar and nucleotide sugar metabolism|Fructose and mannose metabolism	KOG3189	[I]	Phosphomannomutase	Lipid transport and metabolism
A0A4S4DQE9	TEA_010822	A0A4S4DQE9	A0A4S4DQE9	tr|A0A4S4DQE9|A0A4S4DQE9_CAMSI AD domain-containing protein OS=Camellia sinensis var. sinensis OX=542762 GN=TEA_010822 PE=3 SV=1	2	1	18.9	16.419	-2.03195	-2.47026	-1.87057				2.14802e-05	0.00195886	inf	inf	TEA_010822	AD domain-containing protein					KOG4401	[S]	Uncharacterized conserved protein	Function unknown
A0A7J7G4U9	HYC85_026868	A0A7J7G4U9;A0A4S4DS08	A0A7J7G4U9;A0A4S4DS08	tr|A0A7J7G4U9|A0A7J7G4U9_CAMSI Uncharacterized protein OS=Camellia sinensis OX=4442 GN=HYC85_026868 PE=4 SV=1;tr|A0A4S4DS08|A0A4S4DS08_CAMSI Uncharacterized protein OS=Camellia sinensis var. sinensis OX=542762 GN=TEA_011101 PE=4 SV=1	6	4	23.4	27.341	-1.77164	-2.71152	-0.994873	-3.02979	-3.81933	-3.85565	0.0367471	0.464518	1.742245525791255	3.345554916179685	HYC85_026868	Uncharacterized protein					KOG2914	[R]	Predicted haloacid-halidohydrolase and related hydrolases	General function prediction only
A0A7J7HZ85	HYC85_005337	A0A7J7HZ85;A0A4S4DTD9;A0A4S4DZJ9;A0A4S4DHQ3;A0A7J7GLC9;A0A7J7GMV3;A0A7J7GKF0;A0A4S4DVI0	A0A7J7HZ85;A0A4S4DTD9;A0A4S4DZJ9;A0A4S4DHQ3;A0A7J7GLC9;A0A7J7GMV3;A0A7J7GKF0;A0A4S4DVI0	tr|A0A7J7HZ85|A0A7J7HZ85_CAMSI t-SNARE coiled-coil homology domain-containing protein OS=Camellia sinensis OX=4442 GN=HYC85_005337 PE=4 SV=1;tr|A0A4S4DTD9|A0A4S4DTD9_CAMSI t-SNARE coiled-coil homology domain-containing protein OS=Camellia sinensis var. sin	2	2	8.3	26.777	-1.94653	-2.03768	-2.62348				4.53039e-05	0.00281609	inf	inf	HYC85_005337	t-SNARE coiled-coil homology domain-containing protein	GO:0015031	protein transport	ko04130	SNARE interactions in vesicular transport
A0A7J7FT86	HYC85_027756	A0A7J7FT86;A0A4S4DX91	A0A7J7FT86;A0A4S4DX91	tr|A0A7J7FT86|A0A7J7FT86_CAMSI Uncharacterized protein OS=Camellia sinensis OX=4442 GN=HYC85_027756 PE=4 SV=1;tr|A0A4S4DX91|A0A4S4DX91_CAMSI Uncharacterized protein OS=Camellia sinensis var. sinensis OX=542762 GN=TEA_020053 PE=4 SV=1	2	2	8.4	27.672	-1.45234	-1.04201	-0.693816	-2.67951	-2.06977	-1.78677	0.0311832	0.410611	1.115962186774049	2.167395125235019	HYC85_027756	Uncharacterized protein	GO:0005759	mitochondrial matrix			KOG2536	[C]	MAM33, mitochondrial matrix glycoprotein	Energy production and conversion
A0A7J7H5W2	HYC85_013191	A0A7J7H5W2;A0A4S4E148	A0A7J7H5W2;A0A4S4E148	tr|A0A7J7H5W2|A0A7J7H5W2_CAMSI AB hydrolase-1 domain-containing protein OS=Camellia sinensis OX=4442 GN=HYC85_013191 PE=4 SV=1;tr|A0A4S4E148|A0A4S4E148_CAMSI AB hydrolase-1 domain-containing protein OS=Camellia sinensis var. sinensis OX=542762 GN=TEA_01787	3	3	8.9	35.663	-2.39422	-3.231	-3.10545				0.000218533	0.00759493	inf	inf	HYC85_013191	AB hydrolase-1 domain-containing protein	GO:0003824	catalytic activity			KOG4178	[I]	Soluble epoxide hydrolase	Lipid transport and metabolism
A0A7J7H276	HYC85_016915	A0A7J7H276;A0A4S4E1M8;A0A7J7GWL8;A0A4S4DAS1	A0A7J7H276;A0A4S4E1M8;A0A7J7GWL8;A0A4S4DAS1	tr|A0A7J7H276|A0A7J7H276_CAMSI High-affinity nitrate transporter OS=Camellia sinensis OX=4442 GN=HYC85_016915 PE=3 SV=1;tr|A0A4S4E1M8|A0A4S4E1M8_CAMSI High-affinity nitrate transporter OS=Camellia sinensis var. sinensis OX=542762 GN=TEA_006548 PE=3 SV=1;tr	2	2	12.6	22.788	-3.62171	-3.00042	-3.04352				0.000114525	0.00485585	inf	inf	HYC85_016915	High-affinity nitrate transporter	GO:0042128,GO:0015706,GO:0010167,GO:0016021,GO:0005886	nitrate assimilation|nitrate transport|response to nitrate|integral component of membrane|plasma membrane
A0A4S4E2V9	TEA_003605	A0A4S4E2V9;A0A7J7H9A4;A0A7J7HVD4;A0A7J7GJP6;A0A4V3WQC0	A0A4S4E2V9;A0A7J7H9A4;A0A7J7HVD4	tr|A0A4S4E2V9|A0A4S4E2V9_CAMSI GOLD domain-containing protein OS=Camellia sinensis var. sinensis OX=542762 GN=TEA_003605 PE=3 SV=1;tr|A0A7J7H9A4|A0A7J7H9A4_CAMSI GOLD domain-containing protein OS=Camellia sinensis OX=4442 GN=HYC85_015074 PE=4 SV=1;tr|A0A7J	3	2	7.5	64.544	-2.95771	-3.05407	-2.2085				0.000198469	0.00713144	inf	inf	TEA_003605	GOLD domain-containing protein	GO:0016021	integral component of membrane			KOG1692	[U]	Putative cargo transport protein EMP24 (p24 protein family)	Intracellular trafficking, secretion, and vesicular transport
A0A4S4E7I1	TEA_011516	A0A4S4E7I1;A0A7J7GRS8	A0A4S4E7I1;A0A7J7GRS8	tr|A0A4S4E7I1|A0A4S4E7I1_CAMSI Uncharacterized protein OS=Camellia sinensis var. sinensis OX=542762 GN=TEA_011516 PE=4 SV=1;tr|A0A7J7GRS8|A0A7J7GRS8_CAMSI Uncharacterized protein OS=Camellia sinensis OX=4442 GN=HYC85_019776 PE=4 SV=1	3	3	14.8	29.529	-0.817872	-1.52366	-1.20914				1.58926e-05	0.00177328	inf	inf	TEA_011516	Uncharacterized protein	GO:0016021	integral component of membrane
A0A7J7GXF3	HYC85_015690	A0A7J7GXF3;A0A4S4EAT0	A0A7J7GXF3;A0A4S4EAT0	tr|A0A7J7GXF3|A0A7J7GXF3_CAMSI Acid phosphatase OS=Camellia sinensis OX=4442 GN=HYC85_015690 PE=3 SV=1;tr|A0A4S4EAT0|A0A4S4EAT0_CAMSI Purple acid phosphatase OS=Camellia sinensis var. sinensis OX=542762 GN=TEA_029228 PE=3 SV=1	3	2	11.1	35.674	-3.60631	-3.1011	-1.76558				0.00343669	0.0774916	inf	inf	HYC85_015690	Acid phosphatase	GO:0016021,GO:0003993	integral component of membrane|acid phosphatase activity			KOG2679	[O]	Purple (tartrate-resistant) acid phosphatase	Posttranslational modification, protein turnover, chaperones
A0A4S4EDV1	TEA_025265	A0A4S4EDV1;A0A4S4E2A2	A0A4S4EDV1;A0A4S4E2A2	tr|A0A4S4EDV1|A0A4S4EDV1_CAMSI PDZ domain-containing protein OS=Camellia sinensis var. sinensis OX=542762 GN=TEA_025265 PE=3 SV=1;tr|A0A4S4E2A2|A0A4S4E2A2_CAMSI Uncharacterized protein OS=Camellia sinensis var. sinensis OX=542762 GN=TEA_028531 PE=4 SV=1	2	2	10.2	25.491	-2.48906	-2.00354	-1.78933				3.70169e-05	0.00245237	inf	inf	TEA_025265	PDZ domain-containing protein	GO:0070682	proteasome regulatory particle assembly			KOG3129	[O]	26S proteasome regulatory complex, subunit PSMD9	Posttranslational modification, protein turnover, chaperones
A0A4S4EEN6	TEA_019656	A0A4S4EEN6	A0A4S4EEN6	tr|A0A4S4EEN6|A0A4S4EEN6_CAMSI Glucose-1-phosphate adenylyltransferase OS=Camellia sinensis var. sinensis OX=542762 GN=TEA_019656 PE=3 SV=1	2	2	6.3	58.663	-3.01575	-2.52501	-2.3203				6.26878e-05	0.00324142	inf	inf	TEA_019656	Glucose-1-phosphate adenylyltransferase	GO:0005978,GO:0019252,GO:0009507,GO:0005524,GO:0008878	glycogen biosynthetic process|starch biosynthetic process|chloroplast|ATP binding|glucose-1-phosphate adenylyltransferase activity	ko00520,ko00500	Amino sugar and nucleotide sugar metabolism|Starch and sucrose metabolism	KOG1322	[M]	GDP-mannose pyrophosphorylase/mannose-1-phosphate guanylyltransferase	Cell wall/membrane/envelope biogenesis
A0A4S4EGL2	TEA_009148	A0A4S4EGL2	A0A4S4EGL2	tr|A0A4S4EGL2|A0A4S4EGL2_CAMSI Diaminopimelate epimerase OS=Camellia sinensis var. sinensis OX=542762 GN=TEA_009148 PE=3 SV=1	5	1	4	158.65	-0.725267	-1.10388	-0.7498	-1.37155	-1.19303	-1.40189	0.0289096	0.397976	0.4625106537240933	1.377937692405188	TEA_009148	Diaminopimelate epimerase	GO:0009089,GO:0007018,GO:0005737,GO:0005524,GO:0008837,GO:0008017,GO:0003777	lysine biosynthetic process via diaminopimelate|microtubule-based movement|cytoplasm|ATP binding|diaminopimelate epimerase activity|microtubule binding|microtubule motor activity			KOG0243	[Z]	Kinesin-like protein	Cytoskeleton
F4YFC7	TEA_020915	F4YFC7;A0A4S4EHV0	F4YFC7;A0A4S4EHV0	tr|F4YFC7|F4YFC7_CAMSI Trafficking protein OS=Camellia sinensis OX=4442 PE=2 SV=1;tr|A0A4S4EHV0|A0A4S4EHV0_CAMSI Uncharacterized protein OS=Camellia sinensis var. sinensis OX=542762 GN=TEA_020915 PE=3 SV=1	2	2	14.3	19.633	-2.80958	-2.86619	-2.57608				2.53254e-06	0.000766996	inf	inf		Trafficking protein	GO:0048193,GO:0043087	Golgi vesicle transport|regulation of GTPase activity			KOG3316	[U]	Transport protein particle (TRAPP) complex subunit	Intracellular trafficking, secretion, and vesicular transport
A0A7J7GE34	HYC85_025204	A0A7J7GE34;A0A4S4EI80;A0A4V6RYL1	A0A7J7GE34;A0A4S4EI80;A0A4V6RYL1	tr|A0A7J7GE34|A0A7J7GE34_CAMSI MaoC-like domain-containing protein OS=Camellia sinensis OX=4442 GN=HYC85_025204 PE=4 SV=1;tr|A0A4S4EI80|A0A4S4EI80_CAMSI MaoC-like domain-containing protein OS=Camellia sinensis var. sinensis OX=542762 GN=TEA_009868 PE=4 SV=	2	2	12.4	27.964	-1.55762	-1.17653	-0.777661				2.32316e-05	0.00196686	inf	inf	HYC85_025204	MaoC-like domain-containing protein					KOG1206	[I]	Peroxisomal multifunctional beta-oxidation protein and related enzymes	Lipid transport and metabolism
A0A4S4EJL0	TEA_026985	A0A4S4EJL0	A0A4S4EJL0	tr|A0A4S4EJL0|A0A4S4EJL0_CAMSI Glucose-6-phosphate 1-dehydrogenase OS=Camellia sinensis var. sinensis OX=542762 GN=TEA_026985 PE=3 SV=1	3	3	6.8	79.212	-1.94159	-3.4217	-3.88267				0.00578167	0.125073	inf	inf	TEA_026985	Glucose-6-phosphate 1-dehydrogenase	GO:0006006,GO:0006098,GO:0004345,GO:0050661	glucose metabolic process|pentose-phosphate shunt|glucose-6-phosphate dehydrogenase activity|NADP binding	ko01200,ko00480,ko00030	Carbon metabolism|Glutathione metabolism|Pentose phosphate pathway	KOG0563	[G]	Glucose-6-phosphate 1-dehydrogenase	Carbohydrate transport and metabolism
A0A7J7HZV7	HYC85_005152	A0A7J7HZV7;A0A4S4EKN8	A0A7J7HZV7;A0A4S4EKN8	tr|A0A7J7HZV7|A0A7J7HZV7_CAMSI Uncharacterized protein OS=Camellia sinensis OX=4442 GN=HYC85_005152 PE=4 SV=1;tr|A0A4S4EKN8|A0A4S4EKN8_CAMSI Uncharacterized protein OS=Camellia sinensis var. sinensis OX=542762 GN=TEA_005870 PE=4 SV=1	4	4	26.9	16.392	0.609433	-0.135902	0.168519	-0.67667	-0.765276	-0.463646	0.0222208	0.335927	0.8492134938541933	1.801518533481433	HYC85_005152	Uncharacterized protein	GO:0016021	integral component of membrane	ko00982,ko00480,ko00980	Drug metabolism - cytochrome P450|Glutathione metabolism|Metabolism of xenobiotics by cytochrome P450
A0A4S4ELL4	TEA_013208	A0A4S4ELL4;A0A7J7GCM5	A0A4S4ELL4;A0A7J7GCM5	tr|A0A4S4ELL4|A0A4S4ELL4_CAMSI Uncharacterized protein OS=Camellia sinensis var. sinensis OX=542762 GN=TEA_013208 PE=3 SV=1;tr|A0A7J7GCM5|A0A7J7GCM5_CAMSI Uncharacterized protein OS=Camellia sinensis OX=4442 GN=HYC85_024650 PE=3 SV=1	11	3	51.5	32.164	1.55452	1.55832	1.76532	1.28885	1.23336	1.3585	0.0133056	0.239049	0.3324847103759021	1.259180156291778	TEA_013208	Uncharacterized protein	GO:0016021	integral component of membrane			KOG0759	[C]	Mitochondrial oxoglutarate/malate carrier proteins	Energy production and conversion
A0A4S4EMY3	TEA_006816	A0A4S4EMY3;A0A7J7GW79;A0A7J7GEK8	A0A4S4EMY3;A0A7J7GW79	tr|A0A4S4EMY3|A0A4S4EMY3_CAMSI Glycine cleavage system H protein OS=Camellia sinensis var. sinensis OX=542762 GN=TEA_006816 PE=3 SV=1;tr|A0A7J7GW79|A0A7J7GW79_CAMSI Glycine cleavage system H protein OS=Camellia sinensis OX=4442 GN=HYC85_018987 PE=3 SV=1	3	2	18.8	16.799	-1.60119	-1.71323	-1.19241				7.47962e-06	0.00144153	inf	inf	TEA_006816	Glycine cleavage system H protein	GO:0019464,GO:0005960,GO:0005739	glycine decarboxylation via glycine cleavage system|glycine cleavage complex|mitochondrion	ko00260,ko00630	Glycine, serine and threonine metabolism|Glyoxylate and dicarboxylate metabolism	KOG3373	[E]	Glycine cleavage system H protein (lipoate-binding)	Amino acid transport and metabolism
A0A4S4EN59	TEA_001638	A0A4S4EN59	A0A4S4EN59	tr|A0A4S4EN59|A0A4S4EN59_CAMSI Uncharacterized protein OS=Camellia sinensis var. sinensis OX=542762 GN=TEA_001638 PE=4 SV=1	4	2	11.8	56.883	-1.69955	-1.98951	-2.46757				4.8572e-05	0.00281609	inf	inf	TEA_001638	Uncharacterized protein
A0A4S4ESF9	TEA_008313	A0A4S4ESF9	A0A4S4ESF9	tr|A0A4S4ESF9|A0A4S4ESF9_CAMSI Uncharacterized protein OS=Camellia sinensis var. sinensis OX=542762 GN=TEA_008313 PE=3 SV=1	6	4	17.4	43.487	0.4618	0.434798	1.3195				1.79105e-05	0.00180811	inf	inf	TEA_008313	Uncharacterized protein	GO:0005975,GO:0004553	carbohydrate metabolic process|hydrolase activity, hydrolyzing O-glycosyl compounds
A0A4S4EUG2	TEA_005193	A0A4S4EUG2	A0A4S4EUG2	tr|A0A4S4EUG2|A0A4S4EUG2_CAMSI Aspartate aminotransferase OS=Camellia sinensis var. sinensis OX=542762 GN=TEA_005193 PE=3 SV=1	5	5	20.7	39.567	-2.40246	-2.96594	-2.48624				3.29521e-05	0.0022535	inf	inf	TEA_005193	Aspartate aminotransferase	GO:0006520,GO:1901566,GO:0004069,GO:0030170	cellular amino acid metabolic process|organonitrogen compound biosynthetic process|L-aspartate:2-oxoglutarate aminotransferase activity|pyridoxal phosphate binding	ko00710,ko00400,ko00950,ko00350,ko01200,ko00330,ko01210,ko01230,ko00250,ko00220,ko00960,ko00270,ko00360	Carbon fixation in photosynthetic organisms|Phenylalanine, tyrosine and tryptophan biosynthesis|Isoquinoline alkaloid biosynthesis|Tyrosine metabolism|Carbon metabolism|Arginine and proline metabolism|2-Oxocarboxylic acid metabolism|Biosynthesis of amino acids|Alanine, aspartate and glutamate metabolism|Arginine biosynthesis|Tropane, piperidine and pyridine alkaloid biosynthesis|Cysteine and meth…	KOG1411	[E]	Aspartate aminotransferase/Glutamic oxaloacetic transaminase AAT1/GOT2	Amino acid transport and metabolism
A0A4S4F398	TEA_012962	A0A4S4F398;A0A4S4EXU0	A0A4S4F398;A0A4S4EXU0	tr|A0A4S4F398|A0A4S4F398_CAMSI Uncharacterized protein OS=Camellia sinensis var. sinensis OX=542762 GN=TEA_012962 PE=4 SV=1;tr|A0A4S4EXU0|A0A4S4EXU0_CAMSI Uncharacterized protein OS=Camellia sinensis var. sinensis OX=542762 GN=TEA_026897 PE=4 SV=1	4	3	8.6	73.594	-0.638943	-1.04378	-0.686943				1.8149e-06	0.000741836	inf	inf	TEA_012962	Uncharacterized protein	GO:0016021,GO:0005524,GO:0004674	integral component of membrane|ATP binding|protein serine/threonine kinase activity
A0A7J7HIG5	HYC85_009718	A0A7J7HIG5;A0A4S4EYT2;A0A7J7HQJ8;A0A4S4DCI0	A0A7J7HIG5;A0A4S4EYT2;A0A7J7HQJ8;A0A4S4DCI0	tr|A0A7J7HIG5|A0A7J7HIG5_CAMSI C2 domain-containing protein OS=Camellia sinensis OX=4442 GN=HYC85_009718 PE=4 SV=1;tr|A0A4S4EYT2|A0A4S4EYT2_CAMSI C2 domain-containing protein OS=Camellia sinensis var. sinensis OX=542762 GN=TEA_023191 PE=4 SV=1;tr|A0A7J7HQJ	2	2	9.9	27.832	0.331488	-0.438525	-0.466078				2.07962e-05	0.00195886	inf	inf	HYC85_009718	C2 domain-containing protein					KOG1030	[R]	Predicted Ca2+-dependent phospholipid-binding protein	General function prediction only
A0A4S4F2H6	TEA_019916	A0A4S4F2H6	A0A4S4F2H6	tr|A0A4S4F2H6|A0A4S4F2H6_CAMSI Uncharacterized protein OS=Camellia sinensis var. sinensis OX=542762 GN=TEA_019916 PE=3 SV=1	3	1	26.4	15.238	-3.82378	-2.91186	-3.60114				0.000531713	0.0161033	inf	inf	TEA_019916	Uncharacterized protein	GO:0015979,GO:0009535,GO:0016021,GO:0009538	photosynthesis|chloroplast thylakoid membrane|integral component of membrane|photosystem I reaction center	ko00195	Photosynthesis
A0A7J7HSU7	HYC85_008451	A0A7J7HSU7;A0A4V3WJG9;A0A4S4ERL8;A0A7J7I9V0;A0A7J7HFU6;A0A4S4EXM9	A0A7J7HSU7;A0A4V3WJG9	tr|A0A7J7HSU7|A0A7J7HSU7_CAMSI Uncharacterized protein OS=Camellia sinensis OX=4442 GN=HYC85_008451 PE=3 SV=1;tr|A0A4V3WJG9|A0A4V3WJG9_CAMSI Uncharacterized protein OS=Camellia sinensis var. sinensis OX=542762 GN=TEA_021286 PE=3 SV=1	5	4	21.3	48.495	3.43116	3.31922	3.15238	1.99077	2.45284	2.95275	0.0446745	0.50647	0.8354662902431613	1.784433688474817	HYC85_008451	Uncharacterized protein	GO:0008234	cysteine-type peptidase activity			KOG1543	[O]	Cysteine proteinase Cathepsin L	Posttranslational modification, protein turnover, chaperones
A0A4V3WJW0	TEA_005991	A0A4V3WJW0	A0A4V3WJW0	tr|A0A4V3WJW0|A0A4V3WJW0_CAMSI TauD domain-containing protein OS=Camellia sinensis var. sinensis OX=542762 GN=TEA_005991 PE=4 SV=1	4	3	13.6	37.006	-2.38365	-2.94311	-3.26438				0.000197101	0.00713144	inf	inf	TEA_005991	TauD domain-containing protein	GO:0016491	oxidoreductase activity
A0A4V6RYN2	TEA_027572	A0A4V6RYN2	A0A4V6RYN2	tr|A0A4V6RYN2|A0A4V6RYN2_CAMSI Uncharacterized protein OS=Camellia sinensis var. sinensis OX=542762 GN=TEA_027572 PE=4 SV=1	3	3	11.3	29.851	-2.89117	-2.02088	-2.607				0.000130349	0.00522915	inf	inf	TEA_027572	Uncharacterized protein
A0A4V6RYQ6	TEA_007977	A0A4V6RYQ6	A0A4V6RYQ6	tr|A0A4V6RYQ6|A0A4V6RYQ6_CAMSI Uncharacterized protein OS=Camellia sinensis var. sinensis OX=542762 GN=TEA_007977 PE=4 SV=1	6	2	21.3	40.895	-0.649979	-0.623519	-1.26984				1.40716e-05	0.00177328	inf	inf	TEA_007977	Uncharacterized protein	GO:0008194	UDP-glycosyltransferase activity			KOG1192	[GC]	UDP-glucuronosyl and UDP-glucosyl transferase	Carbohydrate transport and metabolism |Energy production and conversion
A0A7J7G2P0	HYC85_030119	A0A7J7G2P0;A0A7J7G004;A0A4S4DHF7;A0A4S4DHH2;A0A4S4EAS5	A0A7J7G2P0;A0A7J7G004;A0A4S4DHF7;A0A4S4DHH2	tr|A0A7J7G2P0|A0A7J7G2P0_CAMSI Uncharacterized protein OS=Camellia sinensis OX=4442 GN=HYC85_030119 PE=3 SV=1;tr|A0A7J7G004|A0A7J7G004_CAMSI Uncharacterized protein OS=Camellia sinensis OX=4442 GN=HYC85_030120 PE=3 SV=1;tr|A0A4S4DHF7|A0A4S4DHF7_CAMSI Uncha	6	6	43.1	16.06	2.70061	2.7049	2.81629	2.46167	2.55677	2.26143	0.0297159	0.401259	0.3139738346892127	1.243127122834565	HYC85_030119	Uncharacterized protein	GO:0006412,GO:0005840,GO:0003735	translation|ribosome|structural constituent of ribosome	ko03010	Ribosome	KOG3411	[J]	40S ribosomal protein S19	Translation, ribosomal structure and biogenesis
A0A7J7G081	HYC85_029792	A0A7J7G081;A0A4S4EUL5;A0A4S4E7F4	A0A7J7G081	tr|A0A7J7G081|A0A7J7G081_CAMSI Uncharacterized protein OS=Camellia sinensis OX=4442 GN=HYC85_029792 PE=4 SV=1	7	7	24	36.192	0.63288	0.412794	0.128513	-0.497494	-0.18954	-1.02931	0.027899	0.391694	0.9635095705857104	1.950047911539373	HYC85_029792	Uncharacterized protein	GO:0016491	oxidoreductase activity			KOG0725	[R]	Reductases with broad range of substrate specificities	General function prediction only
A0A7J7G2K5	HYC85_026038	A0A7J7G2K5;A0A7J7G2F0;A0A7J7HIG6	A0A7J7G2K5	tr|A0A7J7G2K5|A0A7J7G2K5_CAMSI Uncharacterized protein OS=Camellia sinensis OX=4442 GN=HYC85_026038 PE=4 SV=1	10	10	36.9	33.424	3.78049	3.7686	3.92947	3.51358	3.56463	3.43297	0.0074534	0.149068	0.3224593268606952	1.250460362183201	HYC85_026038	Uncharacterized protein
A0A7J7G539	HYC85_026816	A0A7J7G539;A0A4V3WJL8	A0A7J7G539;A0A4V3WJL8	tr|A0A7J7G539|A0A7J7G539_CAMSI DUF3700 domain-containing protein OS=Camellia sinensis OX=4442 GN=HYC85_026816 PE=4 SV=1;tr|A0A4V3WJL8|A0A4V3WJL8_CAMSI DUF3700 domain-containing protein OS=Camellia sinensis var. sinensis OX=542762 GN=TEA_007301 PE=4 SV=1	9	9	48	27.314	-0.682072	-0.245054	0.390688	-1.43166	-1.94044	-1.77354	0.0112819	0.208143	1.536401132235388	2.900700074961609	HYC85_026816	DUF3700 domain-containing protein
A0A7J7G686	HYC85_027236	A0A7J7G686	A0A7J7G686	tr|A0A7J7G686|A0A7J7G686_CAMSI Uncharacterized protein OS=Camellia sinensis OX=4442 GN=HYC85_027236 PE=4 SV=1	9	2	18	69.974	-0.425379	-0.0445961	0.0314106	-1.2216	-0.943485	-0.827009	0.00974295	0.189496	0.8511766554606511	1.803971636382992	HYC85_027236	Uncharacterized protein	GO:0003723	RNA binding			KOG1676	[A]	K-homology type RNA binding proteins	RNA processing and modification
A0A7J7G979	HYC85_024613	A0A7J7G979;A0A4S4EKT6;A0A4S4EU37;A0A7J7FZZ1;A0A7J7GU10	A0A7J7G979;A0A4S4EKT6	tr|A0A7J7G979|A0A7J7G979_CAMSI D-3-phosphoglycerate dehydrogenase OS=Camellia sinensis OX=4442 GN=HYC85_024613 PE=3 SV=1;tr|A0A4S4EKT6|A0A4S4EKT6_CAMSI D-3-phosphoglycerate dehydrogenase OS=Camellia sinensis var. sinensis OX=542762 GN=TEA_020082 PE=3 SV=1	10	3	23.2	63.437	-3.91573	-3.64658	-3.62034				1.20301e-05	0.00177328	inf	inf	HYC85_024613	D-3-phosphoglycerate dehydrogenase	GO:0006564,GO:0009570,GO:0051287,GO:0004617	L-serine biosynthetic process|chloroplast stroma|NAD binding|phosphoglycerate dehydrogenase activity	ko00260,ko01200,ko00680,ko01230	Glycine, serine and threonine metabolism|Carbon metabolism|Methane metabolism|Biosynthesis of amino acids	KOG0068	[E]	D-3-phosphoglycerate dehydrogenase, D-isomer-specific 2-hydroxy acid dehydrogenase superfamily	Amino acid transport and metabolism
A0A7J7GB00	HYC85_025425	A0A7J7GB00;A0A7J7GBF3	A0A7J7GB00;A0A7J7GBF3	tr|A0A7J7GB00|A0A7J7GB00_CAMSI Dimerisation domain-containing protein OS=Camellia sinensis OX=4442 GN=HYC85_025425 PE=3 SV=1;tr|A0A7J7GBF3|A0A7J7GBF3_CAMSI Dimerisation domain-containing protein OS=Camellia sinensis OX=4442 GN=HYC85_025423 PE=3 SV=1	4	2	44.8	15.373	-0.447066	-0.617234	-0.911454				2.09954e-06	0.000741836	inf	inf	HYC85_025425	Dimerisation domain-containing protein	GO:0032259,GO:0008168,GO:0046983	methylation|methyltransferase activity|protein dimerization activity	ko00940	Phenylpropanoid biosynthesis	KOG3178	[R]	Hydroxyindole-O-methyltransferase and related SAM-dependent methyltransferases	General function prediction only
A0A7J7GHR0	HYC85_021456	A0A7J7GHR0	A0A7J7GHR0	tr|A0A7J7GHR0|A0A7J7GHR0_CAMSI L51_S25_CI-B8 domain-containing protein OS=Camellia sinensis OX=4442 GN=HYC85_021456 PE=3 SV=1	3	3	32.5	12.63	-2.79622	-2.49967	-1.46549				0.000593874	0.0172468	inf	inf	HYC85_021456	L51_S25_CI-B8 domain-containing protein	GO:0005743,GO:0070469	mitochondrial inner membrane|respirasome	ko00190	Oxidative phosphorylation	KOG3446	[C]	NADH:ubiquinone oxidoreductase NDUFA2/B8 subunit	Energy production and conversion
A0A7J7GJW6	HYC85_022250	A0A7J7GJW6;A0A4S4DP11	A0A7J7GJW6;A0A4S4DP11	tr|A0A7J7GJW6|A0A7J7GJW6_CAMSI GOLD domain-containing protein OS=Camellia sinensis OX=4442 GN=HYC85_022250 PE=4 SV=1;tr|A0A4S4DP11|A0A4S4DP11_CAMSI GOLD domain-containing protein OS=Camellia sinensis var. sinensis OX=542762 GN=TEA_029611 PE=4 SV=1	3	3	7.9	50.849	-3.28538	-3.96032	-3.60693				0.00017918	0.00666422	inf	inf	HYC85_022250	GOLD domain-containing protein
A0A7J7GT81	HYC85_020306	A0A7J7GT81;A0A4V3WPU5;A0A4S4E8F8;A0A4S4D969	A0A7J7GT81;A0A4V3WPU5;A0A4S4E8F8	tr|A0A7J7GT81|A0A7J7GT81_CAMSI 14_3_3 domain-containing protein OS=Camellia sinensis OX=4442 GN=HYC85_020306 PE=3 SV=1;tr|A0A4V3WPU5|A0A4V3WPU5_CAMSI 14_3_3 domain-containing protein OS=Camellia sinensis var. sinensis OX=542762 GN=TEA_030153 PE=3 SV=1;tr|A	13	10	57.7	28.613	1.21894	1.05375	1.42527	0.683642	0.57961	0.663615	0.00622602	0.131992	0.5903602374878304	1.50562265083897	HYC85_020306	14_3_3 domain-containing protein			ko04011,ko04391,ko04114,ko04110,ko04390,ko04151	MAPK signaling pathway - yeast|Hippo signaling pathway - fly|Oocyte meiosis|Cell cycle|Hippo signaling pathway|PI3K-Akt signaling pathway	KOG0841	[O]	Multifunctional chaperone (14-3-3 family)	Posttranslational modification, protein turnover, chaperones
A0A7J7GWI0	HYC85_018884	A0A7J7GWI0	A0A7J7GWI0	tr|A0A7J7GWI0|A0A7J7GWI0_CAMSI Calcyclin-binding protein OS=Camellia sinensis OX=4442 GN=HYC85_018884 PE=4 SV=1	3	3	19.3	25.213	-2.43226	-1.66148	-1.57668				9.04123e-05	0.00418726	inf	inf	HYC85_018884	Calcyclin-binding protein	GO:0005737,GO:0005634,GO:0044548,GO:0015631,GO:0031625	cytoplasm|nucleus|S100 protein binding|tubulin binding|ubiquitin protein ligase binding	ko04310	Wnt signaling pathway	KOG3260	[T]	Calcyclin-binding protein CacyBP	Signal transduction mechanisms
A0A7J7GXW4	HYC85_015850	A0A7J7GXW4;A0A4S4CW29;A0A7J7H046	A0A7J7GXW4	tr|A0A7J7GXW4|A0A7J7GXW4_CAMSI Purple acid phosphatase OS=Camellia sinensis OX=4442 GN=HYC85_015850 PE=3 SV=1	8	7	25.7	37.089	0.445265	0.237535	1.08347	-1.62945	-2.23806	-0.494506	0.0231927	0.343836	2.042760996851058	4.120333165584504	HYC85_015850	Purple acid phosphatase	GO:0003993,GO:0046872	acid phosphatase activity|metal ion binding			KOG2679	[O]	Purple (tartrate-resistant) acid phosphatase	Posttranslational modification, protein turnover, chaperones
A0A7J7H325	HYC85_017195	A0A7J7H325;A0A4S4E4K3	A0A7J7H325;A0A4S4E4K3	tr|A0A7J7H325|A0A7J7H325_CAMSI Uncharacterized protein OS=Camellia sinensis OX=4442 GN=HYC85_017195 PE=4 SV=1;tr|A0A4S4E4K3|A0A4S4E4K3_CAMSI CSD domain-containing protein OS=Camellia sinensis var. sinensis OX=542762 GN=TEA_025814 PE=4 SV=1	3	3	24.5	19.977	0.646231	0.101205	0.922051	-0.34028	-0.126902	-1.02832	0.0440155	0.501682	1.054995309781727	2.077711451920375	HYC85_017195	Uncharacterized protein	GO:0003676,GO:0008270	nucleic acid binding|zinc ion binding			KOG3070	[J]	Predicted RNA-binding protein containing PIN domain and invovled in translation or RNA processing	Translation, ribosomal structure and biogenesis
A0A7J7H4V8	HYC85_013957	A0A7J7H4V8;A0A7J7HIZ1	A0A7J7H4V8	tr|A0A7J7H4V8|A0A7J7H4V8_CAMSI GST N-terminal domain-containing protein (Fragment) OS=Camellia sinensis OX=4442 GN=HYC85_013957 PE=4 SV=1	13	11	35.6	34.168	4.80982	4.73016	4.55563	3.82279	4.18163	4.11604	0.00784931	0.155519	0.6583820263355395	1.578311564030377	HYC85_013957	GST N-terminal domain-containing protein (Fragment)	GO:0006749,GO:0004364	glutathione metabolic process|glutathione transferase activity	ko00982,ko00480,ko00980	Drug metabolism - cytochrome P450|Glutathione metabolism|Metabolism of xenobiotics by cytochrome P450	KOG0406	[O]	Glutathione S-transferase	Posttranslational modification, protein turnover, chaperones
A0A7J7H5Q8	HYC85_014257	A0A7J7H5Q8;A0A4S4DT07;A0A7J7H7T8;A0A7J7HVQ8;A0A4S4DX56;A0A7J7GXB9;A0A4S4DYD8;A0A7J7HKQ1;A0A4V3WMC2	A0A7J7H5Q8;A0A4S4DT07;A0A7J7H7T8	tr|A0A7J7H5Q8|A0A7J7H5Q8_CAMSI ADP/ATP translocase OS=Camellia sinensis OX=4442 GN=HYC85_014257 PE=3 SV=1;tr|A0A4S4DT07|A0A4S4DT07_CAMSI ADP/ATP translocase OS=Camellia sinensis var. sinensis OX=542762 GN=TEA_006219 PE=3 SV=1;tr|A0A7J7H7T8|A0A7J7H7T8_CAMSI	16	3	36.4	41.431	3.63515	3.65693	3.70797	3.39156	3.47576	3.25713	0.0122376	0.223652	0.2918695121672386	1.224225659519636	HYC85_014257	ADP/ATP translocase	GO:0140021,GO:1990544,GO:0016021,GO:0005743,GO:0005471	mitochondrial ADP transmembrane transport|mitochondrial ATP transmembrane transport|integral component of membrane|mitochondrial inner membrane|ATP:ADP antiporter activity	ko04020,ko04022	Calcium signaling pathway|cGMP-PKG signaling pathway	KOG0749	[C]	Mitochondrial ADP/ATP carrier proteins	Energy production and conversion
A0A7J7H6M6	HYC85_014599	A0A7J7H6M6;A0A7J7I5L2	A0A7J7H6M6;A0A7J7I5L2	tr|A0A7J7H6M6|A0A7J7H6M6_CAMSI Uncharacterized protein OS=Camellia sinensis OX=4442 GN=HYC85_014599 PE=4 SV=1;tr|A0A7J7I5L2|A0A7J7I5L2_CAMSI Uncharacterized protein OS=Camellia sinensis OX=4442 GN=HYC85_001408 PE=4 SV=1	5	5	14.6	48.52	0.77748	0.801503	1.27663	0.0765074	0.278233	0.0905869	0.0101093	0.193079	0.8034285009400866	1.745243696761332	HYC85_014599	Uncharacterized protein	GO:0016554	cytidine to uridine editing
A0A7J7H7U7	HYC85_014979	A0A7J7H7U7;A0A4S4ED18	A0A7J7H7U7;A0A4S4ED18	tr|A0A7J7H7U7|A0A7J7H7U7_CAMSI Uncharacterized protein OS=Camellia sinensis OX=4442 GN=HYC85_014979 PE=4 SV=1;tr|A0A4S4ED18|A0A4S4ED18_CAMSI Uncharacterized protein OS=Camellia sinensis var. sinensis OX=542762 GN=TEA_007848 PE=4 SV=1	2	2	5.9	46.28	-2.39371	-3.18612	-2.99178				0.000144985	0.00558849	inf	inf	HYC85_014979	Uncharacterized protein					KOG1546	[DO]	Metacaspase involved in regulation of apoptosis	Cell cycle control, cell division, chromosome partitioning |Posttranslational modification, protein turnover, chaperones
A0A7J7H904	HYC85_011425	A0A7J7H904;A0A4S4EFU0	A0A7J7H904;A0A4S4EFU0	tr|A0A7J7H904|A0A7J7H904_CAMSI Dihydrolipoyllysine-residue succinyltransferase OS=Camellia sinensis OX=4442 GN=HYC85_011425 PE=3 SV=1;tr|A0A4S4EFU0|A0A4S4EFU0_CAMSI Dihydrolipoyllysine-residue succinyltransferase OS=Camellia sinensis var. sinensis OX=54276	10	3	27.8	42.676	-1.59989	-1.35587	-0.72868	-2.50199	-1.81865	-2.15709	0.0460887	0.514253	0.9310974307472744	1.906725854761919	HYC85_011425	Dihydrolipoyllysine-residue succinyltransferase	GO:0033512,GO:0006099,GO:0045252,GO:0004149	L-lysine catabolic process to acetyl-CoA via saccharopine|tricarboxylic acid cycle|oxoglutarate dehydrogenase complex|dihydrolipoyllysine-residue succinyltransferase activity	ko00020,ko01200,ko00310	Citrate cycle (TCA cycle)|Carbon metabolism|Lysine degradation	KOG0559	[C]	Dihydrolipoamide succinyltransferase (2-oxoglutarate dehydrogenase, E2 subunit)	Energy production and conversion
A0A7J7HD86	HYC85_011877	A0A7J7HD86;A0A7J7HAB1	A0A7J7HD86;A0A7J7HAB1	tr|A0A7J7HD86|A0A7J7HD86_CAMSI GST C-terminal domain-containing protein OS=Camellia sinensis OX=4442 GN=HYC85_011877 PE=4 SV=1;tr|A0A7J7HAB1|A0A7J7HAB1_CAMSI GST C-terminal domain-containing protein OS=Camellia sinensis OX=4442 GN=HYC85_011876 PE=4 SV=1	4	3	19.7	13.405	-1.52495	-1.43755	-0.494298				0.000104017	0.00450034	inf	inf	HYC85_011877	GST C-terminal domain-containing protein	GO:0006749,GO:0004364	glutathione metabolic process|glutathione transferase activity	ko00982,ko00480,ko00980	Drug metabolism - cytochrome P450|Glutathione metabolism|Metabolism of xenobiotics by cytochrome P450	KOG0406	[O]	Glutathione S-transferase	Posttranslational modification, protein turnover, chaperones
A0A7J7HAV4	HYC85_011872	A0A7J7HAV4;A0A4S4EQX0	A0A7J7HAV4	tr|A0A7J7HAV4|A0A7J7HAV4_CAMSI Glutathione transferase OS=Camellia sinensis OX=4442 GN=HYC85_011872 PE=4 SV=1	9	2	30.9	25.777	2.97994	2.50533	2.80997	2.28185	1.38373	2.07634	0.0493315	0.530034	0.8511012131233671	1.803877304403993	HYC85_011872	Glutathione transferase	GO:0006749,GO:0004364	glutathione metabolic process|glutathione transferase activity	ko00982,ko00480,ko00980	Drug metabolism - cytochrome P450|Glutathione metabolism|Metabolism of xenobiotics by cytochrome P450	KOG0406	[O]	Glutathione S-transferase	Posttranslational modification, protein turnover, chaperones
A0A7J7HB73	HYC85_011868	A0A7J7HB73;A0A4S4DVH1	A0A7J7HB73;A0A4S4DVH1	tr|A0A7J7HB73|A0A7J7HB73_CAMSI GST N-terminal domain-containing protein OS=Camellia sinensis OX=4442 GN=HYC85_011868 PE=4 SV=1;tr|A0A4S4DVH1|A0A4S4DVH1_CAMSI GST N-terminal domain-containing protein OS=Camellia sinensis var. sinensis OX=542762 GN=TEA_01585	6	3	25.3	21.728	0.60107	-1.24218	-0.604733				0.000423129	0.0130005	inf	inf	HYC85_011868	GST N-terminal domain-containing protein	GO:0006749,GO:0004364	glutathione metabolic process|glutathione transferase activity	ko00982,ko00480,ko00980	Drug metabolism - cytochrome P450|Glutathione metabolism|Metabolism of xenobiotics by cytochrome P450	KOG0406	[O]	Glutathione S-transferase	Posttranslational modification, protein turnover, chaperones
A0A7J7HD03	HYC85_012816	A0A7J7HD03;A0A7J7GM15;A0A4S4ENH1	A0A7J7HD03	tr|A0A7J7HD03|A0A7J7HD03_CAMSI Usp domain-containing protein OS=Camellia sinensis OX=4442 GN=HYC85_012816 PE=4 SV=1	7	7	56.6	17.449	3.69064	3.476	3.75276	3.08249	2.85982	3.2821	0.0188178	0.299953	0.5649977002686062	1.479385151029609	HYC85_012816	Usp domain-containing protein
A0A7J7HE35	HYC85_012898	A0A7J7HE35;A0A7J7HG21	A0A7J7HE35;A0A7J7HG21	tr|A0A7J7HE35|A0A7J7HE35_CAMSI Peptidase A1 domain-containing protein OS=Camellia sinensis OX=4442 GN=HYC85_012898 PE=3 SV=1;tr|A0A7J7HG21|A0A7J7HG21_CAMSI Uncharacterized protein OS=Camellia sinensis OX=4442 GN=HYC85_012897 PE=3 SV=1	8	8	13.6	83.832	-0.993907	-1.28327	-0.56407				1.45253e-05	0.00177328	inf	inf	HYC85_012898	Peptidase A1 domain-containing protein	GO:0004190	aspartic-type endopeptidase activity			KOG1339	[O]	Aspartyl protease	Posttranslational modification, protein turnover, chaperones
A0A7J7HFS9	HYC85_009429	A0A7J7HFS9;A0A4S4EJG4;A0A4S4D6G4	A0A7J7HFS9;A0A4S4EJG4	tr|A0A7J7HFS9|A0A7J7HFS9_CAMSI Uncharacterized protein OS=Camellia sinensis OX=4442 GN=HYC85_009429 PE=3 SV=1;tr|A0A4S4EJG4|A0A4S4EJG4_CAMSI Uncharacterized protein OS=Camellia sinensis var. sinensis OX=542762 GN=TEA_006577 PE=3 SV=1	4	3	14.8	40.31	-3.25932	-3.12024	-2.32717				0.000330608	0.010461	inf	inf	HYC85_009429	Uncharacterized protein	GO:0008234	cysteine-type peptidase activity	ko04142,ko04210	Lysosome|Apoptosis	KOG1542	[O]	Cysteine proteinase Cathepsin F	Posttranslational modification, protein turnover, chaperones
A0A7J7HH57	HYC85_009711	A0A7J7HH57	A0A7J7HH57	tr|A0A7J7HH57|A0A7J7HH57_CAMSI Uncharacterized protein OS=Camellia sinensis OX=4442 GN=HYC85_009711 PE=4 SV=1	2	1	13.2	23.22	-2.68352	-2.36828	-1.32685				0.000559479	0.0167056	inf	inf	HYC85_009711	Uncharacterized protein
U5U6C1	PMM2	U5U6C1;A0A7J7HJE9;A0A4S4E4D8;A0A4V3WLF6;A0A7J7HH48;A0A4S4DGF6;A0A4S4DGE9;A0A7J7HFM7;A0A7J7GAB6;A0A7J7HH11	U5U6C1;A0A7J7HJE9;A0A4S4E4D8	tr|U5U6C1|U5U6C1_CAMSI Phosphomannomutase OS=Camellia sinensis OX=4442 GN=PMM2 PE=2 SV=1;tr|A0A7J7HJE9|A0A7J7HJE9_CAMSI Phosphomannomutase OS=Camellia sinensis OX=4442 GN=HYC85_010966 PE=3 SV=1;tr|A0A4S4E4D8|A0A4S4E4D8_CAMSI Phosphomannomutase OS=Camellia	8	4	35.7	28.299	-0.727793	-0.584336	-0.747064	-1.71486	-1.7145	-1.82499	7.24241e-05	0.00357067	1.065052753362878	2.09224638294275	PMM2	Phosphomannomutase	GO:0009298,GO:0005737,GO:0004615	GDP-mannose biosynthetic process|cytoplasm|phosphomannomutase activity	ko00520,ko00051	Amino sugar and nucleotide sugar metabolism|Fructose and mannose metabolism	KOG3189	[I]	Phosphomannomutase	Lipid transport and metabolism
A0A7J7HM01	HYC85_010952	A0A7J7HM01;A0A4S4D7M8	A0A7J7HM01;A0A4S4D7M8	tr|A0A7J7HM01|A0A7J7HM01_CAMSI GST C-terminal domain-containing protein OS=Camellia sinensis OX=4442 GN=HYC85_010952 PE=4 SV=1;tr|A0A4S4D7M8|A0A4S4D7M8_CAMSI Uncharacterized protein OS=Camellia sinensis var. sinensis OX=542762 GN=TEA_016371 PE=4 SV=1	2	2	20.6	14.591	-1.77247	-1.52547	-0.511159				0.000211211	0.00746277	inf	inf	HYC85_010952	GST C-terminal domain-containing protein					KOG0868	[O]	Glutathione S-transferase	Posttranslational modification, protein turnover, chaperones
A0A7J7HN10	HYC85_006703	A0A7J7HN10	A0A7J7HN10	tr|A0A7J7HN10|A0A7J7HN10_CAMSI GST N-terminal domain-containing protein OS=Camellia sinensis OX=4442 GN=HYC85_006703 PE=4 SV=1	10	8	43.7	24.74	1.93427	1.80228	1.80927	-0.0794635	0.11437	-0.121511	2.41219e-05	0.00196686	1.877473082518653	3.67430931580838	HYC85_006703	GST N-terminal domain-containing protein	GO:0006749,GO:0005737,GO:0045174,GO:0004364	glutathione metabolic process|cytoplasm|glutathione dehydrogenase (ascorbate) activity|glutathione transferase activity	ko00982,ko00480,ko00980	Drug metabolism - cytochrome P450|Glutathione metabolism|Metabolism of xenobiotics by cytochrome P450	KOG0406	[O]	Glutathione S-transferase	Posttranslational modification, protein turnover, chaperones
A0A7J7HX71	HYC85_004066	A0A7J7HX71;A0A4S4ERP3	A0A7J7HX71;A0A4S4ERP3	tr|A0A7J7HX71|A0A7J7HX71_CAMSI Uncharacterized protein OS=Camellia sinensis OX=4442 GN=HYC85_004066 PE=3 SV=1;tr|A0A4S4ERP3|A0A4S4ERP3_CAMSI Uncharacterized protein OS=Camellia sinensis var. sinensis OX=542762 GN=TEA_026342 PE=3 SV=1	5	2	15.1	51.88	1.78033	1.9052	2.88912	0.22835	0.381379	1.48387	0.0475339	0.524449	1.493685917192111	2.816075311683058	HYC85_004066	Uncharacterized protein	GO:0016021,GO:0008234	integral component of membrane|cysteine-type peptidase activity			KOG1543	[O]	Cysteine proteinase Cathepsin L	Posttranslational modification, protein turnover, chaperones
A0A7J7HYA8	HYC85_004642	A0A7J7HYA8	A0A7J7HYA8	tr|A0A7J7HYA8|A0A7J7HYA8_CAMSI ER membrane protein complex subunit 4 OS=Camellia sinensis OX=4442 GN=HYC85_004642 PE=3 SV=1	3	2	20.6	19.771	-0.559273	-1.03389	-0.702555	-1.48804	-1.6057	-1.76734	0.00620338	0.131992	0.8551213507526355	1.808910903331998	HYC85_004642	ER membrane protein complex subunit 4	GO:0005789,GO:0016021	endoplasmic reticulum membrane|integral component of membrane			KOG3318	[S]	Predicted membrane protein	Function unknown
A0A7J7I3F9	HYC85_005913	A0A7J7I3F9	A0A7J7I3F9	tr|A0A7J7I3F9|A0A7J7I3F9_CAMSI Glutaredoxin domain-containing protein OS=Camellia sinensis OX=4442 GN=HYC85_005913 PE=3 SV=1	5	5	50.5	11.293	3.43169	2.88394	3.28282	1.90752	1.21374	1.55556	0.00316035	0.0744438	1.640541368270116	3.11782805755746	HYC85_005913	Glutaredoxin domain-containing protein	GO:0004362,GO:0097573	glutathione-disulfide reductase (NADPH) activity|glutathione oxidoreductase activity			KOG1752	[O]	Glutaredoxin and related proteins	Posttranslational modification, protein turnover, chaperones
A0A7J7I5V3	HYC85_001095	A0A7J7I5V3;A0A4S4DB21	A0A7J7I5V3;A0A4S4DB21	tr|A0A7J7I5V3|A0A7J7I5V3_CAMSI Phosphopyruvate hydratase OS=Camellia sinensis OX=4442 GN=HYC85_001095 PE=3 SV=1;tr|A0A4S4DB21|A0A4S4DB21_CAMSI Phosphopyruvate hydratase OS=Camellia sinensis var. sinensis OX=542762 GN=TEA_028164 PE=3 SV=1	19	14	59.5	48.841	2.50686	2.21052	3.07288	1.89491	1.65752	1.16707	0.0366674	0.464518	1.023585038376607	2.032964521954666	HYC85_001095	Phosphopyruvate hydratase	GO:0006096,GO:0000015,GO:0000287,GO:0004634	glycolytic process|phosphopyruvate hydratase complex|magnesium ion binding|phosphopyruvate hydratase activity	ko04066,ko00680,ko03018,ko01200,ko01230,ko00010	HIF-1 signaling pathway|Methane metabolism|RNA degradation|Carbon metabolism|Biosynthesis of amino acids|Glycolysis / Gluconeogenesis	KOG2670	[G]	Enolase	Carbohydrate transport and metabolism
A0A7J7I819	HYC85_001497	A0A7J7I819;A0A4S4DNS8	A0A7J7I819;A0A4S4DNS8	tr|A0A7J7I819|A0A7J7I819_CAMSI PDZ domain-containing protein OS=Camellia sinensis OX=4442 GN=HYC85_001497 PE=4 SV=1;tr|A0A4S4DNS8|A0A4S4DNS8_CAMSI Hexokinase OS=Camellia sinensis var. sinensis OX=542762 GN=TEA_008420 PE=4 SV=1	3	3	12.7	41.35	3.08351	3.2808	3.35548	2.66383	2.83842	2.92313	0.0179428	0.291694	0.4314675275965185	1.348604697098842	HYC85_001497	PDZ domain-containing protein	GO:0016021	integral component of membrane
A0A7J7IAR2	HYC85_002713	A0A7J7IAR2;A0A4S4D544;A0A4V3WJK0;A0A7J7I209	A0A7J7IAR2;A0A4S4D544	tr|A0A7J7IAR2|A0A7J7IAR2_CAMSI Uncharacterized protein OS=Camellia sinensis OX=4442 GN=HYC85_002713 PE=3 SV=1;tr|A0A4S4D544|A0A4S4D544_CAMSI Uncharacterized protein OS=Camellia sinensis var. sinensis OX=542762 GN=TEA_013102 PE=3 SV=1	14	7	34.3	46.351	2.74928	3.10451	2.89393	2.61242	2.65133	2.60237	0.0478244	0.524449	0.2938673488131673	1.225922135258226	HYC85_002713	Uncharacterized protein	GO:1990547,GO:0016021,GO:0005315	mitochondrial phosphate ion transmembrane transport|integral component of membrane|inorganic phosphate transmembrane transporter activity			KOG0767	[C]	Mitochondrial phosphate carrier protein	Energy production and conversion
D3YN47	AACT	D3YN47;M4QSE1;A0A7J7I8E1;A0A4S4D9Y7;A0A4S4DPI8;A0A4S4EGD4;A0A7J7HQP6	D3YN47;M4QSE1;A0A7J7I8E1;A0A4S4D9Y7	tr|D3YN47|D3YN47_9ERIC Acetyl-CoA C-acetyltransferase protein OS=Camellia oleifera OX=385388 PE=2 SV=1;tr|M4QSE1|M4QSE1_9ERIC Acetyl-CoA C-acetyltransferase OS=Camellia chekiangoleosa OX=450940 GN=AACT PE=2 SV=1;tr|A0A7J7I8E1|A0A7J7I8E1_CAMSI Uncharacteriz	14	10	61.3	41.619	-0.361471	0.00789079	0.70351	-1.37105	-1.10496	-2.15963	0.0201715	0.314438	1.661856648761834	3.164234779657568		Acetyl-CoA C-acetyltransferase protein	GO:0016747	acyltransferase activity, transferring groups other than amino-acyl groups	ko00900,ko01200,ko00071,ko00380,ko00310,ko00072,ko00620,ko00630,ko00720,ko00280,ko02020,ko01212,ko00650,ko00640,ko00362	Terpenoid backbone biosynthesis|Carbon metabolism|Fatty acid degradation|Tryptophan metabolism|Lysine degradation|Synthesis and degradation of ketone bodies|Pyruvate metabolism|Glyoxylate and dicarboxylate metabolism|Carbon fixation pathways in prokaryotes|Valine, leucine and isoleucine degradation|Two-component system|Fatty acid metabolism|Butanoate metabolism|Propanoate metabolism|Benzoate degr…	KOG1390	[I]	Acetyl-CoA acetyltransferase	Lipid transport and metabolism
H9AZQ2	CHS3	H9AZQ2;Q84YC6	H9AZQ2	tr|H9AZQ2|H9AZQ2_9ERIC Chalcone synthase 3 OS=Camellia chekiangoleosa OX=450940 GN=CHS3 PE=2 SV=1	5	1	14.1	42.797	-1.60824	-1.43881	-0.693006				5.94978e-05	0.00315339	inf	inf	CHS3	Chalcone synthase 3	GO:0009058,GO:0016747	biosynthetic process|acyltransferase activity, transferring groups other than amino-acyl groups	ko00941	Flavonoid biosynthesis
L7YDH2		L7YDH2;M1SZT2;L7YFR8;L7Y8C4;A0A4S4ETK5	L7YDH2;M1SZT2;L7YFR8;L7Y8C4	tr|L7YDH2|L7YDH2_CAMSI Aquaporin protein 5 OS=Camellia sinensis OX=4442 PE=2 SV=1;tr|M1SZT2|M1SZT2_CAMSI Aquaporin protein AQU15 OS=Camellia sinensis OX=4442 PE=2 SV=1;tr|L7YFR8|L7YFR8_CAMSI Aquaporin protein 4 OS=Camellia sinensis OX=4442 PE=2 SV=1;tr|L7Y	5	4	31.9	30.558	0.460183	-0.571247	-0.0130237	-2.39572	-1.29368	-2.0359	0.013289	0.239049	1.867069366384259	3.647908053344326		Aquaporin protein 5	GO:0016021,GO:0015267	integral component of membrane|channel activity			KOG0223	[G]	Aquaporin (major intrinsic protein family)	Carbohydrate transport and metabolism
M9RZ20	GME	M9RZ20;A0A4S4D7A8	M9RZ20;A0A4S4D7A8	tr|M9RZ20|M9RZ20_CAMSI GDP-mannose-3,5-epimerase OS=Camellia sinensis OX=4442 GN=GME PE=2 SV=1;tr|A0A4S4D7A8|A0A4S4D7A8_CAMSI Epimerase domain-containing protein OS=Camellia sinensis var. sinensis OX=542762 GN=TEA_004887 PE=4 SV=1	10	4	35.6	42.459	-1.11262	-0.583546	-0.449562	-1.67015	-1.48675	-1.59469	0.0142587	0.247774	0.8686205493723718	1.825916193272903	GME	GDP-mannose-3',5'-epimerase	GO:0047918,GO:0051287	GDP-mannose 3,5-epimerase activity|NAD binding	ko00520,ko00053	Amino sugar and nucleotide sugar metabolism|Ascorbate and aldarate metabolism	KOG1429	[GM]	dTDP-glucose 4-6-dehydratase/UDP-glucuronic acid decarboxylase	Carbohydrate transport and metabolism |Cell wall/membrane/envelope biogenesis

## Sheet: GNR4_GNR2
Accession	Gene Name	Protein IDs	Majority protein IDs	Fasta headers	Peptides	Unique peptides	Sequence coverage [%]	Mol. weight [kDa]	GNR4-1	GNR4-2	GNR4-3	GNR2-1	GNR2-2	GNR2-3	P-value	Q-value	log2(FC)	FC	Gene_Name	Product	GO_id	GO_term	pathway	pathway_description	KOG_id	KOG_abbreviation	KOG_description	KOG_function_class
A0A4S4E704	TEA_021059	A0A4S4E704;A0A077DAS1;A0A7J7GM76;A0A4S4DKV7;A0A7J7GV78;A0A7J7GVJ7	A0A4S4E704;A0A077DAS1;A0A7J7GM76	tr|A0A4S4E704|A0A4S4E704_CAMSI Uncharacterized protein OS=Camellia sinensis var. sinensis OX=542762 GN=TEA_021059 PE=3 SV=1;tr|A0A077DAS1|A0A077DAS1_9ERIC Fatty acid beta-oxidation multifunctional protein OS=Camellia oleifera OX=385388 PE=2 SV=1;tr|A0A7J7G	7	6	11.4	79.112				-2.81117	-1.48511	-2.5362	0.000471931	0.0127592	0	0	TEA_021059	Uncharacterized protein	GO:0006635,GO:0005777,GO:0003857,GO:0008692,GO:0004165,GO:0004300,GO:0070403	fatty acid beta-oxidation|peroxisome|3-hydroxyacyl-CoA dehydrogenase activity|3-hydroxybutyryl-CoA epimerase activity|dodecenoyl-CoA delta-isomerase activity|enoyl-CoA hydratase activity|NAD+ binding	ko01212,ko00592,ko00071	Fatty acid metabolism|alpha-Linolenic acid metabolism|Fatty acid degradation	KOG1683	[I]	Hydroxyacyl-CoA dehydrogenase/enoyl-CoA hydratase	Lipid transport and metabolism
A0A7J7GRB2	HYC85_020852	A0A7J7GRB2;A0A4S4E1C2;A0A0C5DIX4	A0A7J7GRB2;A0A4S4E1C2;A0A0C5DIX4	tr|A0A7J7GRB2|A0A7J7GRB2_CAMSI Uncharacterized protein OS=Camellia sinensis OX=4442 GN=HYC85_020852 PE=3 SV=1;tr|A0A4S4E1C2|A0A4S4E1C2_CAMSI MFS domain-containing protein OS=Camellia sinensis var. sinensis OX=542762 GN=TEA_003501 PE=3 SV=1;tr|A0A0C5DIX4|A0	4	4	8.9	60.026	-3.28098	-2.52152	-2.85218	-1.33221	-2.03659	-2.23057	0.0438541	0.630511	-1.018437417907887	0.4936507356007918	HYC85_020852	Uncharacterized protein	GO:0006817,GO:0050896,GO:0016021,GO:0022857	phosphate ion transport|response to stimulus|integral component of membrane|transmembrane transporter activity			KOG0254	[R]	Predicted transporter (major facilitator superfamily)	General function prediction only
A0A0U2KQ26	LACS9	A0A0U2KQ26;A0A7J7GNL3	A0A0U2KQ26;A0A7J7GNL3	tr|A0A0U2KQ26|A0A0U2KQ26_9ERIC 4-coumarate--CoA ligase OS=Camellia oleifera OX=385388 GN=LACS9 PE=2 SV=1;tr|A0A7J7GNL3|A0A7J7GNL3_CAMSI 4-coumarate--CoA ligase OS=Camellia sinensis OX=4442 GN=HYC85_020021 PE=4 SV=1	7	7	12.6	76.91				-3.51068	-1.61549	-2.79589	0.00220135	0.0543082	0	0	LACS9	4-coumarate--CoA ligase	GO:0009698,GO:0016207	phenylpropanoid metabolic process|4-coumarate-CoA ligase activity	ko00071,ko00061,ko04146,ko02024,ko01212	Fatty acid degradation|Fatty acid biosynthesis|Peroxisome|Quorum sensing|Fatty acid metabolism	KOG1180	[I]	Acyl-CoA synthetase	Lipid transport and metabolism
A0A1B1FKG3		A0A1B1FKG3;A0A5B8HUH4;A0A3G3IRH4;A0A1Y0K2D5;A0A4S4F0Q2;A0A7J7FPH3;A0A1Y0K2E2;A0A5B8IFR5;A0A3G3IRH6;A0A1Y0K2E3;A0A7J7GBF9;A0A7J7FPR6;A0A7J7FQF8;A0A1Y0K2E0	A0A1B1FKG3;A0A5B8HUH4;A0A3G3IRH4;A0A1Y0K2D5;A0A4S4F0Q2;A0A7J7FPH3	tr|A0A1B1FKG3|A0A1B1FKG3_CAMSI Beta-glucosidase-like protein 2 (Fragment) OS=Camellia sinensis OX=4442 PE=2 SV=1;tr|A0A5B8HUH4|A0A5B8HUH4_CAMSI Beta-glucosidase-2 OS=Camellia sinensis var. sinensis OX=542762 PE=2 SV=1;tr|A0A3G3IRH4|A0A3G3IRH4_CAMSI Beta-gl	5	3	13.4	45.475				-1.37485	-0.236417	-2.33252	0.00101987	0.0263587	0	0		Beta-glucosidase-like protein 2 (Fragment)	GO:0005975,GO:0005576,GO:0004553	carbohydrate metabolic process|extracellular region|hydrolase activity, hydrolyzing O-glycosyl compounds	ko00940,ko00460,ko00500	Phenylpropanoid biosynthesis|Cyanoamino acid metabolism|Starch and sucrose metabolism
A0A1Y0K2D0	GH1BG4	A0A1Y0K2D0;A0A7J7I2N3;A0A4S4DRL6	A0A1Y0K2D0;A0A7J7I2N3;A0A4S4DRL6	tr|A0A1Y0K2D0|A0A1Y0K2D0_CAMSI Beta-glucosidase OS=Camellia sinensis OX=4442 GN=GH1BG4 PE=2 SV=1;tr|A0A7J7I2N3|A0A7J7I2N3_CAMSI Uncharacterized protein OS=Camellia sinensis OX=4442 GN=HYC85_000489 PE=3 SV=1;tr|A0A4S4DRL6|A0A4S4DRL6_CAMSI Uncharacterized pr	2	2	4.8	57.31				-2.14939	-1.27244	-2.19122	0.000101942	0.00430327	0	0	GH1BG4	Beta-glucosidase	GO:0030245,GO:0008422,GO:0102483	cellulose catabolic process|beta-glucosidase activity|scopolin beta-glucosidase activity	ko00940,ko00460,ko00500	Phenylpropanoid biosynthesis|Cyanoamino acid metabolism|Starch and sucrose metabolism	KOG0626	[G]	Beta-glucosidase, lactase phlorizinhydrolase, and related proteins	Carbohydrate transport and metabolism
A0A4S4DNR9	TEA_017226	A0A4S4DNR9;A0A223HEC5;A0A3G3IRG9	A0A4S4DNR9;A0A223HEC5;A0A3G3IRG9	tr|A0A4S4DNR9|A0A4S4DNR9_CAMSI Uncharacterized protein OS=Camellia sinensis var. sinensis OX=542762 GN=TEA_017226 PE=3 SV=1;tr|A0A223HEC5|A0A223HEC5_CAMSI Geranylgeranyl diphosphate synthase OS=Camellia sinensis OX=4442 GN=GGPS4 PE=2 SV=1;tr|A0A3G3IRG9|A0A	2	2	8.8	37.221				-1.8892	-2.92787	-2.91438	0.000335853	0.00991446	0	0	TEA_017226	Uncharacterized protein	GO:0008299,GO:0016740	isoprenoid biosynthetic process|transferase activity	ko00900	Terpenoid backbone biosynthesis	KOG0776	[H]	Geranylgeranyl pyrophosphate synthase/Polyprenyl synthetase	Coenzyme transport and metabolism
A0A2H4X2V9	PYL8	A0A2H4X2V9;A0A4S4DER4;A0A7J7H4T2;A0A4S4DQV6;A0A7J7HKY2;A0A4S4F268	A0A2H4X2V9;A0A4S4DER4;A0A7J7H4T2;A0A4S4DQV6	tr|A0A2H4X2V9|A0A2H4X2V9_CAMSI Pyrabactin resistance-like 8 protein OS=Camellia sinensis OX=4442 GN=PYL8 PE=2 SV=1;tr|A0A4S4DER4|A0A4S4DER4_CAMSI Uncharacterized protein OS=Camellia sinensis var. sinensis OX=542762 GN=TEA_026036 PE=3 SV=1;tr|A0A7J7H4T2|A0A	4	3	25.4	20.916				-2.46443	-1.73299	-2.33708	4.35803e-05	0.00278273	0	0	PYL8	Pyrabactin resistance-like 8 protein	GO:0009738,GO:0005737,GO:0005886,GO:0004864	abscisic acid-activated signaling pathway|cytoplasm|plasma membrane|protein phosphatase inhibitor activity	ko04075	Plant hormone signal transduction
A0A2S1WCF8	TEA_025577	A0A2S1WCF8;A0A4S4DDL4;A0A4S4DDN7;A0A4S4D507;A0A5Q2USW0;A0A4S4D227;A0A7J7FUC3	A0A2S1WCF8;A0A4S4DDL4;A0A4S4DDN7;A0A4S4D507;A0A5Q2USW0	tr|A0A2S1WCF8|A0A2S1WCF8_CAMSI 1-phenyethanol synthase 1 OS=Camellia sinensis OX=4442 PE=2 SV=1;tr|A0A4S4DDL4|A0A4S4DDL4_CAMSI Epimerase domain-containing protein OS=Camellia sinensis var. sinensis OX=542762 GN=TEA_025577 PE=4 SV=1;tr|A0A4S4DDN7|A0A4S4DDN7	8	4	26.4	35.802	-0.806147	-1.14573	-0.854853	0.140983	0.123818	-0.116748	0.00186401	0.0465145	-0.9849280171904231	0.5052509319488172		1-phenyethanol synthase 1	GO:0003824	catalytic activity			KOG1502	[V]	Flavonol reductase/cinnamoyl-CoA reductase	Defense mechanisms
A0A4P8GJS7	KPI2	A0A4P8GJS7;A0A7J7GE04;A0A7J7GAE6	A0A4P8GJS7;A0A7J7GE04;A0A7J7GAE6	tr|A0A4P8GJS7|A0A4P8GJS7_CAMSI Kunitz protease inhibitor OS=Camellia sinensis var. sinensis OX=542762 GN=KPI2 PE=2 SV=1;tr|A0A7J7GE04|A0A7J7GE04_CAMSI Uncharacterized protein OS=Camellia sinensis OX=4442 GN=HYC85_025062 PE=3 SV=1;tr|A0A7J7GAE6|A0A7J7GAE6_C	5	5	29.8	22.592				-2.12999	-0.843777	-4.06507	0.0113203	0.240945	0	0	KPI2	Kunitz protease inhibitor	GO:0004866	endopeptidase inhibitor activity
A0A4S4CXP5	TEA_013478	A0A4S4CXP5;A0A7J7H678	A0A4S4CXP5;A0A7J7H678	tr|A0A4S4CXP5|A0A4S4CXP5_CAMSI Uncharacterized protein OS=Camellia sinensis var. sinensis OX=542762 GN=TEA_013478 PE=4 SV=1;tr|A0A7J7H678|A0A7J7H678_CAMSI Uncharacterized protein OS=Camellia sinensis OX=4442 GN=HYC85_014437 PE=4 SV=1	6	6	15	67.079				-3.03687	-1.15838	-2.33552	0.0013913	0.0355353	0	0	TEA_013478	Uncharacterized protein
A0A4S4CZQ5	TEA_003317	A0A4S4CZQ5	A0A4S4CZQ5	tr|A0A4S4CZQ5|A0A4S4CZQ5_CAMSI GOLD domain-containing protein OS=Camellia sinensis var. sinensis OX=542762 GN=TEA_003317 PE=3 SV=1	2	2	7.9	36.664				-2.48357	-2.26152	-1.7882	2.98273e-05	0.00258355	0	0	TEA_003317	GOLD domain-containing protein	GO:0016021	integral component of membrane			KOG1692	[U]	Putative cargo transport protein EMP24 (p24 protein family)	Intracellular trafficking, secretion, and vesicular transport
A0A4S4D2L4	TEA_002525	A0A4S4D2L4	A0A4S4D2L4	tr|A0A4S4D2L4|A0A4S4D2L4_CAMSI Uncharacterized protein OS=Camellia sinensis var. sinensis OX=542762 GN=TEA_002525 PE=4 SV=1	12	12	43.9	35.671				-3.25981	-2.76732	-1.43242	0.00181534	0.0458267	0	0	TEA_002525	Uncharacterized protein	GO:0005544,GO:0005509	calcium-dependent phospholipid binding|calcium ion binding			KOG0819	[U]	Annexin	Intracellular trafficking, secretion, and vesicular transport
A0A4S4D435	TEA_001900	A0A4S4D435;A0A7J7FQX2	A0A4S4D435	tr|A0A4S4D435|A0A4S4D435_CAMSI Glucose-1-phosphate adenylyltransferase OS=Camellia sinensis var. sinensis OX=542762 GN=TEA_001900 PE=3 SV=1	20	4	29.4	100.89	1.63614	1.44019	1.39912	1.96054	2.01649	1.69886	0.0306527	0.519898	-0.4001458877383548	0.7577816512311929	TEA_001900	Glucose-1-phosphate adenylyltransferase	GO:0005978,GO:0019252,GO:0055085,GO:0009507,GO:0016021,GO:0005524,GO:0043169,GO:0008878	glycogen biosynthetic process|starch biosynthetic process|transmembrane transport|chloroplast|integral component of membrane|ATP binding|cation binding|glucose-1-phosphate adenylyltransferase activity	ko00520,ko00500	Amino sugar and nucleotide sugar metabolism|Starch and sucrose metabolism	KOG1322	[M]	GDP-mannose pyrophosphorylase/mannose-1-phosphate guanylyltransferase	Cell wall/membrane/envelope biogenesis
A0A7J7HG29	HYC85_009519	A0A7J7HG29;A0A4S4EP98;A0A4S4D4N2;A0A7J7H266;A0A7J7GQX0;A0A4S4D8L7;A0A4S4E4T8;A0A4S4D8K6	A0A7J7HG29;A0A4S4EP98;A0A4S4D4N2	tr|A0A7J7HG29|A0A7J7HG29_CAMSI Protein kinase domain-containing protein OS=Camellia sinensis OX=4442 GN=HYC85_009519 PE=3 SV=1;tr|A0A4S4EP98|A0A4S4EP98_CAMSI Protein kinase domain-containing protein OS=Camellia sinensis var. sinensis OX=542762 GN=TEA_01945	4	4	11.3	58.01				-3.42343	-2.58123	-3.48854	0.000334207	0.00991446	0	0	HYC85_009519	Protein kinase domain-containing protein	GO:0009742,GO:0005886,GO:0005524,GO:0004672	brassinosteroid mediated signaling pathway|plasma membrane|ATP binding|protein kinase activity	ko04075	Plant hormone signal transduction
A0A7J7GCY3	HYC85_024774	A0A7J7GCY3;A0A4S4D5N8	A0A7J7GCY3;A0A4S4D5N8	tr|A0A7J7GCY3|A0A7J7GCY3_CAMSI Glutathione transferase OS=Camellia sinensis OX=4442 GN=HYC85_024774 PE=3 SV=1;tr|A0A4S4D5N8|A0A4S4D5N8_CAMSI Glutathione transferase OS=Camellia sinensis var. sinensis OX=542762 GN=TEA_010066 PE=3 SV=1	3	3	10.7	24.232	2.57676	2.2041	2.85922	3.4961	3.13513	4.02864	0.0351415	0.556877	-1.006596148047855	0.497719167361342	HYC85_024774	Glutathione transferase	GO:0006749,GO:0009407,GO:0004364	glutathione metabolic process|toxin catabolic process|glutathione transferase activity	ko00982,ko00480,ko00980	Drug metabolism - cytochrome P450|Glutathione metabolism|Metabolism of xenobiotics by cytochrome P450	KOG0867	[O]	Glutathione S-transferase	Posttranslational modification, protein turnover, chaperones
A0A7J7GRC2	HYC85_020862	A0A7J7GRC2;A0A4S4D6F8	A0A7J7GRC2;A0A4S4D6F8	tr|A0A7J7GRC2|A0A7J7GRC2_CAMSI ARC6-like_IMS domain-containing protein OS=Camellia sinensis OX=4442 GN=HYC85_020862 PE=4 SV=1;tr|A0A4S4D6F8|A0A4S4D6F8_CAMSI ARC6-like_IMS domain-containing protein OS=Camellia sinensis var. sinensis OX=542762 GN=TEA_010593	2	2	3.2	89.786				-3.39014	-3.19533	-2.67417	8.9393e-05	0.00396066	0	0	HYC85_020862	ARC6-like_IMS domain-containing protein
A0A858CAD6	POD5	A0A858CAD6;A0A7J7I1G9;A0A4S4D6Z6;A0A6C0X3G5;A0A4S4D8H6;A0A7J7GH70;A0A7J7I997	A0A858CAD6;A0A7J7I1G9;A0A4S4D6Z6;A0A6C0X3G5;A0A4S4D8H6	tr|A0A858CAD6|A0A858CAD6_CAMSI Peroxidase OS=Camellia sinensis OX=4442 GN=POD5 PE=2 SV=1;tr|A0A7J7I1G9|A0A7J7I1G9_CAMSI Peroxidase OS=Camellia sinensis OX=4442 GN=HYC85_005491 PE=3 SV=1;tr|A0A4S4D6Z6|A0A4S4D6Z6_CAMSI Peroxidase OS=Camellia sinensis var. si	8	8	33.3	35.818	-1.71876	-2.70241	-2.85046	0.860624	0.510609	1.87977	0.00295636	0.0705303	-3.507547431714817	0.087927153102873	POD5	Peroxidase	GO:0042744,GO:0006979,GO:0020037,GO:0004601	hydrogen peroxide catabolic process|response to oxidative stress|heme binding|peroxidase activity	ko00940	Phenylpropanoid biosynthesis
A0A7J7HLD5	HYC85_006558	A0A7J7HLD5;A0A4S4D708;A0A4S4D700	A0A7J7HLD5;A0A4S4D708;A0A4S4D700	tr|A0A7J7HLD5|A0A7J7HLD5_CAMSI Ferritin OS=Camellia sinensis OX=4442 GN=HYC85_006558 PE=3 SV=1;tr|A0A4S4D708|A0A4S4D708_CAMSI Ferritin OS=Camellia sinensis var. sinensis OX=542762 GN=TEA_014663 PE=3 SV=1;tr|A0A4S4D700|A0A4S4D700_CAMSI Ferritin OS=Camellia	10	2	40.9	28.63	4.43663	3.6688	3.8028	4.51593	4.98779	5.4439	0.047173	0.65231	-1.013128684065133	0.4954705851727086	HYC85_006558	Ferritin	GO:0006879,GO:0006826,GO:0009507,GO:0008199,GO:0004322	cellular iron ion homeostasis|iron ion transport|chloroplast|ferric iron binding|ferroxidase activity			KOG2332	[P]	Ferritin	Inorganic ion transport and metabolism
A0A4S4D709	TEA_014660	A0A4S4D709	A0A4S4D709	tr|A0A4S4D709|A0A4S4D709_CAMSI Ferritin OS=Camellia sinensis var. sinensis OX=542762 GN=TEA_014660 PE=3 SV=1	9	1	40.7	29.763				-0.979971	-1.1245	-0.710438	1.35048e-06	0.000586377	0	0	TEA_014660	Ferritin	GO:0006879,GO:0006826,GO:0009507,GO:0008199,GO:0004322	cellular iron ion homeostasis|iron ion transport|chloroplast|ferric iron binding|ferroxidase activity			KOG2332	[P]	Ferritin	Inorganic ion transport and metabolism
A0A4S4D8A3	TEA_026770	A0A4S4D8A3	A0A4S4D8A3	tr|A0A4S4D8A3|A0A4S4D8A3_CAMSI Amine oxidase OS=Camellia sinensis var. sinensis OX=542762 GN=TEA_026770 PE=3 SV=1	15	11	21.9	74.836	1.11948	0.996138	1.06688	1.25364	1.75689	1.50627	0.0410247	0.605348	-0.4447640287515089	0.7347044771375488	TEA_026770	Amine oxidase	GO:0009308,GO:0052595,GO:0052594,GO:0005507,GO:0052596,GO:0008131,GO:0048038,GO:0052593	amine metabolic process|aliphatic-amine oxidase activity|aminoacetone:oxygen oxidoreductase(deaminating) activity|copper ion binding|phenethylamine:oxygen oxidoreductase (deaminating) activity|primary amine oxidase activity|quinone binding|tryptamine:oxygen oxidoreductase (deaminating) activity	ko00260,ko00950,ko00350,ko00410,ko00960,ko00360	Glycine, serine and threonine metabolism|Isoquinoline alkaloid biosynthesis|Tyrosine metabolism|beta-Alanine metabolism|Tropane, piperidine and pyridine alkaloid biosynthesis|Phenylalanine metabolism	KOG1186	[Q]	Copper amine oxidase	Secondary metabolites biosynthesis, transport and catabolism
A0A4S4D9M3	TEA_019887	A0A4S4D9M3	A0A4S4D9M3	tr|A0A4S4D9M3|A0A4S4D9M3_CAMSI Hydroxymethylbilane synthase OS=Camellia sinensis var. sinensis OX=542762 GN=TEA_019887 PE=3 SV=1	7	1	20	47.086	-0.992008	-0.888993	-0.590422	-0.326616	-0.192567	-0.504311	0.0326907	0.529639	-0.4826430944821613	0.7156652851553926	TEA_019887	Hydroxymethylbilane synthase	GO:0018160,GO:0006782,GO:0004418	peptidyl-pyrromethane cofactor linkage|protoporphyrinogen IX biosynthetic process|hydroxymethylbilane synthase activity	ko00860	Porphyrin and chlorophyll metabolism	KOG2892	[H]	Porphobilinogen deaminase	Coenzyme transport and metabolism
A0A4S4DA32	TEA_001785	A0A4S4DA32;A0A7J7GLZ7	A0A4S4DA32	tr|A0A4S4DA32|A0A4S4DA32_CAMSI CN hydrolase domain-containing protein OS=Camellia sinensis var. sinensis OX=542762 GN=TEA_001785 PE=4 SV=1	9	1	28.2	33.404	1.60804	1.8645	1.38125	1.95518	2.50144	2.20373	0.0460576	0.649292	-0.6021910384610105	0.6587527395222138	TEA_001785	CN hydrolase domain-containing protein	GO:0006807,GO:0016811	nitrogen compound metabolic process|hydrolase activity, acting on carbon-nitrogen (but not peptide) bonds, in linear amides	ko00250	Alanine, aspartate and glutamate metabolism	KOG0806	[E]	Carbon-nitrogen hydrolase	Amino acid transport and metabolism
B6VEG9	TEA_002450	B6VEG9;A0A4S4DBH0;Q0G879;A0A7J7G2Y9	B6VEG9;A0A4S4DBH0;Q0G879	tr|B6VEG9|B6VEG9_9ERIC Peptidyl-prolyl cis-trans isomerase OS=Camellia oleifera OX=385388 PE=2 SV=1;tr|A0A4S4DBH0|A0A4S4DBH0_CAMSI Peptidyl-prolyl cis-trans isomerase OS=Camellia sinensis var. sinensis OX=542762 GN=TEA_002450 PE=3 SV=1;tr|Q0G879|Q0G879_CAM	3	3	18.8	22.244				-1.94896	-2.14579	-2.6189	2.78809e-05	0.00258355	0	0		Peptidyl-prolyl cis-trans isomerase	GO:0006457,GO:0003755	protein folding|peptidyl-prolyl cis-trans isomerase activity			KOG0865	[O]	Cyclophilin type peptidyl-prolyl cis-trans isomerase	Posttranslational modification, protein turnover, chaperones
A0A4S4DCY4	TEA_010964	A0A4S4DCY4;A0A7J7HTX2;A0A4V3WKD1	A0A4S4DCY4;A0A7J7HTX2;A0A4V3WKD1	tr|A0A4S4DCY4|A0A4S4DCY4_CAMSI Uncharacterized protein OS=Camellia sinensis var. sinensis OX=542762 GN=TEA_010964 PE=4 SV=1;tr|A0A7J7HTX2|A0A7J7HTX2_CAMSI Uncharacterized protein OS=Camellia sinensis OX=4442 GN=HYC85_008811 PE=4 SV=1;tr|A0A4V3WKD1|A0A4V3WK	6	6	17.5	48.694				-1.70895	-1.28243	-2.42297	0.000145825	0.00545839	0	0	TEA_010964	Uncharacterized protein
A0A4S4DF30	TEA_002802	A0A4S4DF30;A0A7J7HDJ8;A0A4S4EBP2	A0A4S4DF30;A0A7J7HDJ8	tr|A0A4S4DF30|A0A4S4DF30_CAMSI Lactamase_B domain-containing protein OS=Camellia sinensis var. sinensis OX=542762 GN=TEA_002802 PE=4 SV=1;tr|A0A7J7HDJ8|A0A7J7HDJ8_CAMSI Lactamase_B domain-containing protein OS=Camellia sinensis OX=4442 GN=HYC85_012983 PE=4	6	3	40.5	24.858				-2.21445	-1.49837	-2.36246	7.37739e-05	0.00372473	0	0	TEA_002802	Lactamase_B domain-containing protein	GO:0006749,GO:0016788,GO:0050313	glutathione metabolic process|hydrolase activity, acting on ester bonds|sulfur dioxygenase activity	ko00920	Sulfur metabolism	KOG0814	[R]	Glyoxylase	General function prediction only
A0A4S4DFA8	TEA_001357	A0A4S4DFA8	A0A4S4DFA8	tr|A0A4S4DFA8|A0A4S4DFA8_CAMSI Hydroxyethylthiazole kinase OS=Camellia sinensis var. sinensis OX=542762 GN=TEA_001357 PE=3 SV=1	2	2	15.2	29.664				-2.0217	-2.4255	-0.980907	0.000400722	0.0112983	0	0	TEA_001357	Hydroxyethylthiazole kinase	GO:0009228,GO:0009229,GO:0005524,GO:0004417,GO:0046872	thiamine biosynthetic process|thiamine diphosphate biosynthetic process|ATP binding|hydroxyethylthiazole kinase activity|metal ion binding	ko00730	Thiamine metabolism
A0A4S4DI90	TEA_022083	A0A4S4DI90	A0A4S4DI90	tr|A0A4S4DI90|A0A4S4DI90_CAMSI Uncharacterized protein OS=Camellia sinensis var. sinensis OX=542762 GN=TEA_022083 PE=4 SV=1	4	4	19.6	17.922	-3.31451	-2.54319	-3.51761	-1.57135	-1.97537	-0.53047	0.0278387	0.495393	-1.766039077739259	0.2940148485949965	TEA_022083	Uncharacterized protein	GO:0009723,GO:0016747	response to ethylene|acyltransferase activity, transferring groups other than amino-acyl groups	ko00073	Cutin, suberine and wax biosynthesis
A0A4S4DIC5	TEA_004414	A0A4S4DIC5	A0A4S4DIC5	tr|A0A4S4DIC5|A0A4S4DIC5_CAMSI FHA domain-containing protein OS=Camellia sinensis var. sinensis OX=542762 GN=TEA_004414 PE=3 SV=1	2	2	1.2	196.51				-2.89865	1.77502	0.333389	0.010686	0.229697	0	0	TEA_004414	FHA domain-containing protein	GO:0006537,GO:0043531,GO:0015930	glutamate biosynthetic process|ADP binding|glutamate synthase activity			KOG0399	[E]	Glutamate synthase	Amino acid transport and metabolism
A0A4S4DJL9	TEA_026252	A0A4S4DJL9;A0A7J7HG32	A0A4S4DJL9;A0A7J7HG32	tr|A0A4S4DJL9|A0A4S4DJL9_CAMSI Uncharacterized protein OS=Camellia sinensis var. sinensis OX=542762 GN=TEA_026252 PE=4 SV=1;tr|A0A7J7HG32|A0A7J7HG32_CAMSI Uncharacterized protein OS=Camellia sinensis OX=4442 GN=HYC85_009529 PE=4 SV=1	3	3	21.7	20.364				-2.64095	-4.08315	-3.79582	0.00244081	0.0595393	0	0	TEA_026252	Uncharacterized protein
A0A7J7HX59	HYC85_004310	A0A7J7HX59;A0A4S4E9H4;A0A4S4DLM2	A0A7J7HX59;A0A4S4E9H4;A0A4S4DLM2	tr|A0A7J7HX59|A0A7J7HX59_CAMSI LEA_2 domain-containing protein OS=Camellia sinensis OX=4442 GN=HYC85_004310 PE=4 SV=1;tr|A0A4S4E9H4|A0A4S4E9H4_CAMSI LEA_2 domain-containing protein OS=Camellia sinensis var. sinensis OX=542762 GN=TEA_028851 PE=4 SV=1;tr|A0A	4	4	19.7	22.285				1.20578	1.34023	1.3652	9.69355e-09	2.10447e-05	0	0	HYC85_004310	LEA_2 domain-containing protein	GO:0016021	integral component of membrane
A0A4S4DNW6	TEA_013624	A0A4S4DNW6	A0A4S4DNW6	tr|A0A4S4DNW6|A0A4S4DNW6_CAMSI Peptidase A1 domain-containing protein OS=Camellia sinensis var. sinensis OX=542762 GN=TEA_013624 PE=3 SV=1	4	4	11.5	45.118				-2.35074	-2.50209	-1.42237	0.000197615	0.00650034	0	0	TEA_013624	Peptidase A1 domain-containing protein	GO:0004190	aspartic-type endopeptidase activity			KOG1339	[O]	Aspartyl protease	Posttranslational modification, protein turnover, chaperones
A0A4S4DQ63	TEA_013677	A0A4S4DQ63;A0A7J7I3H8	A0A4S4DQ63;A0A7J7I3H8	tr|A0A4S4DQ63|A0A4S4DQ63_CAMSI Uncharacterized protein OS=Camellia sinensis var. sinensis OX=542762 GN=TEA_013677 PE=4 SV=1;tr|A0A7J7I3H8|A0A7J7I3H8_CAMSI Uncharacterized protein OS=Camellia sinensis OX=4442 GN=HYC85_005933 PE=4 SV=1	2	2	22.3	18.033				-1.62798	-2.49596	-1.95114	6.00408e-05	0.00325871	0	0	TEA_013677	Uncharacterized protein
A0A4S4DRX4	TEA_007011	A0A4S4DRX4	A0A4S4DRX4	tr|A0A4S4DRX4|A0A4S4DRX4_CAMSI Uncharacterized protein OS=Camellia sinensis var. sinensis OX=542762 GN=TEA_007011 PE=4 SV=1	5	1	13.3	51.24	-2.74103	-2.49429	-1.87149	-1.71237	-1.00921	-1.23709	0.0339779	0.542398	-1.049378654644094	0.4831762158168421	TEA_007011	Uncharacterized protein	GO:0006749,GO:0004364,GO:0003746	glutathione metabolic process|glutathione transferase activity|translation elongation factor activity			KOG1627	[J]	Translation elongation factor EF-1 gamma	Translation, ribosomal structure and biogenesis
A0A7J7GA45	HYC85_025148	A0A7J7GA45;A0A4S4DT53;A0A4S4EP35	A0A7J7GA45;A0A4S4DT53	tr|A0A7J7GA45|A0A7J7GA45_CAMSI Uncharacterized protein OS=Camellia sinensis OX=4442 GN=HYC85_025148 PE=4 SV=1;tr|A0A4S4DT53|A0A4S4DT53_CAMSI Uncharacterized protein OS=Camellia sinensis var. sinensis OX=542762 GN=TEA_000708 PE=4 SV=1	15	15	38.6	60.131	-0.89313	-0.818342	-0.78207	-0.233728	-0.0413729	-0.581325	0.0277317	0.495393	-0.5457055234290631	0.6850563063953025	HYC85_025148	Uncharacterized protein	GO:0003824	catalytic activity	ko00260,ko01200,ko00680,ko01230,ko00010	Glycine, serine and threonine metabolism|Carbon metabolism|Methane metabolism|Biosynthesis of amino acids|Glycolysis / Gluconeogenesis	KOG0235	[G]	Phosphoglycerate mutase	Carbohydrate transport and metabolism
A0A4S4DVJ9	TEA_025846	A0A4S4DVJ9;A0A7J7GHK5	A0A4S4DVJ9	tr|A0A4S4DVJ9|A0A4S4DVJ9_CAMSI SLH domain-containing protein OS=Camellia sinensis var. sinensis OX=542762 GN=TEA_025846 PE=4 SV=1	3	3	2.4	171.21				-2.07663	-2.33828	-2.77821	3.64329e-05	0.00258355	0	0	TEA_025846	SLH domain-containing protein	GO:0016021	integral component of membrane
Q1HL01	APS2	Q1HL01;A0A4S4DWV8;A0A7J7HDH8;Q1W2K0;A0A7J7G4K9;A0A4V3WJG4;A0A7J7HC52	Q1HL01;A0A4S4DWV8;A0A7J7HDH8;Q1W2K0;A0A7J7G4K9;A0A4V3WJG4	tr|Q1HL01|Q1HL01_CAMSI Sulfate adenylyltransferase OS=Camellia sinensis OX=4442 GN=APS2 PE=2 SV=2;tr|A0A4S4DWV8|A0A4S4DWV8_CAMSI Sulfate adenylyltransferase OS=Camellia sinensis var. sinensis OX=542762 GN=TEA_007759 PE=4 SV=1;tr|A0A7J7HDH8|A0A7J7HDH8_CAMSI	7	6	18.1	51.783	-1.70339	-1.56524	-1.52878	-0.709502	-1.13404	-1.02414	0.00955291	0.209489	-0.6432452040908065	0.6402710993243063	APS2	Sulfate adenylyltransferase	GO:0000103,GO:0005524,GO:0004781	sulfate assimilation|ATP binding|sulfate adenylyltransferase (ATP) activity	ko00230,ko00920,ko00261,ko00450	Purine metabolism|Sulfur metabolism|Monobactam biosynthesis|Selenocompound metabolism	KOG0636	[P]	ATP sulfurylase (sulfate adenylyltransferase)	Inorganic ion transport and metabolism
A0A4S4DX29	TEA_023337	A0A4S4DX29	A0A4S4DX29	tr|A0A4S4DX29|A0A4S4DX29_CAMSI 2Fe-2S ferredoxin-type domain-containing protein OS=Camellia sinensis var. sinensis OX=542762 GN=TEA_023337 PE=4 SV=1	2	2	16.1	20.257				-1.5343	-2.22966	-1.54221	3.31393e-05	0.00258355	0	0	TEA_023337	2Fe-2S ferredoxin-type domain-containing protein	GO:0051536	iron-sulfur cluster binding	ko00195	Photosynthesis
A0A4S4DZM8	TEA_000934	A0A4S4DZM8;A0A4S4EY43	A0A4S4DZM8;A0A4S4EY43	tr|A0A4S4DZM8|A0A4S4DZM8_CAMSI Uncharacterized protein OS=Camellia sinensis var. sinensis OX=542762 GN=TEA_000934 PE=4 SV=1;tr|A0A4S4EY43|A0A4S4EY43_CAMSI Uncharacterized protein OS=Camellia sinensis var. sinensis OX=542762 GN=TEA_000301 PE=4 SV=1	1	1	9.7	20.427				-1.20089	-2.01265	-2.14198	8.87033e-05	0.00396066	0	0	TEA_000934	Uncharacterized protein	GO:0016021	integral component of membrane
A0A7J7GP79	HYC85_020245	A0A7J7GP79;A0A4S4E1J8;A0A7J7GRC7;A0A4V3WQY3	A0A7J7GP79;A0A4S4E1J8;A0A7J7GRC7;A0A4V3WQY3	tr|A0A7J7GP79|A0A7J7GP79_CAMSI AP complex subunit sigma OS=Camellia sinensis OX=4442 GN=HYC85_020245 PE=3 SV=1;tr|A0A4S4E1J8|A0A4S4E1J8_CAMSI AP complex subunit sigma OS=Camellia sinensis var. sinensis OX=542762 GN=TEA_024305 PE=3 SV=1;tr|A0A7J7GRC7|A0A7J7	2	2	15.9	15.845				-3.06783	-2.44127	-2.78508	3.25318e-05	0.00258355	0	0	HYC85_020245	AP complex subunit sigma	GO:0006886,GO:0030121,GO:0035615	intracellular protein transport|AP-1 adaptor complex|clathrin adaptor activity	ko04142	Lysosome	KOG0934	[U]	Clathrin adaptor complex, small subunit	Intracellular trafficking, secretion, and vesicular transport
A0A4S4E1R9	TEA_019735	A0A4S4E1R9	A0A4S4E1R9	tr|A0A4S4E1R9|A0A4S4E1R9_CAMSI DUF1338 domain-containing protein OS=Camellia sinensis var. sinensis OX=542762 GN=TEA_019735 PE=4 SV=1	2	2	12.6	17.556				-0.813384	-0.526279	-0.170077	5.50927e-06	0.00170866	0	0	TEA_019735	DUF1338 domain-containing protein
A0A4S4E356	TEA_004308	A0A4S4E356;A0A7J7HLK8	A0A4S4E356;A0A7J7HLK8	tr|A0A4S4E356|A0A4S4E356_CAMSI Cysteine synthase OS=Camellia sinensis var. sinensis OX=542762 GN=TEA_004308 PE=3 SV=1;tr|A0A7J7HLK8|A0A7J7HLK8_CAMSI PALP domain-containing protein OS=Camellia sinensis OX=4442 GN=HYC85_011045 PE=4 SV=1	14	14	39.5	42.907	1.23888	1.56467	1.46997	1.75882	2.31754	1.93269	0.0390322	0.591524	-0.578508125527182	0.6696559029966743	TEA_004308	Cysteine synthase	GO:0019499,GO:0006535,GO:0005739,GO:0004124,GO:0050017	cyanide metabolic process|cysteine biosynthetic process from serine|mitochondrion|cysteine synthase activity|L-3-cyanoalanine synthase activity	ko00460,ko01200,ko01230,ko00270,ko00920	Cyanoamino acid metabolism|Carbon metabolism|Biosynthesis of amino acids|Cysteine and methionine metabolism|Sulfur metabolism	KOG1252	[E]	Cystathionine beta-synthase and related enzymes	Amino acid transport and metabolism
A0A4S4E3K4	TEA_027150	A0A4S4E3K4	A0A4S4E3K4	tr|A0A4S4E3K4|A0A4S4E3K4_CAMSI Rieske domain-containing protein OS=Camellia sinensis var. sinensis OX=542762 GN=TEA_027150 PE=4 SV=1	9	2	22.2	54.011				-2.69349	-1.30474	-2.37205	0.000476046	0.0127592	0	0	TEA_027150	Rieske domain-containing protein	GO:0009507,GO:0016021,GO:0051537,GO:0010277,GO:0046872	chloroplast|integral component of membrane|2 iron, 2 sulfur cluster binding|chlorophyllide a oxygenase [overall] activity|metal ion binding
A0A4S4E4A2	TEA_010679	A0A4S4E4A2;A0A4S4DL17	A0A4S4E4A2;A0A4S4DL17	tr|A0A4S4E4A2|A0A4S4E4A2_CAMSI GHMP_kinases_N domain-containing protein OS=Camellia sinensis var. sinensis OX=542762 GN=TEA_010679 PE=4 SV=1;tr|A0A4S4DL17|A0A4S4DL17_CAMSI Uncharacterized protein OS=Camellia sinensis var. sinensis OX=542762 GN=TEA_023454 P	4	1	17.6	34.22	-2.11962	-2.23288	-1.39732	-0.133616	-0.0605563	-0.664001	0.00727879	0.164607	-1.630548823115423	0.3229653233708349	TEA_010679	GHMP_kinases_N domain-containing protein	GO:0008299,GO:0005737,GO:0005524,GO:0004496	isoprenoid biosynthetic process|cytoplasm|ATP binding|mevalonate kinase activity	ko00040,ko00520,ko00053	Pentose and glucuronate interconversions|Amino sugar and nucleotide sugar metabolism|Ascorbate and aldarate metabolism
A0A4S4E4P3	TEA_015785	A0A4S4E4P3;A0A7J7GJG5;A0A4V3WQD9	A0A4S4E4P3;A0A7J7GJG5;A0A4V3WQD9	tr|A0A4S4E4P3|A0A4S4E4P3_CAMSI Nicotinate-nucleotide diphosphorylase (carboxylating) OS=Camellia sinensis var. sinensis OX=542762 GN=TEA_015785 PE=3 SV=1;tr|A0A7J7GJG5|A0A7J7GJG5_CAMSI Nicotinate-nucleotide diphosphorylase (carboxylating) OS=Camellia sinen	8	8	30.2	39.023	-1.91669	-2.27694	-1.59167	-1.18054	-0.538712	-1.37618	0.0492215	0.676328	-0.8966191713991416	0.5371440071466418	TEA_015785	Nicotinate-nucleotide diphosphorylase (carboxylating)	GO:0009435,GO:0004514	NAD biosynthetic process|nicotinate-nucleotide diphosphorylase (carboxylating) activity	ko00760	Nicotinate and nicotinamide metabolism	KOG3008	[F]	Quinolinate phosphoribosyl transferase	Nucleotide transport and metabolism
A0A7J7FTP9	HYC85_027830	A0A7J7FTP9;A0A4S4E715	A0A7J7FTP9;A0A4S4E715	tr|A0A7J7FTP9|A0A7J7FTP9_CAMSI Pectinesterase OS=Camellia sinensis OX=4442 GN=HYC85_027830 PE=3 SV=1;tr|A0A4S4E715|A0A4S4E715_CAMSI Pectinesterase OS=Camellia sinensis var. sinensis OX=542762 GN=TEA_028847 PE=3 SV=1	9	9	17.1	63.946	-2.41832	-2.56571	-1.7509	-1.02062	-0.230399	-0.99401	0.0142432	0.288991	-1.49663144053486	0.3543798695556187	HYC85_027830	Pectinesterase	GO:0042545,GO:0045490,GO:0005576,GO:0045330,GO:0004857,GO:0030599	cell wall modification|pectin catabolic process|extracellular region|aspartyl esterase activity|enzyme inhibitor activity|pectinesterase activity	ko00040,ko00500	Pentose and glucuronate interconversions|Starch and sucrose metabolism
A0A4S4E7D7	TEA_007178	A0A4S4E7D7;A0A7J7GE69;A0A7J7GRV9;A0A7J7HWR7;A0A7J7G5T1;A0A7J7HPQ9;A0A4S4F0F7	A0A4S4E7D7	tr|A0A4S4E7D7|A0A4S4E7D7_CAMSI Cation_ATPase_N domain-containing protein OS=Camellia sinensis var. sinensis OX=542762 GN=TEA_007178 PE=4 SV=1	13	8	20.8	78.849	-3.17005	-2.62064	-3.3089	-1.28227	-0.567926	-1.4314	0.0046381	0.105993	-1.939331430614165	0.2607372422838964	TEA_007178	Cation_ATPase_N domain-containing protein	GO:0016021,GO:0005524,GO:0016887	integral component of membrane|ATP binding|ATP hydrolysis activity	ko00190	Oxidative phosphorylation	KOG0205	[P]	Plasma membrane H+-transporting ATPase	Inorganic ion transport and metabolism
A0A4S4E7V2	TEA_013899	A0A4S4E7V2;A0A7J7I852;A0A7J7GFZ6	A0A4S4E7V2;A0A7J7I852	tr|A0A4S4E7V2|A0A4S4E7V2_CAMSI Serine hydroxymethyltransferase OS=Camellia sinensis var. sinensis OX=542762 GN=TEA_013899 PE=3 SV=1;tr|A0A7J7I852|A0A7J7I852_CAMSI Serine hydroxymethyltransferase OS=Camellia sinensis OX=4442 GN=HYC85_002224 PE=3 SV=1	24	5	60.1	61.07	2.78035	2.87561	2.69435	3.12527	2.96612	3.3515	0.0419718	0.609139	-0.3641920079278926	0.7769038639591105	TEA_013899	Serine hydroxymethyltransferase	GO:0019264,GO:0035999,GO:0004372,GO:0030170	glycine biosynthetic process from serine|tetrahydrofolate interconversion|glycine hydroxymethyltransferase activity|pyridoxal phosphate binding	ko00260,ko00680,ko01200,ko00630,ko00460,ko00670,ko01230	Glycine, serine and threonine metabolism|Methane metabolism|Carbon metabolism|Glyoxylate and dicarboxylate metabolism|Cyanoamino acid metabolism|One carbon pool by folate|Biosynthesis of amino acids	KOG2467	[E]	Glycine/serine hydroxymethyltransferase	Amino acid transport and metabolism
A0A4S4E9I7	TEA_013902	A0A4S4E9I7;A0A7J7I7L3	A0A4S4E9I7;A0A7J7I7L3	tr|A0A4S4E9I7|A0A4S4E9I7_CAMSI Fn3_like domain-containing protein OS=Camellia sinensis var. sinensis OX=542762 GN=TEA_013902 PE=4 SV=1;tr|A0A7J7I7L3|A0A7J7I7L3_CAMSI Uncharacterized protein OS=Camellia sinensis OX=4442 GN=HYC85_002219 PE=4 SV=1	2	2	3.9	71.344				-2.60707	-2.92867	-1.92283	0.0001718	0.00600958	0	0	TEA_013902	Fn3_like domain-containing protein	GO:0045493,GO:0005576,GO:0009044	xylan catabolic process|extracellular region|xylan 1,4-beta-xylosidase activity
A0A4S4EA08	TEA_016128	A0A4S4EA08;A0A7J7FX97	A0A4S4EA08;A0A7J7FX97	tr|A0A4S4EA08|A0A4S4EA08_CAMSI 4-coumarate--CoA ligase OS=Camellia sinensis var. sinensis OX=542762 GN=TEA_016128 PE=4 SV=1;tr|A0A7J7FX97|A0A7J7FX97_CAMSI 4-coumarate--CoA ligase OS=Camellia sinensis OX=4442 GN=HYC85_029184 PE=4 SV=1	3	3	9.8	57.467				-3.66467	-2.84049	-3.70168	0.000383325	0.01095	0	0	TEA_016128	4-coumarate--CoA ligase	GO:0009698,GO:0016207	phenylpropanoid metabolic process|4-coumarate-CoA ligase activity			KOG1176	[I]	Acyl-CoA synthetase	Lipid transport and metabolism
A0A4S4EAC0	TEA_028321	A0A4S4EAC0;A0A7J7GIX3;A0A4S4DT31;A0A7J7HIP8	A0A4S4EAC0;A0A7J7GIX3;A0A4S4DT31;A0A7J7HIP8	tr|A0A4S4EAC0|A0A4S4EAC0_CAMSI AA_TRNA_LIGASE_II domain-containing protein OS=Camellia sinensis var. sinensis OX=542762 GN=TEA_028321 PE=3 SV=1;tr|A0A7J7GIX3|A0A7J7GIX3_CAMSI AA_TRNA_LIGASE_II domain-containing protein OS=Camellia sinensis OX=4442 GN=HYC85	4	4	9.1	66.302				-3.22109	-2.53179	-3.38638	0.000189545	0.0063308	0	0	TEA_028321	AA_TRNA_LIGASE_II domain-containing protein	GO:0006418,GO:0005737,GO:0004812,GO:0005524,GO:0003676	tRNA aminoacylation for protein translation|cytoplasm|aminoacyl-tRNA ligase activity|ATP binding|nucleic acid binding	ko00970	Aminoacyl-tRNA biosynthesis	KOG2411	[J]	Aspartyl-tRNA synthetase, mitochondrial	Translation, ribosomal structure and biogenesis
A0A7J7GXF3	HYC85_015690	A0A7J7GXF3;A0A4S4EAT0	A0A7J7GXF3;A0A4S4EAT0	tr|A0A7J7GXF3|A0A7J7GXF3_CAMSI Acid phosphatase OS=Camellia sinensis OX=4442 GN=HYC85_015690 PE=3 SV=1;tr|A0A4S4EAT0|A0A4S4EAT0_CAMSI Purple acid phosphatase OS=Camellia sinensis var. sinensis OX=542762 GN=TEA_029228 PE=3 SV=1	3	2	11.1	35.674	-3.60631	-3.1011	-1.76558	-1.10134	-0.286799	-1.11985	0.0317171	0.521651	-1.988334477924337	0.2520296757771945	HYC85_015690	Acid phosphatase	GO:0016021,GO:0003993	integral component of membrane|acid phosphatase activity			KOG2679	[O]	Purple (tartrate-resistant) acid phosphatase	Posttranslational modification, protein turnover, chaperones
A0A4S4F275	TEA_019930	A0A4S4F275;A0A4S4EAZ3	A0A4S4F275;A0A4S4EAZ3	tr|A0A4S4F275|A0A4S4F275_CAMSI Ribosomal_L14e domain-containing protein OS=Camellia sinensis var. sinensis OX=542762 GN=TEA_019930 PE=3 SV=1;tr|A0A4S4EAZ3|A0A4S4EAZ3_CAMSI Ribosomal_L14e domain-containing protein OS=Camellia sinensis var. sinensis OX=54276	5	5	32.1	15.391				-2.85047	-4.32987	-4.01609	0.00352519	0.081417	0	0	TEA_019930	Ribosomal_L14e domain-containing protein	GO:0006412,GO:0005737,GO:0005840,GO:0003723,GO:0003735	translation|cytoplasm|ribosome|RNA binding|structural constituent of ribosome	ko03010	Ribosome	KOG3421	[J]	60S ribosomal protein L14	Translation, ribosomal structure and biogenesis
A0A4S4EC43	TEA_014291	A0A4S4EC43;A0A7J7FQP2;A0A3G3IRE5	A0A4S4EC43;A0A7J7FQP2;A0A3G3IRE5	tr|A0A4S4EC43|A0A4S4EC43_CAMSI Uncharacterized protein OS=Camellia sinensis var. sinensis OX=542762 GN=TEA_014291 PE=3 SV=1;tr|A0A7J7FQP2|A0A7J7FQP2_CAMSI Uncharacterized protein OS=Camellia sinensis OX=4442 GN=HYC85_031486 PE=3 SV=1;tr|A0A3G3IRE5|A0A3G3IR	6	3	17.5	48.811				-2.70812	-2.56349	-1.95594	5.89056e-05	0.00325871	0	0	TEA_014291	Uncharacterized protein	GO:0005777,GO:0016747	peroxisome|acyltransferase activity, transferring groups other than amino-acyl groups	ko00592,ko00071,ko04146,ko01040,ko00280,ko01212	alpha-Linolenic acid metabolism|Fatty acid degradation|Peroxisome|Biosynthesis of unsaturated fatty acids|Valine, leucine and isoleucine degradation|Fatty acid metabolism	KOG1389	[I]	3-oxoacyl CoA thiolase	Lipid transport and metabolism
A0A4S4EC80	TEA_003899	A0A4S4EC80;A0A7J7GSX1	A0A4S4EC80;A0A7J7GSX1	tr|A0A4S4EC80|A0A4S4EC80_CAMSI Uncharacterized protein OS=Camellia sinensis var. sinensis OX=542762 GN=TEA_003899 PE=4 SV=1;tr|A0A7J7GSX1|A0A7J7GSX1_CAMSI EF-hand domain-containing protein OS=Camellia sinensis OX=4442 GN=HYC85_017949 PE=4 SV=1	3	3	6	51.688				-2.19443	-0.581575	-1.70274	0.000465081	0.0127592	0	0	TEA_003899	Uncharacterized protein	GO:0055085,GO:0016021,GO:0005509	transmembrane transport|integral component of membrane|calcium ion binding
A0A4S4EEB5	TEA_015634	A0A4S4EEB5	A0A4S4EEB5	tr|A0A4S4EEB5|A0A4S4EEB5_CAMSI Peroxidase OS=Camellia sinensis var. sinensis OX=542762 GN=TEA_015634 PE=3 SV=1	8	3	34.8	47.726				1.44037	2.49114	0.826353	7.63281e-05	0.0037661	0	0	TEA_015634	Peroxidase	GO:0042744,GO:0006979,GO:0020037,GO:0046872,GO:0004601	hydrogen peroxide catabolic process|response to oxidative stress|heme binding|metal ion binding|peroxidase activity	ko00940	Phenylpropanoid biosynthesis
A0A4S4EHF7	TEA_008938	A0A4S4EHF7	A0A4S4EHF7	tr|A0A4S4EHF7|A0A4S4EHF7_CAMSI Uncharacterized protein OS=Camellia sinensis var. sinensis OX=542762 GN=TEA_008938 PE=4 SV=1	4	3	26.4	26.62				-2.03426	-0.853793	-1.86515	0.000182066	0.00617603	0	0	TEA_008938	Uncharacterized protein	GO:0016021,GO:0005524,GO:0016887	integral component of membrane|ATP binding|ATP hydrolysis activity	ko00190	Oxidative phosphorylation	KOG0205	[P]	Plasma membrane H+-transporting ATPase	Inorganic ion transport and metabolism
A0A7J7FPV1	HYC85_000013	A0A7J7FPV1;A0A4S4EI41	A0A7J7FPV1;A0A4S4EI41	tr|A0A7J7FPV1|A0A7J7FPV1_CAMSI Uncharacterized protein OS=Camellia sinensis OX=4442 GN=HYC85_000013 PE=4 SV=1;tr|A0A4S4EI41|A0A4S4EI41_CAMSI Uncharacterized protein OS=Camellia sinensis var. sinensis OX=542762 GN=TEA_009143 PE=4 SV=1	2	2	6.8	36.499				-2.29418	-1.60807	-2.09619	2.48313e-05	0.00258355	0	0	HYC85_000013	Uncharacterized protein
A0A4S4EK60	TEA_010493	A0A4S4EK60;A0A4S4E1I7;A0A4S4DMV2;A0A7J7HUN2;A0A4S4DSB1	A0A4S4EK60	tr|A0A4S4EK60|A0A4S4EK60_CAMSI Lysine--tRNA ligase OS=Camellia sinensis var. sinensis OX=542762 GN=TEA_010493 PE=3 SV=1	4	3	6.6	81.783				-2.23942	-1.79533	-2.55756	4.09037e-05	0.00269097	0	0	TEA_010493	Lysine--tRNA ligase	GO:0006430,GO:0005737,GO:0005524,GO:0004824,GO:0003676	lysyl-tRNA aminoacylation|cytoplasm|ATP binding|lysine-tRNA ligase activity|nucleic acid binding	ko00970	Aminoacyl-tRNA biosynthesis	KOG1885	[J]	Lysyl-tRNA synthetase (class II)	Translation, ribosomal structure and biogenesis
A0A4S4EKM2	TEA_008206	A0A4S4EKM2	A0A4S4EKM2	tr|A0A4S4EKM2|A0A4S4EKM2_CAMSI Uncharacterized protein OS=Camellia sinensis var. sinensis OX=542762 GN=TEA_008206 PE=4 SV=1	10	2	32.4	53.035	-0.360817	-0.527916	-0.64491	0.493704	-0.192567	0.108129	0.039485	0.591524	-0.6476361799736993	0.63832533752951	TEA_008206	Uncharacterized protein	GO:0005783,GO:0016021,GO:0016813	endoplasmic reticulum|integral component of membrane|hydrolase activity, acting on carbon-nitrogen (but not peptide) bonds, in linear amidines	ko00230	Purine metabolism
A0A4S4EME7	TEA_005363	A0A4S4EME7;A0A7J7I2M7	A0A4S4EME7	tr|A0A4S4EME7|A0A4S4EME7_CAMSI Acetohydroxy-acid synthase small subunit OS=Camellia sinensis var. sinensis OX=542762 GN=TEA_005363 PE=3 SV=1	5	3	11.5	54.578	-3.67425	-3.08272	-3.06752	-2.13052	-2.57802	-2.62505	0.0309848	0.521457	-0.8302991703913647	0.5624126032483158	TEA_005363	Acetohydroxy-acid synthase small subunit	GO:0009097,GO:0009099,GO:0005737,GO:1990610	isoleucine biosynthetic process|valine biosynthetic process|cytoplasm|acetolactate synthase regulator activity	ko00660,ko00290,ko00770,ko00650,ko01210,ko01230	C5-Branched dibasic acid metabolism|Valine, leucine and isoleucine biosynthesis|Pantothenate and CoA biosynthesis|Butanoate metabolism|2-Oxocarboxylic acid metabolism|Biosynthesis of amino acids	KOG2663	[E]	Acetolactate synthase, small subunit	Amino acid transport and metabolism
A0A4S4EMF2	TEA_013550	A0A4S4EMF2;A0A7J7HPL4;A0A4S4E578;A0A4V3WR86	A0A4S4EMF2;A0A7J7HPL4	tr|A0A4S4EMF2|A0A4S4EMF2_CAMSI Abhydrolase_3 domain-containing protein OS=Camellia sinensis var. sinensis OX=542762 GN=TEA_013550 PE=4 SV=1;tr|A0A7J7HPL4|A0A7J7HPL4_CAMSI Abhydrolase_3 domain-containing protein OS=Camellia sinensis OX=4442 GN=HYC85_007678	5	5	22.9	33.859				-1.59295	-1.48722	-1.82335	1.03156e-06	0.000586377	0	0	TEA_013550	Abhydrolase_3 domain-containing protein	GO:0016787	hydrolase activity			KOG1515	[V]	Arylacetamide deacetylase	Defense mechanisms
A0A4S4EMX7	TEA_019423	A0A4S4EMX7	A0A4S4EMX7	tr|A0A4S4EMX7|A0A4S4EMX7_CAMSI Glyco_hydro_19_cat domain-containing protein OS=Camellia sinensis var. sinensis OX=542762 GN=TEA_019423 PE=4 SV=1	3	2	24.5	30.02	-0.048664	0.571581	0.530544	1.77051	2.02335	2.44177	0.00350663	0.081417	-1.727388948764887	0.3019980315826394	TEA_019423	Glyco_hydro_19_cat domain-containing protein	GO:0016998,GO:0006032,GO:0004568	cell wall macromolecule catabolic process|chitin catabolic process|chitinase activity	ko00520	Amino sugar and nucleotide sugar metabolism	KOG4742	[R]	Predicted chitinase	General function prediction only
A0A4S4EN12	TEA_019454	A0A4S4EN12;A0A7J7HHU0	A0A4S4EN12;A0A7J7HHU0	tr|A0A4S4EN12|A0A4S4EN12_CAMSI Chromo domain-containing protein OS=Camellia sinensis var. sinensis OX=542762 GN=TEA_019454 PE=4 SV=1;tr|A0A7J7HHU0|A0A7J7HHU0_CAMSI Chromo domain-containing protein OS=Camellia sinensis OX=4442 GN=HYC85_009502 PE=4 SV=1	2	2	6.6	31.705				-1.01881	-2.06869	-2.04793	0.000158478	0.00583147	0	0	TEA_019454	Chromo domain-containing protein	GO:0045038,GO:0009416,GO:0009507,GO:0080085	protein import into chloroplast thylakoid membrane|response to light stimulus|chloroplast|signal recognition particle, chloroplast targeting			KOG0504	[R]	FOG: Ankyrin repeat	General function prediction only
A0A7J7GPC2	HYC85_019403	A0A7J7GPC2;A0A4S4EQ68	A0A7J7GPC2;A0A4S4EQ68	tr|A0A7J7GPC2|A0A7J7GPC2_CAMSI Ferredoxin OS=Camellia sinensis OX=4442 GN=HYC85_019403 PE=3 SV=1;tr|A0A4S4EQ68|A0A4S4EQ68_CAMSI 2Fe-2S ferredoxin-type domain-containing protein OS=Camellia sinensis var. sinensis OX=542762 GN=TEA_004702 PE=4 SV=1	2	2	22.1	11.398				0.173042	-0.997811	-0.897346	9.30983e-05	0.00404233	0	0	HYC85_019403	Ferredoxin	GO:0009507,GO:0051537,GO:0009055,GO:0046872	chloroplast|2 iron, 2 sulfur cluster binding|electron transfer activity|metal ion binding	ko00195	Photosynthesis
A0A4S4EQC1	TEA_029307	A0A4S4EQC1;A0A7J7HHK6	A0A4S4EQC1;A0A7J7HHK6	tr|A0A4S4EQC1|A0A4S4EQC1_CAMSI FGGY_C domain-containing protein OS=Camellia sinensis var. sinensis OX=542762 GN=TEA_029307 PE=4 SV=1;tr|A0A7J7HHK6|A0A7J7HHK6_CAMSI Uncharacterized protein OS=Camellia sinensis OX=4442 GN=HYC85_009422 PE=4 SV=1	8	8	24.9	47.738	-0.865402	-0.51081	-1.39846	-0.135167	0.179793	-0.30862	0.0469787	0.65231	-0.8368912207558815	0.5598486553391165	TEA_029307	FGGY_C domain-containing protein	GO:0005975,GO:0016773	carbohydrate metabolic process|phosphotransferase activity, alcohol group as acceptor
A0A4S4EQU0	TEA_009788	A0A4S4EQU0;A0A4S4F1Z6;A0A4S4DTK3;A0A4S4EGK5	A0A4S4EQU0	tr|A0A4S4EQU0|A0A4S4EQU0_CAMSI Uncharacterized protein OS=Camellia sinensis var. sinensis OX=542762 GN=TEA_009788 PE=3 SV=1	5	5	12.6	63.252				-2.92277	-1.79983	-2.79467	0.000353548	0.010234	0	0	TEA_009788	Uncharacterized protein	GO:0020037,GO:0005506,GO:0004497,GO:0016705	heme binding|iron ion binding|monooxygenase activity|oxidoreductase activity, acting on paired donors, with incorporation or reduction of molecular oxygen			KOG0156	[Q]	Cytochrome P450 CYP2 subfamily	Secondary metabolites biosynthesis, transport and catabolism
A0A4S4ERQ3	TEA_012839	A0A4S4ERQ3	A0A4S4ERQ3	tr|A0A4S4ERQ3|A0A4S4ERQ3_CAMSI AB hydrolase-1 domain-containing protein OS=Camellia sinensis var. sinensis OX=542762 GN=TEA_012839 PE=4 SV=1	4	1	12.4	56.145				-2.15152	-1.93573	-2.60303	2.64797e-05	0.00258355	0	0	TEA_012839	AB hydrolase-1 domain-containing protein
A0A7J7HUI7	HYC85_003735	A0A7J7HUI7;A0A4S4ESL0	A0A7J7HUI7;A0A4S4ESL0	tr|A0A7J7HUI7|A0A7J7HUI7_CAMSI Tyrosine--tRNA ligase OS=Camellia sinensis OX=4442 GN=HYC85_003735 PE=3 SV=1;tr|A0A4S4ESL0|A0A4S4ESL0_CAMSI Tyrosine--tRNA ligase OS=Camellia sinensis var. sinensis OX=542762 GN=TEA_007197 PE=3 SV=1	6	6	14.6	57.435	-2.30476	-2.84885	-2.34918	-1.44882	-1.28441	-1.81315	0.013603	0.278606	-0.985470914683598	0.5050608378176553	HYC85_003735	Tyrosine--tRNA ligase	GO:0006437,GO:0005737,GO:0005524,GO:0003723,GO:0004831	tyrosyl-tRNA aminoacylation|cytoplasm|ATP binding|RNA binding|tyrosine-tRNA ligase activity	ko00970	Aminoacyl-tRNA biosynthesis	KOG2623	[J]	Tyrosyl-tRNA synthetase	Translation, ribosomal structure and biogenesis
A0A7J7GK20	HYC85_022187	A0A7J7GK20;A0A4S4EUG3	A0A7J7GK20;A0A4S4EUG3	tr|A0A7J7GK20|A0A7J7GK20_CAMSI Ferritin OS=Camellia sinensis OX=4442 GN=HYC85_022187 PE=3 SV=1;tr|A0A4S4EUG3|A0A4S4EUG3_CAMSI Ferritin OS=Camellia sinensis var. sinensis OX=542762 GN=TEA_001845 PE=3 SV=1	9	9	31.6	29.907	1.26344	-0.0268203	0.132118	1.95869	1.68521	2.47138	0.0275816	0.495393	-1.582182496224117	0.3339762700148978	HYC85_022187	Ferritin	GO:0006879,GO:0006826,GO:0009507,GO:0008199,GO:0004322	cellular iron ion homeostasis|iron ion transport|chloroplast|ferric iron binding|ferroxidase activity			KOG2332	[P]	Ferritin	Inorganic ion transport and metabolism
A0A7J7GP72	GATB	A0A7J7GP72;A0A4S4EXE3	A0A7J7GP72;A0A4S4EXE3	tr|A0A7J7GP72|A0A7J7GP72_CAMSI Glutamyl-tRNA(Gln) amidotransferase subunit B, chloroplastic/mitochondrial OS=Camellia sinensis OX=4442 GN=GATB PE=3 SV=1;tr|A0A4S4EXE3|A0A4S4EXE3_CAMSI Glutamyl-tRNA(Gln) amidotransferase subunit B, chloroplastic/mitochondri	8	8	18.9	60.736	-2.2964	-2.80732	-2.91755	-2.23164	-1.87214	-1.74551	0.0395076	0.591524	-0.7239904325695836	0.6054205568915831	GATB	Glutamyl-tRNA(Gln) amidotransferase subunit B, chloroplastic/mitochondrial	GO:0070681,GO:0032543,GO:0009507,GO:0030956,GO:0005739,GO:0005524,GO:0050567	glutaminyl-tRNAGln biosynthesis via transamidation|mitochondrial translation|chloroplast|glutamyl-tRNA(Gln) amidotransferase complex|mitochondrion|ATP binding|glutaminyl-tRNA synthase (glutamine-hydrolyzing) activity	ko00970	Aminoacyl-tRNA biosynthesis	KOG2438	[J]	Glutamyl-tRNA amidotransferase subunit B	Translation, ribosomal structure and biogenesis
A0A4S4EZL8	TEA_013592	A0A4S4EZL8;A0A7J7HXQ0	A0A4S4EZL8;A0A7J7HXQ0	tr|A0A4S4EZL8|A0A4S4EZL8_CAMSI Uncharacterized protein OS=Camellia sinensis var. sinensis OX=542762 GN=TEA_013592 PE=3 SV=1;tr|A0A7J7HXQ0|A0A7J7HXQ0_CAMSI Uncharacterized protein OS=Camellia sinensis OX=4442 GN=HYC85_004845 PE=3 SV=1	2	2	5.4	35.004				-2.24263	-1.88997	-2.61523	3.46245e-05	0.00258355	0	0	TEA_013592	Uncharacterized protein	GO:0005741,GO:0008308	mitochondrial outer membrane|voltage-gated anion channel activity	ko04020,ko04022	Calcium signaling pathway|cGMP-PKG signaling pathway	KOG3126	[P]	Porin/voltage-dependent anion-selective channel protein	Inorganic ion transport and metabolism
A0A4S4F1R0	TEA_006475	A0A4S4F1R0	A0A4S4F1R0	tr|A0A4S4F1R0|A0A4S4F1R0_CAMSI Uncharacterized protein OS=Camellia sinensis var. sinensis OX=542762 GN=TEA_006475 PE=4 SV=1	2	2	22	13.317				-2.79661	-2.11177	-2.24668	3.94201e-05	0.0026744	0	0	TEA_006475	Uncharacterized protein
A0A4S4F237	TEA_022184	A0A4S4F237	A0A4S4F237	tr|A0A4S4F237|A0A4S4F237_CAMSI Uncharacterized protein OS=Camellia sinensis var. sinensis OX=542762 GN=TEA_022184 PE=4 SV=1	11	8	51.4	28.135	0.299183	0.425909	-0.50528	1.34368	1.38931	1.55464	0.0104817	0.227557	-1.355939591668063	0.3906802982563757	TEA_022184	Uncharacterized protein
A0A4S4F244	TEA_021315	A0A4S4F244;A0A7J7HB39;A0A7J7H9C6;A0A4S4DCE1	A0A4S4F244;A0A7J7HB39	tr|A0A4S4F244|A0A4S4F244_CAMSI NADH:ubiquinone reductase (non-electrogenic) OS=Camellia sinensis var. sinensis OX=542762 GN=TEA_021315 PE=3 SV=1;tr|A0A7J7HB39|A0A7J7HB39_CAMSI NADH:ubiquinone reductase (non-electrogenic) OS=Camellia sinensis OX=4442 GN=HYC	10	9	21.1	64.582	-5.23299	-4.77307	-4.51262	-3.12078	0.170276	-1.19488	0.0240771	0.450616	-3.457767497546969	0.09101401330515996	TEA_021315	NADH:ubiquinone reductase (non-electrogenic)	GO:0006116,GO:0005743,GO:0005777,GO:0005509,GO:0050136	NADH oxidation|mitochondrial inner membrane|peroxisome|calcium ion binding|NADH dehydrogenase (quinone) activity			KOG2495	[C]	NADH-dehydrogenase (ubiquinone)	Energy production and conversion
A0A7J7GR20	HYC85_020772	A0A7J7GR20;A0A4V3WPC0;A0A4S4D149	A0A7J7GR20;A0A4V3WPC0	tr|A0A7J7GR20|A0A7J7GR20_CAMSI Uncharacterized protein OS=Camellia sinensis OX=4442 GN=HYC85_020772 PE=3 SV=1;tr|A0A4V3WPC0|A0A4V3WPC0_CAMSI Uncharacterized protein OS=Camellia sinensis var. sinensis OX=542762 GN=TEA_023667 PE=3 SV=1	8	7	15.7	62.014	-0.731802	-1.91254	-2.60822	0.948841	0.644677	-0.259841	0.0287992	0.496417	-2.195413590132242	0.2183306242377935	HYC85_020772	Uncharacterized protein	GO:0006629,GO:0004190	lipid metabolic process|aspartic-type endopeptidase activity			KOG1339	[O]	Aspartyl protease	Posttranslational modification, protein turnover, chaperones
A0A4V3WQ68	TEA_027643	A0A4V3WQ68	A0A4V3WQ68	tr|A0A4V3WQ68|A0A4V3WQ68_CAMSI DLH domain-containing protein OS=Camellia sinensis var. sinensis OX=542762 GN=TEA_027643 PE=4 SV=1	10	9	20.3	38.068	1.09233	1.20444	1.04112	1.47555	2.50746	2.61314	0.0412674	0.605348	-1.086088398516243	0.4710367741460234	TEA_027643	DLH domain-containing protein	GO:0016787	hydrolase activity			KOG3043	[R]	Predicted hydrolase related to dienelactone hydrolase	General function prediction only
A0A7J7FPR7	HYC85_031046	A0A7J7FPR7	A0A7J7FPR7	tr|A0A7J7FPR7|A0A7J7FPR7_CAMSI Homoserine dehydrogenase OS=Camellia sinensis OX=4442 GN=HYC85_031046 PE=3 SV=1	2	1	5.9	38.067				-1.48423	-1.81991	-2.17017	1.90135e-05	0.0025799	0	0	HYC85_031046	Homoserine dehydrogenase	GO:0009097,GO:0009086,GO:0009088,GO:0004072,GO:0004412	isoleucine biosynthetic process|methionine biosynthetic process|threonine biosynthetic process|aspartate kinase activity|homoserine dehydrogenase activity			KOG0455	[E]	Homoserine dehydrogenase	Amino acid transport and metabolism
A0A7J7FUM2	HYC85_028251	A0A7J7FUM2;A0A4S4DMR9	A0A7J7FUM2;A0A4S4DMR9	tr|A0A7J7FUM2|A0A7J7FUM2_CAMSI 4-coumarate--CoA ligase OS=Camellia sinensis OX=4442 GN=HYC85_028251 PE=4 SV=1;tr|A0A4S4DMR9|A0A4S4DMR9_CAMSI 4-coumarate--CoA ligase OS=Camellia sinensis var. sinensis OX=542762 GN=TEA_013300 PE=4 SV=1	6	6	15.2	65.215				-3.38514	-2.13721	-3.16734	0.000721273	0.0190961	0	0	HYC85_028251	4-coumarate--CoA ligase	GO:0009698,GO:0016207	phenylpropanoid metabolic process|4-coumarate-CoA ligase activity	ko00280	Valine, leucine and isoleucine degradation	KOG1176	[I]	Acyl-CoA synthetase	Lipid transport and metabolism
A0A7J7FZG4	HYC85_029129	A0A7J7FZG4	A0A7J7FZG4	tr|A0A7J7FZG4|A0A7J7FZG4_CAMSI Acetolactate synthase OS=Camellia sinensis OX=4442 GN=HYC85_029129 PE=3 SV=1	10	2	17.1	71.144	-2.47099	-2.47188	-1.66586	-1.49315	-0.992394	-1.36944	0.0406784	0.604883	-0.9179164228630516	0.5292728579913277	HYC85_029129	Acetolactate synthase	GO:0009097,GO:0009635,GO:0009099,GO:0003984,GO:0050660,GO:0000287,GO:0030976	isoleucine biosynthetic process|response to herbicide|valine biosynthetic process|acetolactate synthase activity|flavin adenine dinucleotide binding|magnesium ion binding|thiamine pyrophosphate binding	ko00660,ko00290,ko00770,ko00650,ko01210,ko01230	C5-Branched dibasic acid metabolism|Valine, leucine and isoleucine biosynthesis|Pantothenate and CoA biosynthesis|Butanoate metabolism|2-Oxocarboxylic acid metabolism|Biosynthesis of amino acids	KOG4166	[EH]	Thiamine pyrophosphate-requiring enzyme	Amino acid transport and metabolism |Coenzyme transport and metabolism
A0A7J7G126	HYC85_030490	A0A7J7G126	A0A7J7G126	tr|A0A7J7G126|A0A7J7G126_CAMSI Uncharacterized protein OS=Camellia sinensis OX=4442 GN=HYC85_030490 PE=4 SV=1	13	13	27.2	62.86	0.145162	0.152886	0.263984	0.662223	0.413689	0.41058	0.0283702	0.496417	-0.3081529810116249	0.807675128525117	HYC85_030490	Uncharacterized protein	GO:0006071,GO:0005524,GO:0004371	glycerol metabolic process|ATP binding|glycerone kinase activity	ko01200,ko00680,ko00561,ko00051	Carbon metabolism|Methane metabolism|Glycerolipid metabolism|Fructose and mannose metabolism	KOG2426	[G]	Dihydroxyacetone kinase/glycerone kinase	Carbohydrate transport and metabolism
A0A7J7G4T6	HYC85_026858	A0A7J7G4T6;A0A4S4DKZ9	A0A7J7G4T6;A0A4S4DKZ9	tr|A0A7J7G4T6|A0A7J7G4T6_CAMSI Asparagine--tRNA ligase OS=Camellia sinensis OX=4442 GN=HYC85_026858 PE=3 SV=1;tr|A0A4S4DKZ9|A0A4S4DKZ9_CAMSI Asparagine--tRNA ligase OS=Camellia sinensis var. sinensis OX=542762 GN=TEA_018659 PE=3 SV=1	6	5	11.2	65.691				-0.786612	0.0626219	-0.873469	3.68908e-05	0.00258355	0	0	HYC85_026858	Asparagine--tRNA ligase	GO:0006421,GO:0005737,GO:0004816,GO:0005524	asparaginyl-tRNA aminoacylation|cytoplasm|asparagine-tRNA ligase activity|ATP binding	ko00970	Aminoacyl-tRNA biosynthesis	KOG0554	[J]	Asparaginyl-tRNA synthetase (mitochondrial)	Translation, ribosomal structure and biogenesis
A0A7J7G6A2	HYC85_027368	A0A7J7G6A2;A0A4S4DM17	A0A7J7G6A2	tr|A0A7J7G6A2|A0A7J7G6A2_CAMSI Uncharacterized protein OS=Camellia sinensis OX=4442 GN=HYC85_027368 PE=3 SV=1	3	3	18.8	31.828				-2.51052	-2.48444	-3.0661	3.59898e-05	0.00258355	0	0	HYC85_027368	Uncharacterized protein	GO:0016192,GO:0016021,GO:0043231	vesicle-mediated transport|integral component of membrane|intracellular membrane-bounded organelle	ko04130	SNARE interactions in vesicular transport	KOG0859	[U]	Synaptobrevin/VAMP-like protein	Intracellular trafficking, secretion, and vesicular transport
A0A7J7G6Q1	HYC85_027561	A0A7J7G6Q1	A0A7J7G6Q1	tr|A0A7J7G6Q1|A0A7J7G6Q1_CAMSI Uncharacterized protein OS=Camellia sinensis OX=4442 GN=HYC85_027561 PE=4 SV=1	2	2	12.7	27.087				-2.52598	-3.44203	-3.71304	0.00080012	0.0209284	0	0	HYC85_027561	Uncharacterized protein
A0A7J7G6U9	GATA	A0A7J7G6U9;A0A4S4EBX1	A0A7J7G6U9;A0A4S4EBX1	tr|A0A7J7G6U9|A0A7J7G6U9_CAMSI Glutamyl-tRNA(Gln) amidotransferase subunit A, chloroplastic/mitochondrial OS=Camellia sinensis OX=4442 GN=GATA PE=3 SV=1;tr|A0A4S4EBX1|A0A4S4EBX1_CAMSI Glutamyl-tRNA(Gln) amidotransferase subunit A, chloroplastic/mitochondri	4	4	12.6	53.709	-1.27885	-1.07289	-1.31537	-0.481624	0.209338	-0.645844	0.02829	0.496417	-0.9163253647440988	0.529856881902524	GATA	Glutamyl-tRNA(Gln) amidotransferase subunit A, chloroplastic/mitochondrial	GO:0070681,GO:0032543,GO:0009570,GO:0030956,GO:0005739,GO:0005524,GO:0050567	glutaminyl-tRNAGln biosynthesis via transamidation|mitochondrial translation|chloroplast stroma|glutamyl-tRNA(Gln) amidotransferase complex|mitochondrion|ATP binding|glutaminyl-tRNA synthase (glutamine-hydrolyzing) activity	ko00970	Aminoacyl-tRNA biosynthesis	KOG1211	[J]	Amidases	Translation, ribosomal structure and biogenesis
A0A7J7G9Q3	HYC85_027287	A0A7J7G9Q3;A0A7J7GDQ5;A0A4S4DAA6	A0A7J7G9Q3;A0A7J7GDQ5;A0A4S4DAA6	tr|A0A7J7G9Q3|A0A7J7G9Q3_CAMSI PCI domain-containing protein OS=Camellia sinensis OX=4442 GN=HYC85_027287 PE=4 SV=1;tr|A0A7J7GDQ5|A0A7J7GDQ5_CAMSI Eukaryotic translation initiation factor 3 subunit L OS=Camellia sinensis OX=4442 GN=HYC85_023148 PE=3 SV=1;t	4	4	28.2	22.698				-2.65534	-1.28772	-2.34963	0.000442859	0.0123262	0	0	HYC85_027287	PCI domain-containing protein	GO:0005852,GO:0003743	eukaryotic translation initiation factor 3 complex|translation initiation factor activity			KOG3677	[JK]	RNA polymerase I-associated factor - PAF67	Translation, ribosomal structure and biogenesis |Transcription
A0A7J7GBI2	HYC85_025609	A0A7J7GBI2;A0A1S6LXZ6	A0A7J7GBI2;A0A1S6LXZ6	tr|A0A7J7GBI2|A0A7J7GBI2_CAMSI Pyrroline-5-carboxylate reductase OS=Camellia sinensis OX=4442 GN=HYC85_025609 PE=3 SV=1;tr|A0A1S6LXZ6|A0A1S6LXZ6_CAMSI Pyrroline-5-carboxylate reductase OS=Camellia sinensis OX=4442 GN=P5CR PE=2 SV=1	2	2	9.4	28.675				-0.966657	-1.7837	-1.18033	2.90954e-05	0.00258355	0	0	HYC85_025609	Pyrroline-5-carboxylate reductase	GO:0055129,GO:0004735	L-proline biosynthetic process|pyrroline-5-carboxylate reductase activity	ko01230,ko00330	Biosynthesis of amino acids|Arginine and proline metabolism	KOG3124	[E]	Pyrroline-5-carboxylate reductase	Amino acid transport and metabolism
A0A7J7GC28	HYC85_025768	A0A7J7GC28	A0A7J7GC28	tr|A0A7J7GC28|A0A7J7GC28_CAMSI Uncharacterized protein (Fragment) OS=Camellia sinensis OX=4442 GN=HYC85_025768 PE=3 SV=1	3	3	4.2	82.313				-2.39529	-1.44712	-2.70801	0.000337941	0.00991446	0	0	HYC85_025768	Uncharacterized protein (Fragment)	GO:0005975,GO:0004650	carbohydrate metabolic process|polygalacturonase activity
A0A7J7GEC8	HYC85_025280	A0A7J7GEC8;A0A4S4D1F7	A0A7J7GEC8	tr|A0A7J7GEC8|A0A7J7GEC8_CAMSI RuvB-like helicase OS=Camellia sinensis OX=4442 GN=HYC85_025280 PE=3 SV=1	5	5	14.1	48.059				-2.8569	-2.69233	-3.33711	5.23006e-05	0.00306877	0	0	HYC85_025280	RuvB-like helicase	GO:0005634,GO:0005524,GO:0016887,GO:0003678	nucleus|ATP binding|ATP hydrolysis activity|DNA helicase activity	ko04310	Wnt signaling pathway	KOG1942	[L]	DNA helicase, TBP-interacting protein	Replication, recombination and repair
A0A7J7GI21	HYC85_021589	A0A7J7GI21;A0A4V3WQ36;A0A4S4EXA3	A0A7J7GI21;A0A4V3WQ36	tr|A0A7J7GI21|A0A7J7GI21_CAMSI Protein kinase domain-containing protein OS=Camellia sinensis OX=4442 GN=HYC85_021589 PE=4 SV=1;tr|A0A4V3WQ36|A0A4V3WQ36_CAMSI Protein kinase domain-containing protein OS=Camellia sinensis var. sinensis OX=542762 GN=TEA_01617	12	12	20.4	74.807	-3.21058	-3.42762	-2.65776	-1.85619	-1.25714	-2.07887	0.0151702	0.303377	-1.367916502730609	0.3874503888694381	HYC85_021589	Protein kinase domain-containing protein	GO:0005524,GO:0004672	ATP binding|protein kinase activity			KOG1235	[R]	Predicted unusual protein kinase	General function prediction only
A0A7J7GL74	HYC85_022404	A0A7J7GL74	A0A7J7GL74	tr|A0A7J7GL74|A0A7J7GL74_CAMSI Aha1_N domain-containing protein OS=Camellia sinensis OX=4442 GN=HYC85_022404 PE=3 SV=1	2	2	8.1	38.845				-3.14376	-2.42822	-3.06281	8.85991e-05	0.00396066	0	0	HYC85_022404	Aha1_N domain-containing protein	GO:0001671,GO:0051087,GO:0051879	ATPase activator activity|chaperone binding|Hsp90 protein binding			KOG2936	[S]	Uncharacterized conserved protein	Function unknown
A0A7J7GLH4	HYC85_019325	A0A7J7GLH4	A0A7J7GLH4	tr|A0A7J7GLH4|A0A7J7GLH4_CAMSI Pyruvate, phosphate dikinase OS=Camellia sinensis OX=4442 GN=HYC85_019325 PE=3 SV=1	13	11	16.3	106.89				-0.440108	1.16834	0.0481691	0.000142619	0.00545839	0	0	HYC85_019325	Pyruvate, phosphate dikinase	GO:0015979,GO:0006090,GO:0005524,GO:0016301,GO:0046872,GO:0050242	photosynthesis|pyruvate metabolic process|ATP binding|kinase activity|metal ion binding|pyruvate, phosphate dikinase activity	ko00710,ko00720,ko00620,ko01200	Carbon fixation in photosynthetic organisms|Carbon fixation pathways in prokaryotes|Pyruvate metabolism|Carbon metabolism
A0A7J7GLT1	HYC85_019424	A0A7J7GLT1	A0A7J7GLT1	tr|A0A7J7GLT1|A0A7J7GLT1_CAMSI Uncharacterized protein OS=Camellia sinensis OX=4442 GN=HYC85_019424 PE=4 SV=1	10	2	30.1	51.21	-1.48054	-1.38029	-1.47203	-0.728572	-1.18457	-0.800946	0.0204889	0.391027	-0.5395896852906347	0.6879665447703255	HYC85_019424	Uncharacterized protein	GO:0005783,GO:0016021,GO:0016813	endoplasmic reticulum|integral component of membrane|hydrolase activity, acting on carbon-nitrogen (but not peptide) bonds, in linear amidines	ko00230	Purine metabolism
A0A7J7GRT7	PFK	A0A7J7GRT7;A0A4S4EDM0	A0A7J7GRT7;A0A4S4EDM0	tr|A0A7J7GRT7|A0A7J7GRT7_CAMSI ATP-dependent 6-phosphofructokinase OS=Camellia sinensis OX=4442 GN=PFK PE=3 SV=1;tr|A0A4S4EDM0|A0A4S4EDM0_CAMSI ATP-dependent 6-phosphofructokinase OS=Camellia sinensis var. sinensis OX=542762 GN=PFK PE=3 SV=1	5	4	10.2	53.287	-1.11791	-0.926182	0.0647892	0.360398	0.428932	0.413874	0.0445629	0.632327	-1.060834593831621	0.4793546745022428	PFK	ATP-dependent 6-phosphofructokinase	GO:0006002,GO:0005737,GO:0003872,GO:0005524,GO:0046872	fructose 6-phosphate metabolic process|cytoplasm|6-phosphofructokinase activity|ATP binding|metal ion binding	ko00680,ko03018,ko00052,ko01200,ko04152,ko01230,ko00030,ko00051,ko00010	Methane metabolism|RNA degradation|Galactose metabolism|Carbon metabolism|AMPK signaling pathway|Biosynthesis of amino acids|Pentose phosphate pathway|Fructose and mannose metabolism|Glycolysis / Gluconeogenesis	KOG2440	[G]	Pyrophosphate-dependent phosphofructo-1-kinase	Carbohydrate transport and metabolism
A0A7J7GT39	HYC85_020318	A0A7J7GT39	A0A7J7GT39	tr|A0A7J7GT39|A0A7J7GT39_CAMSI NAD(P)H-hydrate epimerase OS=Camellia sinensis OX=4442 GN=HYC85_020318 PE=3 SV=1	6	2	18.4	59.147				-0.942018	-1.05733	-1.57114	1.04274e-05	0.00213427	0	0	HYC85_020318	NAD(P)H-hydrate epimerase	GO:0008615,GO:0010181,GO:0046872,GO:0052856,GO:0052857,GO:0004733	pyridoxine biosynthetic process|FMN binding|metal ion binding|NADHX epimerase activity|NADPHX epimerase activity|pyridoxamine-phosphate oxidase activity	ko00750	Vitamin B6 metabolism	KOG2585	[S]	Uncharacterized conserved protein	Function unknown
A0A7J7GYM6	HYC85_018671	A0A7J7GYM6	A0A7J7GYM6	tr|A0A7J7GYM6|A0A7J7GYM6_CAMSI Uncharacterized protein OS=Camellia sinensis OX=4442 GN=HYC85_018671 PE=4 SV=1	7	7	19.9	40.519	-0.494487	-0.425626	-0.639045	-0.114753	-0.313254	-0.165607	0.020533	0.391027	-0.321848229016194	0.8000442882686001	HYC85_018671	Uncharacterized protein	GO:0016787	hydrolase activity
A0A7J7GYV6	HYC85_018723	A0A7J7GYV6;A0A4S4CZH9	A0A7J7GYV6	tr|A0A7J7GYV6|A0A7J7GYV6_CAMSI MGS-like domain-containing protein OS=Camellia sinensis OX=4442 GN=HYC85_018723 PE=3 SV=1	18	8	43.7	65.965	-0.852826	-1.14753	-0.952925	0.229143	1.1687	-0.326775	0.0393523	0.591524	-1.341449369908388	0.3946240069227279	HYC85_018723	MGS-like domain-containing protein	GO:0006189,GO:0003937,GO:0004643	'de novo' IMP biosynthetic process|IMP cyclohydrolase activity|phosphoribosylaminoimidazolecarboxamide formyltransferase activity	ko00230,ko00670	Purine metabolism|One carbon pool by folate	KOG2555	[F]	AICAR transformylase/IMP cyclohydrolase/methylglyoxal synthase	Nucleotide transport and metabolism
A0A7J7H3F6	HYC85_017315	A0A7J7H3F6	A0A7J7H3F6	tr|A0A7J7H3F6|A0A7J7H3F6_CAMSI N-acyl-aliphatic-L-amino acid amidohydrolase OS=Camellia sinensis OX=4442 GN=HYC85_017315 PE=3 SV=1	7	7	38	30.461	-1.04365	-0.669447	-0.767923	-0.204374	0.0294438	-0.441695	0.0242869	0.450658	-0.6214651185129337	0.6500104789807278	HYC85_017315	N-acyl-aliphatic-L-amino acid amidohydrolase	GO:0006520,GO:0005737,GO:0016021,GO:0004046	cellular amino acid metabolic process|cytoplasm|integral component of membrane|aminoacylase activity	ko01230,ko00220,ko01210	Biosynthesis of amino acids|Arginine biosynthesis|2-Oxocarboxylic acid metabolism	KOG2275	[E]	Aminoacylase ACY1 and related metalloexopeptidases	Amino acid transport and metabolism
A0A7J7H3G5	HYC85_017313	A0A7J7H3G5;A0A4S4E8K7;A0A4S4E701	A0A7J7H3G5;A0A4S4E8K7	tr|A0A7J7H3G5|A0A7J7H3G5_CAMSI Uncharacterized protein OS=Camellia sinensis OX=4442 GN=HYC85_017313 PE=4 SV=1;tr|A0A4S4E8K7|A0A4S4E8K7_CAMSI ARMT1-like_dom domain-containing protein OS=Camellia sinensis var. sinensis OX=542762 GN=TEA_021055 PE=4 SV=1	5	5	17.3	36.107	-2.21243	-1.85728	-2.0265	-1.45204	-1.11639	-1.50261	0.0131383	0.274262	-0.67505460216097	0.6263085147559893	HYC85_017313	Uncharacterized protein	GO:0015937,GO:0005524,GO:0004594	coenzyme A biosynthetic process|ATP binding|pantothenate kinase activity			KOG4584	[R]	Uncharacterized conserved protein	General function prediction only
A0A7J7H4M4	HYC85_013870	A0A7J7H4M4	A0A7J7H4M4	tr|A0A7J7H4M4|A0A7J7H4M4_CAMSI Chorismate synthase OS=Camellia sinensis OX=4442 GN=HYC85_013870 PE=3 SV=1	3	2	20.3	23.732				-2.32062	-1.3094	-1.8041	8.75795e-05	0.00396066	0	0	HYC85_013870	Chorismate synthase	GO:0009073,GO:0008652,GO:0009423,GO:0004107	aromatic amino acid family biosynthetic process|cellular amino acid biosynthetic process|chorismate biosynthetic process|chorismate synthase activity	ko01230,ko00400	Biosynthesis of amino acids|Phenylalanine, tyrosine and tryptophan biosynthesis	KOG4492	[E]	Chorismate synthase	Amino acid transport and metabolism
A0A7J7H618	HYC85_013251	A0A7J7H618	A0A7J7H618	tr|A0A7J7H618|A0A7J7H618_CAMSI 2OG-FeII_Oxy domain-containing protein OS=Camellia sinensis OX=4442 GN=HYC85_013251 PE=4 SV=1	2	2	11.8	22.314				-0.412015	0.0139418	-0.74107	9.64633e-06	0.00213427	0	0	HYC85_013251	2OG-FeII_Oxy domain-containing protein	GO:0020037,GO:0005506,GO:0004497,GO:0016705	heme binding|iron ion binding|monooxygenase activity|oxidoreductase activity, acting on paired donors, with incorporation or reduction of molecular oxygen	ko00905	Brassinosteroid biosynthesis	KOG0157	[QI]	Cytochrome P450 CYP4/CYP19/CYP26 subfamilies	Secondary metabolites biosynthesis, transport and catabolism |Lipid transport and metabolism
A0A7J7H6A1	HYC85_014469	A0A7J7H6A1;A0A4S4DU40	A0A7J7H6A1;A0A4S4DU40	tr|A0A7J7H6A1|A0A7J7H6A1_CAMSI Uncharacterized protein OS=Camellia sinensis OX=4442 GN=HYC85_014469 PE=4 SV=1;tr|A0A4S4DU40|A0A4S4DU40_CAMSI Uncharacterized protein OS=Camellia sinensis var. sinensis OX=542762 GN=TEA_001947 PE=4 SV=1	4	4	38.9	16.968				-1.44976	-2.24156	-2.38306	0.000103072	0.00430327	0	0	HYC85_014469	Uncharacterized protein
A0A7J7H831	HYC85_014986	A0A7J7H831;A0A4S4D9G0;A0A4S4F2P2;A0A4S4D0B6;A0A4S4E649	A0A7J7H831;A0A4S4D9G0	tr|A0A7J7H831|A0A7J7H831_CAMSI Uncharacterized protein OS=Camellia sinensis OX=4442 GN=HYC85_014986 PE=4 SV=1;tr|A0A4S4D9G0|A0A4S4D9G0_CAMSI Uncharacterized protein OS=Camellia sinensis var. sinensis OX=542762 GN=TEA_022849 PE=4 SV=1	4	3	4.3	121.59				-2.16522	-1.65314	-1.74063	7.9555e-06	0.00213427	0	0	HYC85_014986	Uncharacterized protein	GO:0016021,GO:0140359,GO:0005524,GO:0003723	integral component of membrane|ABC-type transporter activity|ATP binding|RNA binding			KOG0060	[IR]	Long-chain acyl-CoA transporter, ABC superfamily (involved in peroxisome organization and biogenesis)	Lipid transport and metabolism |General function prediction only
A0A7J7HEQ1	HYC85_012361	A0A7J7HEQ1;A0A7J7H2K8;A0A4V3WKL4	A0A7J7HEQ1;A0A7J7H2K8;A0A4V3WKL4	tr|A0A7J7HEQ1|A0A7J7HEQ1_CAMSI Methylenetetrahydrofolate reductase OS=Camellia sinensis OX=4442 GN=HYC85_012361 PE=3 SV=1;tr|A0A7J7H2K8|A0A7J7H2K8_CAMSI Methylenetetrahydrofolate reductase OS=Camellia sinensis OX=4442 GN=HYC85_016699 PE=3 SV=1;tr|A0A4V3WKL	5	5	9.4	67.336				-1.6608	-1.64939	-2.22417	1.63099e-05	0.0025292	0	0	HYC85_012361	Methylenetetrahydrofolate reductase	GO:0006555,GO:0035999,GO:0106312,GO:0106313	methionine metabolic process|tetrahydrofolate interconversion|methylenetetrahydrofolate reductase NADH activity|methylenetetrahydrofolate reductase NADPH activity	ko00720,ko00670,ko01200	Carbon fixation pathways in prokaryotes|One carbon pool by folate|Carbon metabolism	KOG0564	[E]	5,10-methylenetetrahydrofolate reductase	Amino acid transport and metabolism
A0A7J7HGD5	HYC85_013011	A0A7J7HGD5;H6VQ87;A0A7J7HJ00;A0A4S4DSZ6;A0A4S4DFY7	A0A7J7HGD5;H6VQ87;A0A7J7HJ00;A0A4S4DSZ6;A0A4S4DFY7	tr|A0A7J7HGD5|A0A7J7HGD5_CAMSI ATP citrate synthase OS=Camellia sinensis OX=4442 GN=HYC85_013011 PE=3 SV=1;tr|H6VQ87|H6VQ87_CAMSI ATP citrate synthase OS=Camellia sinensis OX=4442 GN=ACS1 PE=2 SV=1;tr|A0A7J7HJ00|A0A7J7HJ00_CAMSI ATP citrate synthase OS=Cam	2	2	6.4	46.73				-2.24661	-1.70472	-2.50496	5.06969e-05	0.0030573	0	0	HYC85_013011	ATP citrate synthase	GO:0003878,GO:0000166	ATP citrate synthase activity|nucleotide binding	ko00020,ko00720	Citrate cycle (TCA cycle)|Carbon fixation pathways in prokaryotes	KOG1254	[C]	ATP-citrate lyase	Energy production and conversion
A0A7J7HH91	HYC85_009302	A0A7J7HH91;A0A7J7HY44;A0A7J7HVZ8	A0A7J7HH91;A0A7J7HY44	tr|A0A7J7HH91|A0A7J7HH91_CAMSI Uncharacterized protein OS=Camellia sinensis OX=4442 GN=HYC85_009302 PE=3 SV=1;tr|A0A7J7HY44|A0A7J7HY44_CAMSI Uncharacterized protein OS=Camellia sinensis OX=4442 GN=HYC85_004249 PE=4 SV=1	8	2	28.2	31.59				-1.73216	-2.09845	-2.71384	0.000112313	0.00451538	0	0	HYC85_009302	Uncharacterized protein	GO:0016491	oxidoreductase activity	ko00902	Monoterpenoid biosynthesis	KOG1208	[Q]	Dehydrogenases with different specificities (related to short-chain alcohol dehydrogenases)	Secondary metabolites biosynthesis, transport and catabolism
A0A7J7HJ48	HYC85_010195	A0A7J7HJ48;A0A4S4EEU3	A0A7J7HJ48;A0A4S4EEU3	tr|A0A7J7HJ48|A0A7J7HJ48_CAMSI Glutathione synthetase OS=Camellia sinensis OX=4442 GN=HYC85_010195 PE=3 SV=1;tr|A0A4S4EEU3|A0A4S4EEU3_CAMSI GSH_synthase domain-containing protein OS=Camellia sinensis var. sinensis OX=542762 GN=TEA_021249 PE=4 SV=1	5	2	8.5	62.325				-3.94446	-3.44512	-4.22902	0.000327995	0.00991446	0	0	HYC85_010195	Glutathione synthetase	GO:0005524,GO:0043295,GO:0004363,GO:0000287	ATP binding|glutathione binding|glutathione synthase activity|magnesium ion binding	ko00480,ko00270	Glutathione metabolism|Cysteine and methionine metabolism	KOG0021	[Q]	Glutathione synthetase	Secondary metabolites biosynthesis, transport and catabolism
A0A7J7HNQ8	HYC85_006472	A0A7J7HNQ8;A0A4S4DZV9	A0A7J7HNQ8;A0A4S4DZV9	tr|A0A7J7HNQ8|A0A7J7HNQ8_CAMSI Rhodanese domain-containing protein OS=Camellia sinensis OX=4442 GN=HYC85_006472 PE=4 SV=1;tr|A0A4S4DZV9|A0A4S4DZV9_CAMSI Rhodanese domain-containing protein OS=Camellia sinensis var. sinensis OX=542762 GN=TEA_001152 PE=4 SV=	7	7	32.4	24.708	-0.0644513	0.174373	-0.614385	0.72079	0.807794	0.459168	0.0315022	0.521651	-0.8307386411385627	0.5622413083879829	HYC85_006472	Rhodanese domain-containing protein
A0A7J7HS55	HYC85_007710	A0A7J7HS55;A0A4S4DLK0;A0A7J7GKZ1	A0A7J7HS55;A0A4S4DLK0	tr|A0A7J7HS55|A0A7J7HS55_CAMSI RRM domain-containing protein OS=Camellia sinensis OX=4442 GN=HYC85_007710 PE=4 SV=1;tr|A0A4S4DLK0|A0A4S4DLK0_CAMSI RRM domain-containing protein OS=Camellia sinensis var. sinensis OX=542762 GN=TEA_029417 PE=4 SV=1	5	3	38	15.948				0.786113	0.77965	1.63541	1.1797e-05	0.00213427	0	0	HYC85_007710	RRM domain-containing protein	GO:0003723	RNA binding			KOG0118	[R]	FOG: RRM domain	General function prediction only
A0A7J7HTI4	HYC85_008825	A0A7J7HTI4;A0A4S4CYQ4;A0A4S4DGE2;A0A7J7GE41	A0A7J7HTI4;A0A4S4CYQ4	tr|A0A7J7HTI4|A0A7J7HTI4_CAMSI Carboxypeptidase OS=Camellia sinensis OX=4442 GN=HYC85_008825 PE=3 SV=1;tr|A0A4S4CYQ4|A0A4S4CYQ4_CAMSI Carboxypeptidase OS=Camellia sinensis var. sinensis OX=542762 GN=TEA_017065 PE=3 SV=1	9	5	24.5	60.867	-2.61978	-2.14397	-1.91214	-0.878301	-1.37768	-1.19745	0.0134464	0.27802	-1.074148997431047	0.4749511373049117	HYC85_008825	Carboxypeptidase	GO:0005576,GO:0004185	extracellular region|serine-type carboxypeptidase activity			KOG1282	[OE]	Serine carboxypeptidases (lysosomal cathepsin A)	Posttranslational modification, protein turnover, chaperones |Amino acid transport and metabolism
A0A7J7HV31	HYC85_008790	A0A7J7HV31;A0A4S4DRA9;A0A4V3WPI8;A0A4S4DW38;A0A7J7HT95;A0A7J7GQX7;A0A7J7GQM4	A0A7J7HV31;A0A4S4DRA9	tr|A0A7J7HV31|A0A7J7HV31_CAMSI Prolyl endopeptidase OS=Camellia sinensis OX=4442 GN=HYC85_008790 PE=3 SV=1;tr|A0A4S4DRA9|A0A4S4DRA9_CAMSI Prolyl endopeptidase OS=Camellia sinensis var. sinensis OX=542762 GN=TEA_000823 PE=3 SV=1	5	5	8.4	90.884	3.09204	2.73838	3.40871	4.05518	4.08096	3.49944	0.042087	0.609139	-0.7988167511021365	0.5748204321848357	HYC85_008790	Prolyl endopeptidase	GO:0005737,GO:0004252	cytoplasm|serine-type endopeptidase activity			KOG2237	[O]	Predicted serine protease	Posttranslational modification, protein turnover, chaperones
A0A7J7HW69	HYC85_003892	A0A7J7HW69;A0A4S4D4L0	A0A7J7HW69;A0A4S4D4L0	tr|A0A7J7HW69|A0A7J7HW69_CAMSI Expansin-like EG45 domain-containing protein OS=Camellia sinensis OX=4442 GN=HYC85_003892 PE=4 SV=1;tr|A0A4S4D4L0|A0A4S4D4L0_CAMSI Expansin-like EG45 domain-containing protein OS=Camellia sinensis var. sinensis OX=542762 GN=T	3	3	42.9	12.995	1.38653	0.178923	0.282881	2.57676	3.24653	2.03789	0.0183562	0.362284	-2.004279650515771	0.2492594919526108	HYC85_003892	Expansin-like EG45 domain-containing protein	GO:0009627,GO:0048046	systemic acquired resistance|apoplast
A0A7J7I011	HYC85_004991	A0A7J7I011	A0A7J7I011	tr|A0A7J7I011|A0A7J7I011_CAMSI Uncharacterized protein OS=Camellia sinensis OX=4442 GN=HYC85_004991 PE=3 SV=1	4	2	17	46.454				-3.18413	-2.68191	-2.74845	2.09305e-05	0.00258355	0	0	HYC85_004991	Uncharacterized protein					KOG0679	[Z]	Actin-related protein - Arp4p/Act3p	Cytoskeleton
A0A7J7I0J6	HYC85_005818	A0A7J7I0J6	A0A7J7I0J6	tr|A0A7J7I0J6|A0A7J7I0J6_CAMSI 4-coumarate--CoA ligase OS=Camellia sinensis OX=4442 GN=HYC85_005818 PE=3 SV=1	5	2	10	84.849				-2.07753	-1.02045	-1.9958	0.000144613	0.00545839	0	0	HYC85_005818	4-coumarate--CoA ligase	GO:0009698,GO:0016207	phenylpropanoid metabolic process|4-coumarate-CoA ligase activity	ko00680,ko01200,ko00620,ko00720,ko00640,ko00010	Methane metabolism|Carbon metabolism|Pyruvate metabolism|Carbon fixation pathways in prokaryotes|Propanoate metabolism|Glycolysis / Gluconeogenesis	KOG1175	[I]	Acyl-CoA synthetase	Lipid transport and metabolism
A0A7J7I1U9	HYC85_005631	A0A7J7I1U9	A0A7J7I1U9	tr|A0A7J7I1U9|A0A7J7I1U9_CAMSI Methionyl-tRNA formyltransferase OS=Camellia sinensis OX=4442 GN=HYC85_005631 PE=3 SV=1	5	5	19.2	39.493				-3.27879	-3.21967	-2.46961	0.000174391	0.00600958	0	0	HYC85_005631	Methionyl-tRNA formyltransferase	GO:0004479	methionyl-tRNA formyltransferase activity	ko00970,ko00670	Aminoacyl-tRNA biosynthesis|One carbon pool by folate	KOG3082	[J]	Methionyl-tRNA formyltransferase	Translation, ribosomal structure and biogenesis
A0A7J7I2Q0	HYC85_005633	A0A7J7I2Q0	A0A7J7I2Q0	tr|A0A7J7I2Q0|A0A7J7I2Q0_CAMSI ATP-dependent Clp protease proteolytic subunit OS=Camellia sinensis OX=4442 GN=HYC85_005633 PE=3 SV=1	4	4	18.9	38.083	-0.0906267	-0.0661098	0.185031	0.578555	0.25364	0.478174	0.0305243	0.519898	-0.4273580441819345	0.7436223081268015	HYC85_005633	ATP-dependent Clp protease proteolytic subunit	GO:0009570,GO:0009526,GO:0004176,GO:0004252	chloroplast stroma|plastid envelope|ATP-dependent peptidase activity|serine-type endopeptidase activity	ko04112	Cell cycle - Caulobacter	KOG0840	[O]	ATP-dependent Clp protease, proteolytic subunit	Posttranslational modification, protein turnover, chaperones
A0A7J7I3P2	HYC85_000380	A0A7J7I3P2	A0A7J7I3P2	tr|A0A7J7I3P2|A0A7J7I3P2_CAMSI Uncharacterized protein OS=Camellia sinensis OX=4442 GN=HYC85_000380 PE=3 SV=1	5	5	13	57.821				-2.32968	-1.66267	-2.50927	7.28746e-05	0.00372473	0	0	HYC85_000380	Uncharacterized protein	GO:0004177,GO:0008237,GO:0008270	aminopeptidase activity|metallopeptidase activity|zinc ion binding			KOG2596	[E]	Aminopeptidase I zinc metalloprotease (M18)	Amino acid transport and metabolism
A0A7J7I5G5	HYC85_001449	A0A7J7I5G5;A0A4S4D1T6;A0A4S4CYW3	A0A7J7I5G5;A0A4S4D1T6	tr|A0A7J7I5G5|A0A7J7I5G5_CAMSI Uncharacterized protein OS=Camellia sinensis OX=4442 GN=HYC85_001449 PE=4 SV=1;tr|A0A4S4D1T6|A0A4S4D1T6_CAMSI Uncharacterized protein OS=Camellia sinensis var. sinensis OX=542762 GN=TEA_029656 PE=4 SV=1	5	5	11.4	56.782				-2.5131	-2.06036	-2.82602	5.39763e-05	0.00308375	0	0	HYC85_001449	Uncharacterized protein	GO:0043248	proteasome assembly			KOG4413	[O]	26S proteasome regulatory complex, subunit PSMD5	Posttranslational modification, protein turnover, chaperones
A0A7J7I5V4	HYC85_000993	A0A7J7I5V4	A0A7J7I5V4	tr|A0A7J7I5V4|A0A7J7I5V4_CAMSI Peptide-methionine (S)-S-oxide reductase OS=Camellia sinensis OX=4442 GN=HYC85_000993 PE=3 SV=1	6	2	30.4	20.826	0.00672645	-0.062938	-0.659972	0.405256	0.417621	0.594261	0.0319993	0.522335	-0.7111073074867954	0.6108511141132406	HYC85_000993	Peptide-methionine (S)-S-oxide reductase	GO:0008113	peptide-methionine (S)-S-oxide reductase activity			KOG1635	[O]	Peptide methionine sulfoxide reductase	Posttranslational modification, protein turnover, chaperones
V5IXZ7	rpl23	V5IXZ7;A0A8E8P6X8;A0A7L8Y5M2;A0A7L8XK82;T1WZC5;T1WZ42;T1WYK5;T1WY45;T1WXQ5;T1WWW1;L0E7L3;F2W568;A0A8F6YFS4;A0A8F4MDA0;A0A8E8P766;A0A8E5NLK1;A0A222AG87;A0A221HUW8;A0A8E5K096;A0A8A1RUS3;A0A898NVF6;A0A898NUQ3;A0A898NUD6;A0A872PJM6;A0A7U1GG77;A0A7T0Q529;A0A7T0M4E1;A0A7S7AAC3;A0A7M1VIT7;A0A7L9K349;A0A7L7NAJ5;A0A7H9SKT2;A0A7G9M8Y0;A0A075TL22;A0A075TKR3;A0A7G5XUE8;A0A7D7G4V0;A0A6G5NV87;A0A6B9JRH2;A0A482…	V5IXZ7;A0A8E8P6X8;A0A7L8Y5M2;A0A7L8XK82;T1WZC5;T1WZ42;T1WYK5;T1WY45;T1WXQ5;T1WWW1;L0E7L3;F2W568;A0A8F6YFS4;A0A8F4MDA0;A0A8E8P766;A0A8E5NLK1;A0A222AG87;A0A221HUW8;A0A8E5K096;A0A8A1RUS3;A0A898NVF6;A0A898NUQ3;A0A898NUD6;A0A872PJM6;A0A7U1GG77;A0A7T0Q529;A0A7T0M4E1;A0A7S7AAC3;A0A7M1VIT7;A0A7L9K349;A0A7L7NAJ5;A0A7H9SKT2;A0A7G9M8Y0;A0A075TL22;A0A075TKR3;A0A7G5XUE8;A0A7D7G4V0;A0A6G5NV87;A0A6B9JRH2;A0A482…	tr|V5IXZ7|V5IXZ7_CAMSB Ribosomal protein L23 OS=Camellia sinensis var. assamica OX=261999 GN=rpl23 PE=3 SV=1;tr|A0A8E8P6X8|A0A8E8P6X8_9ERIC 50S ribosomal protein L23, chloroplastic OS=Camellia indochinensis OX=1454365 GN=rpl23 PE=3 SV=1;tr|A0A7L8Y5M2|A0A7L	2	2	26.9	10.733	-1.87561	-1.94565	-1.82184				2.16678e-08	2.35204e-05	inf	inf	rpl23	Ribosomal protein L23	GO:0006412,GO:0009507,GO:0005840,GO:0003729,GO:0019843,GO:0003735	translation|chloroplast|ribosome|mRNA binding|rRNA binding|structural constituent of ribosome	ko03010	Ribosome
A0A193CCQ2	PAP1	A0A193CCQ2	A0A193CCQ2	tr|A0A193CCQ2|A0A193CCQ2_9ERIC Purple acid phosphatase OS=Camellia oleifera OX=385388 GN=PAP1 PE=2 SV=1	17	1	34.8	68.598	-1.68598	-1.70857	-0.821485				6.31422e-05	0.00334346	inf	inf	PAP1	Purple acid phosphatase	GO:0003993,GO:0046872	acid phosphatase activity|metal ion binding			KOG1378	[G]	Purple acid phosphatase	Carbohydrate transport and metabolism
A0A7J7FWJ4	HYC85_032229	A0A7J7FWJ4;A0A4S4CVF3	A0A7J7FWJ4;A0A4S4CVF3	tr|A0A7J7FWJ4|A0A7J7FWJ4_CAMSI Uncharacterized protein OS=Camellia sinensis OX=4442 GN=HYC85_032229 PE=4 SV=1;tr|A0A4S4CVF3|A0A4S4CVF3_CAMSI Uncharacterized protein OS=Camellia sinensis var. sinensis OX=542762 GN=TEA_026733 PE=4 SV=1	3	3	12.7	18.148	1.29069	1.65966	2.07931				3.58936e-06	0.00129875	inf	inf	HYC85_032229	Uncharacterized protein
A0A7J7HI73	HYC85_009632	A0A7J7HI73;A0A4S4CYC7;A0A7J7HGP9;A0A7J7HIE1	A0A7J7HI73;A0A4S4CYC7	tr|A0A7J7HI73|A0A7J7HI73_CAMSI Fe2OG dioxygenase domain-containing protein OS=Camellia sinensis OX=4442 GN=HYC85_009632 PE=3 SV=1;tr|A0A4S4CYC7|A0A4S4CYC7_CAMSI Fe2OG dioxygenase domain-containing protein OS=Camellia sinensis var. sinensis OX=542762 GN=TEA	3	3	10.8	41.736	-1.52184	-2.50437	-2.65003				0.00026956	0.00836021	inf	inf	HYC85_009632	Fe2OG dioxygenase domain-containing protein	GO:1901576,GO:0046872,GO:0016705	organic substance biosynthetic process|metal ion binding|oxidoreductase activity, acting on paired donors, with incorporation or reduction of molecular oxygen			KOG0143	[QR]	Iron/ascorbate family oxidoreductases	Secondary metabolites biosynthesis, transport and catabolism |General function prediction only
A0A7J7H0E5	HYC85_015969	A0A7J7H0E5;A0A4S4CZ04	A0A7J7H0E5;A0A4S4CZ04	tr|A0A7J7H0E5|A0A7J7H0E5_CAMSI Peptidase_S26 domain-containing protein OS=Camellia sinensis OX=4442 GN=HYC85_015969 PE=4 SV=1;tr|A0A4S4CZ04|A0A4S4CZ04_CAMSI Peptidase_S26 domain-containing protein OS=Camellia sinensis var. sinensis OX=542762 GN=TEA_010838	9	9	38.7	34.24	1.56386	1.45287	1.18073	0.916497	0.593323	0.849929	0.0152317	0.303377	0.612570474575603	1.528980995258826	HYC85_015969	Peptidase_S26 domain-containing protein	GO:0006465,GO:0016021,GO:0004252	signal peptide processing|integral component of membrane|serine-type endopeptidase activity	ko02024,ko03060	Quorum sensing|Protein export	KOG0171	[O]	Mitochondrial inner membrane protease, subunit IMP1	Posttranslational modification, protein turnover, chaperones
A0A7J7GMY1	HYC85_019247	A0A7J7GMY1;A0A4S4D6V0	A0A7J7GMY1;A0A4S4D6V0	tr|A0A7J7GMY1|A0A7J7GMY1_CAMSI FAA_hydrolase domain-containing protein OS=Camellia sinensis OX=4442 GN=HYC85_019247 PE=3 SV=1;tr|A0A4S4D6V0|A0A4S4D6V0_CAMSI FAA_hydrolase domain-containing protein OS=Camellia sinensis var. sinensis OX=542762 GN=TEA_004146	5	4	31.8	27.617	-0.141053	0.0456883	0.764289	-0.374624	-1.47604	-1.27086	0.0443543	0.632327	1.26348477895466	2.400749336617368	HYC85_019247	FAA_hydrolase domain-containing protein	GO:0003824	catalytic activity	ko00350	Tyrosine metabolism	KOG1535	[R]	Predicted fumarylacetoacetate hydralase	General function prediction only
A0A4S4DA82	TEA_008356	A0A4S4DA82	A0A4S4DA82	tr|A0A4S4DA82|A0A4S4DA82_CAMSI Uncharacterized protein OS=Camellia sinensis var. sinensis OX=542762 GN=TEA_008356 PE=3 SV=1	8	1	41.5	23.179	1.08976	0.720587	0.802497	0.200105	0.429636	0.271294	0.0120652	0.254306	0.5706021011412155	1.485143257988439	TEA_008356	Uncharacterized protein	GO:0016021	integral component of membrane
A0A4S4DL00	TEA_022942	A0A4S4DL00;A0A7J7GZW3;A0A7J7GYH4;A0A7J7H027;A0A4S4EI00	A0A4S4DL00;A0A7J7GZW3	tr|A0A4S4DL00|A0A4S4DL00_CAMSI Phosphomannomutase OS=Camellia sinensis var. sinensis OX=542762 GN=TEA_022942 PE=3 SV=1;tr|A0A7J7GZW3|A0A7J7GZW3_CAMSI Phosphomannomutase OS=Camellia sinensis OX=4442 GN=HYC85_016530 PE=3 SV=1	6	2	33.6	24.463	-1.37892	-1.98893	-1.55945				1.13986e-05	0.00213427	inf	inf	TEA_022942	Phosphomannomutase	GO:0009298,GO:0005737,GO:0004615	GDP-mannose biosynthetic process|cytoplasm|phosphomannomutase activity	ko00520,ko00051	Amino sugar and nucleotide sugar metabolism|Fructose and mannose metabolism	KOG3189	[I]	Phosphomannomutase	Lipid transport and metabolism
A0A4S4DMW8	TEA_018030	A0A4S4DMW8;A0A7J7GSE9;A0A4S4D5U7;A0A7J7HVY7	A0A4S4DMW8	tr|A0A4S4DMW8|A0A4S4DMW8_CAMSI Uncharacterized protein OS=Camellia sinensis var. sinensis OX=542762 GN=TEA_018030 PE=3 SV=1	12	1	27.3	55.318	1.42745	1.21215	1.47076	1.01877	0.916356	1.15733	0.0330271	0.531125	0.3392981895999461	1.265141006416412	TEA_018030	Uncharacterized protein	GO:0140021,GO:1990544,GO:0016021,GO:0005743,GO:0005471	mitochondrial ADP transmembrane transport|mitochondrial ATP transmembrane transport|integral component of membrane|mitochondrial inner membrane|ATP:ADP antiporter activity	ko04020,ko04022	Calcium signaling pathway|cGMP-PKG signaling pathway	KOG0749	[C]	Mitochondrial ADP/ATP carrier proteins	Energy production and conversion
A0A4S4DN59	TEA_029257	A0A4S4DN59	A0A4S4DN59	tr|A0A4S4DN59|A0A4S4DN59_CAMSI Uncharacterized protein OS=Camellia sinensis var. sinensis OX=542762 GN=TEA_029257 PE=4 SV=1	3	3	18.2	30.253	1.56865	1.4207	1.72678	0.990503	0.937993	0.837038	0.00280055	0.0675556	0.6501992401322765	1.569384917179057	TEA_029257	Uncharacterized protein
A0A4S4DPN6	TEA_003688	A0A4S4DPN6;A0A7J7GTX9;A0A7J7GVL8;A0A7J7GZP1	A0A4S4DPN6;A0A7J7GTX9	tr|A0A4S4DPN6|A0A4S4DPN6_CAMSI Fe2OG dioxygenase domain-containing protein OS=Camellia sinensis var. sinensis OX=542762 GN=TEA_003688 PE=3 SV=1;tr|A0A7J7GTX9|A0A7J7GTX9_CAMSI Fe2OG dioxygenase domain-containing protein OS=Camellia sinensis OX=4442 GN=HYC85	7	6	26.4	36.097	-0.0825894	-0.62718	1.12087	-1.63545	-1.72054	-2.24914	0.0219666	0.41469	2.005411984309241	4.015033386415007	TEA_003688	Fe2OG dioxygenase domain-containing protein	GO:1901576,GO:0046872,GO:0016705	organic substance biosynthetic process|metal ion binding|oxidoreductase activity, acting on paired donors, with incorporation or reduction of molecular oxygen	ko00270	Cysteine and methionine metabolism	KOG0143	[QR]	Iron/ascorbate family oxidoreductases	Secondary metabolites biosynthesis, transport and catabolism |General function prediction only
A0A4S4DSL3	TEA_019788	A0A4S4DSL3;A0A7J7G360;A0A4S4D694;A0A4S4D0V8	A0A4S4DSL3;A0A7J7G360	tr|A0A4S4DSL3|A0A4S4DSL3_CAMSI Uncharacterized protein OS=Camellia sinensis var. sinensis OX=542762 GN=TEA_019788 PE=3 SV=1;tr|A0A7J7G360|A0A7J7G360_CAMSI Uncharacterized protein OS=Camellia sinensis OX=4442 GN=HYC85_030219 PE=3 SV=1	3	2	9.6	41.696	-3.18415	-2.62747	-2.15232				0.000207557	0.00669324	inf	inf	TEA_019788	Uncharacterized protein	GO:0009446,GO:0047632,GO:0004668	putrescine biosynthetic process|agmatine deiminase activity|protein-arginine deiminase activity	ko00330	Arginine and proline metabolism
A0A7J7HZ85	HYC85_005337	A0A7J7HZ85;A0A4S4DTD9;A0A4S4DZJ9;A0A4S4DHQ3;A0A7J7GLC9;A0A7J7GMV3;A0A7J7GKF0;A0A4S4DVI0	A0A7J7HZ85;A0A4S4DTD9;A0A4S4DZJ9;A0A4S4DHQ3;A0A7J7GLC9;A0A7J7GMV3;A0A7J7GKF0;A0A4S4DVI0	tr|A0A7J7HZ85|A0A7J7HZ85_CAMSI t-SNARE coiled-coil homology domain-containing protein OS=Camellia sinensis OX=4442 GN=HYC85_005337 PE=4 SV=1;tr|A0A4S4DTD9|A0A4S4DTD9_CAMSI t-SNARE coiled-coil homology domain-containing protein OS=Camellia sinensis var. sin	2	2	8.3	26.777	-1.94653	-2.03768	-2.62348				3.48886e-05	0.00258355	inf	inf	HYC85_005337	t-SNARE coiled-coil homology domain-containing protein	GO:0015031	protein transport	ko04130	SNARE interactions in vesicular transport
A0A4S4DTR4	TEA_007609	A0A4S4DTR4;A0A4S4D8T1;A0A7J7FSS5;A0A7J7HW18;A0A7J7HTX0;A0A7J7HWH7;A0A4S4E4Q2	A0A4S4DTR4;A0A4S4D8T1;A0A7J7FSS5;A0A7J7HW18;A0A7J7HTX0	tr|A0A4S4DTR4|A0A4S4DTR4_CAMSI GH18 domain-containing protein OS=Camellia sinensis var. sinensis OX=542762 GN=TEA_007609 PE=3 SV=1;tr|A0A4S4D8T1|A0A4S4D8T1_CAMSI GH18 domain-containing protein OS=Camellia sinensis var. sinensis OX=542762 GN=TEA_022089 PE=3	4	4	16.3	41.68	-1.78081	-2.62131	-2.50176				8.89877e-05	0.00396066	inf	inf	TEA_007609	GH18 domain-containing protein	GO:0005975,GO:0008061,GO:0004553	carbohydrate metabolic process|chitin binding|hydrolase activity, hydrolyzing O-glycosyl compounds	ko00520	Amino sugar and nucleotide sugar metabolism	KOG2806	[G]	Chitinase	Carbohydrate transport and metabolism
A0A4S4DZL0	TEA_015823	A0A4S4DZL0	A0A4S4DZL0	tr|A0A4S4DZL0|A0A4S4DZL0_CAMSI Uncharacterized protein OS=Camellia sinensis var. sinensis OX=542762 GN=TEA_015823 PE=4 SV=1	3	1	15.7	26.031	-2.09613	-1.56982	-1.43068	-2.73813	-2.84271	-2.5867	0.0090207	0.199836	1.023638835344364	2.033040331022332	TEA_015823	Uncharacterized protein					KOG4599	[J]	Putative mitochondrial/chloroplast ribosomal protein L45	Translation, ribosomal structure and biogenesis
A0A4S4DZX7	TEA_010284	A0A4S4DZX7;A0A7J7HBD8	A0A4S4DZX7;A0A7J7HBD8	tr|A0A4S4DZX7|A0A4S4DZX7_CAMSI Uncharacterized protein OS=Camellia sinensis var. sinensis OX=542762 GN=TEA_010284 PE=3 SV=1;tr|A0A7J7HBD8|A0A7J7HBD8_CAMSI Uncharacterized protein OS=Camellia sinensis OX=4442 GN=HYC85_012243 PE=3 SV=1	2	2	14.9	21.234	-1.71133	-2.38966	-2.04045				2.20798e-05	0.00258355	inf	inf	TEA_010284	Uncharacterized protein					KOG3377	[S]	Uncharacterized conserved protein	Function unknown
A0A4S4E3A1	TEA_015595	A0A4S4E3A1;A0A7J7GPD1;A0A4V6RXZ6	A0A4S4E3A1;A0A7J7GPD1;A0A4V6RXZ6	tr|A0A4S4E3A1|A0A4S4E3A1_CAMSI RRM domain-containing protein OS=Camellia sinensis var. sinensis OX=542762 GN=TEA_015595 PE=4 SV=1;tr|A0A7J7GPD1|A0A7J7GPD1_CAMSI RRM domain-containing protein OS=Camellia sinensis OX=4442 GN=HYC85_020295 PE=4 SV=1;tr|A0A4V6R	2	2	22.6	14.366	-2.49972	-2.34737	-1.57489				0.000108034	0.00442533	inf	inf	TEA_015595	RRM domain-containing protein	GO:0006397,GO:0005634,GO:0003723	mRNA processing|nucleus|RNA binding	ko03040	Spliceosome	KOG0114	[R]	Predicted RNA-binding protein (RRM superfamily)	General function prediction only
A0A4S4E3D0	TEA_006551	A0A4S4E3D0	A0A4S4E3D0	tr|A0A4S4E3D0|A0A4S4E3D0_CAMSI Uncharacterized protein OS=Camellia sinensis var. sinensis OX=542762 GN=TEA_006551 PE=4 SV=1	3	3	26.6	18.347	0.549462	0.0553023	0.16785	-0.216553	-0.851283	-1.08617	0.0312267	0.521485	0.9755390293461481	1.966375750284164	TEA_006551	Uncharacterized protein
A0A4S4E7I1	TEA_011516	A0A4S4E7I1;A0A7J7GRS8	A0A4S4E7I1;A0A7J7GRS8	tr|A0A4S4E7I1|A0A4S4E7I1_CAMSI Uncharacterized protein OS=Camellia sinensis var. sinensis OX=542762 GN=TEA_011516 PE=4 SV=1;tr|A0A7J7GRS8|A0A7J7GRS8_CAMSI Uncharacterized protein OS=Camellia sinensis OX=4442 GN=HYC85_019776 PE=4 SV=1	3	3	14.8	29.529	-0.817872	-1.52366	-1.20914				1.28748e-05	0.00215009	inf	inf	TEA_011516	Uncharacterized protein	GO:0016021	integral component of membrane
A0A4S4EAN6	TEA_009167	A0A4S4EAN6	A0A4S4EAN6	tr|A0A4S4EAN6|A0A4S4EAN6_CAMSI Uncharacterized protein OS=Camellia sinensis var. sinensis OX=542762 GN=TEA_009167 PE=4 SV=1	3	3	14.4	41.639	0.0805645	0.795779	0.560496	-0.296198	-0.782159	-1.10167	0.0186292	0.364361	1.205621071311774	2.306365355967318	TEA_009167	Uncharacterized protein	GO:0009773,GO:0009535,GO:0016021,GO:0016730	photosynthetic electron transport in photosystem I|chloroplast thylakoid membrane|integral component of membrane|oxidoreductase activity, acting on iron-sulfur proteins as donors
A0A4S4F2M0	TEA_015406	A0A4S4F2M0;A0A4S4ECL8;A0A7J7H586	A0A4S4F2M0;A0A4S4ECL8	tr|A0A4S4F2M0|A0A4S4F2M0_CAMSI Small nuclear ribonucleoprotein-associated protein OS=Camellia sinensis var. sinensis OX=542762 GN=TEA_015406 PE=3 SV=1;tr|A0A4S4ECL8|A0A4S4ECL8_CAMSI Small nuclear ribonucleoprotein-associated protein OS=Camellia sinensis va	3	3	14.8	28.552	0.0810657	-0.358741	0.0457411	-1.11417	-1.031	-0.371529	0.0498563	0.680743	0.7615899848008603	1.695358038547423	TEA_015406	Small nuclear ribonucleoprotein-associated protein	GO:0005634,GO:0003723	nucleus|RNA binding	ko03040	Spliceosome	KOG3168	[K]	U1 snRNP component	Transcription
A0A4S4EEN6	TEA_019656	A0A4S4EEN6	A0A4S4EEN6	tr|A0A4S4EEN6|A0A4S4EEN6_CAMSI Glucose-1-phosphate adenylyltransferase OS=Camellia sinensis var. sinensis OX=542762 GN=TEA_019656 PE=3 SV=1	2	2	6.3	58.663	-3.01575	-2.52501	-2.3203				4.69087e-05	0.00290968	inf	inf	TEA_019656	Glucose-1-phosphate adenylyltransferase	GO:0005978,GO:0019252,GO:0009507,GO:0005524,GO:0008878	glycogen biosynthetic process|starch biosynthetic process|chloroplast|ATP binding|glucose-1-phosphate adenylyltransferase activity	ko00520,ko00500	Amino sugar and nucleotide sugar metabolism|Starch and sucrose metabolism	KOG1322	[M]	GDP-mannose pyrophosphorylase/mannose-1-phosphate guanylyltransferase	Cell wall/membrane/envelope biogenesis
A0A7J7GE34	HYC85_025204	A0A7J7GE34;A0A4S4EI80;A0A4V6RYL1	A0A7J7GE34;A0A4S4EI80;A0A4V6RYL1	tr|A0A7J7GE34|A0A7J7GE34_CAMSI MaoC-like domain-containing protein OS=Camellia sinensis OX=4442 GN=HYC85_025204 PE=4 SV=1;tr|A0A4S4EI80|A0A4S4EI80_CAMSI MaoC-like domain-containing protein OS=Camellia sinensis var. sinensis OX=542762 GN=TEA_009868 PE=4 SV=	2	2	12.4	27.964	-1.55762	-1.17653	-0.777661				1.88344e-05	0.0025799	inf	inf	HYC85_025204	MaoC-like domain-containing protein					KOG1206	[I]	Peroxisomal multifunctional beta-oxidation protein and related enzymes	Lipid transport and metabolism
A0A7J7G1N3	HYC85_030548	A0A7J7G1N3;A0A4S4EN88	A0A7J7G1N3;A0A4S4EN88	tr|A0A7J7G1N3|A0A7J7G1N3_CAMSI Uncharacterized protein OS=Camellia sinensis OX=4442 GN=HYC85_030548 PE=4 SV=1;tr|A0A4S4EN88|A0A4S4EN88_CAMSI Uncharacterized protein OS=Camellia sinensis var. sinensis OX=542762 GN=TEA_005756 PE=4 SV=1	7	7	47.2	19.026	1.0372	1.08839	0.877302	-3.53216e-05	0.762503	0.000134869	0.0463747	0.649546	0.7467650646474081	1.678025994193309	HYC85_030548	Uncharacterized protein	GO:0005509	calcium ion binding			KOG0027	[T]	Calmodulin and related proteins (EF-Hand superfamily)	Signal transduction mechanisms
A0A4S4ERU4	TEA_022353	A0A4S4ERU4;A0A7J7H097	A0A4S4ERU4;A0A7J7H097	tr|A0A4S4ERU4|A0A4S4ERU4_CAMSI M20_dimer domain-containing protein OS=Camellia sinensis var. sinensis OX=542762 GN=TEA_022353 PE=4 SV=1;tr|A0A7J7H097|A0A7J7H097_CAMSI M20_dimer domain-containing protein OS=Camellia sinensis OX=4442 GN=HYC85_015296 PE=3 SV=	3	3	11.2	43.274	-1.28299	-1.43101	-0.616592				2.74976e-05	0.00258355	inf	inf	TEA_022353	M20_dimer domain-containing protein	GO:0016787	hydrolase activity
A0A4V3WJ29	TEA_026548	A0A4V3WJ29;A0A7J7GQU4	A0A4V3WJ29;A0A7J7GQU4	tr|A0A4V3WJ29|A0A4V3WJ29_CAMSI CP12 domain-containing protein OS=Camellia sinensis var. sinensis OX=542762 GN=TEA_026548 PE=4 SV=1;tr|A0A7J7GQU4|A0A7J7GQU4_CAMSI CP12 domain-containing protein OS=Camellia sinensis OX=4442 GN=HYC85_020795 PE=4 SV=1	4	4	31.5	17.962	0.434433	0.114036	0.810126	-0.633452	-0.193867	-0.130856	0.0392192	0.591524	0.7722569513028834	1.707939594397921	TEA_026548	CP12 domain-containing protein	GO:0009507	chloroplast
A0A4V6RYR3	TEA_006622	A0A4V6RYR3	A0A4V6RYR3	tr|A0A4V6RYR3|A0A4V6RYR3_CAMSI Non-specific lipid-transfer protein OS=Camellia sinensis var. sinensis OX=542762 GN=TEA_006622 PE=3 SV=1	1	1	3.7	22.359	3.77279	4.16048	4.15656	2.39691	3.10973	2.24679	0.0081031	0.181359	1.445468079471722	2.723511727507844	TEA_006622	Non-specific lipid-transfer protein	GO:0006869,GO:0008289	lipid transport|lipid binding
A0A7J7G081	HYC85_029792	A0A7J7G081;A0A4S4EUL5;A0A4S4E7F4	A0A7J7G081	tr|A0A7J7G081|A0A7J7G081_CAMSI Uncharacterized protein OS=Camellia sinensis OX=4442 GN=HYC85_029792 PE=4 SV=1	7	7	24	36.192	0.63288	0.412794	0.128513	-0.569574	-0.40333	0.026395	0.0371038	0.575374	0.7068986067574989	1.632291370114515	HYC85_029792	Uncharacterized protein	GO:0016491	oxidoreductase activity			KOG0725	[R]	Reductases with broad range of substrate specificities	General function prediction only
A0A7J7GDV8	HYC85_023191	A0A7J7GDV8	A0A7J7GDV8	tr|A0A7J7GDV8|A0A7J7GDV8_CAMSI N-acetyltransferase domain-containing protein OS=Camellia sinensis OX=4442 GN=HYC85_023191 PE=4 SV=1	2	2	13.6	18.251	-3.5551	-3.29521	-4.05456				0.000209646	0.00669324	inf	inf	HYC85_023191	N-acetyltransferase domain-containing protein	GO:0008080	N-acetyltransferase activity			KOG3138	[R]	Predicted N-acetyltransferase	General function prediction only
A0A7J7GJD8	HYC85_021774	A0A7J7GJD8;A0A4S4DA77	A0A7J7GJD8	tr|A0A7J7GJD8|A0A7J7GJD8_CAMSI Uncharacterized protein OS=Camellia sinensis OX=4442 GN=HYC85_021774 PE=3 SV=1	12	5	44.4	36.79	2.33762	2.23033	2.21901	2.10296	1.84888	1.793	0.0276356	0.495393	0.3473704265547608	1.27223962521191	HYC85_021774	Uncharacterized protein	GO:0110165	cellular anatomical entity
A0A7J7GLG6	HYC85_019315	A0A7J7GLG6;A0A4S4EQR5;A0A4S4EQN6;A0A4S4D3K9;A0A4S4F026	A0A7J7GLG6;A0A4S4EQR5;A0A4S4EQN6	tr|A0A7J7GLG6|A0A7J7GLG6_CAMSI DLH domain-containing protein OS=Camellia sinensis OX=4442 GN=HYC85_019315 PE=4 SV=1;tr|A0A4S4EQR5|A0A4S4EQR5_CAMSI DLH domain-containing protein OS=Camellia sinensis var. sinensis OX=542762 GN=TEA_027665 PE=4 SV=1;tr|A0A4S4E	7	5	35.1	25.867	0.495893	0.67316	0.788206	-0.368775	-0.0224412	-0.348334	0.0030859	0.0728205	0.8989360201238352	1.864690276742442	HYC85_019315	DLH domain-containing protein	GO:0016787	hydrolase activity	ko00623,ko00361,ko00364	Toluene degradation|Chlorocyclohexane and chlorobenzene degradation|Fluorobenzoate degradation	KOG3043	[R]	Predicted hydrolase related to dienelactone hydrolase	General function prediction only
A0A7J7GLJ2	HYC85_021451	A0A7J7GLJ2	A0A7J7GLJ2	tr|A0A7J7GLJ2|A0A7J7GLJ2_CAMSI CTP_transf_like domain-containing protein OS=Camellia sinensis OX=4442 GN=HYC85_021451 PE=4 SV=1	7	1	28.9	28.71	-1.62015	-1.24338	-1.44417				1.27202e-06	0.000586377	inf	inf	HYC85_021451	CTP_transf_like domain-containing protein	GO:0009058,GO:0003824	biosynthetic process|catalytic activity
A0A7J7GTK2	HYC85_020873	A0A7J7GTK2	A0A7J7GTK2	tr|A0A7J7GTK2|A0A7J7GTK2_CAMSI Uncharacterized protein OS=Camellia sinensis OX=4442 GN=HYC85_020873 PE=4 SV=1	4	2	24.7	24.035	0.39236	0.12365	0.402677	-0.942697	-0.966846	-1.02346	0.000169361	0.00600958	1.283895143886782	2.434955056609672	HYC85_020873	Uncharacterized protein
A0A7J7HBE7	HYC85_012246	A0A7J7HBE7	A0A7J7HBE7	tr|A0A7J7HBE7|A0A7J7HBE7_CAMSI Uncharacterized protein OS=Camellia sinensis OX=4442 GN=HYC85_012246 PE=4 SV=1	2	2	5.3	53.206	-4.3104	-3.81937	-3.61519				0.000231879	0.0072958	inf	inf	HYC85_012246	Uncharacterized protein			ko03040	Spliceosome	KOG0265	[A]	U5 snRNP-specific protein-like factor and related proteins	RNA processing and modification
A0A7J7HJQ1	HYC85_010601	A0A7J7HJQ1	A0A7J7HJQ1	tr|A0A7J7HJQ1|A0A7J7HJQ1_CAMSI ECH_2 domain-containing protein OS=Camellia sinensis OX=4442 GN=HYC85_010601 PE=4 SV=1	3	1	4.9	78.381	-3.89552	-3.38459	-3.18194				0.000142386	0.00545839	inf	inf	HYC85_010601	ECH_2 domain-containing protein	GO:0003860	3-hydroxyisobutyryl-CoA hydrolase activity	ko01200,ko00640,ko00410,ko00280	Carbon metabolism|Propanoate metabolism|beta-Alanine metabolism|Valine, leucine and isoleucine degradation
A0A7J7HM01	HYC85_010952	A0A7J7HM01;A0A4S4D7M8	A0A7J7HM01;A0A4S4D7M8	tr|A0A7J7HM01|A0A7J7HM01_CAMSI GST C-terminal domain-containing protein OS=Camellia sinensis OX=4442 GN=HYC85_010952 PE=4 SV=1;tr|A0A4S4D7M8|A0A4S4D7M8_CAMSI Uncharacterized protein OS=Camellia sinensis var. sinensis OX=542762 GN=TEA_016371 PE=4 SV=1	2	2	20.6	14.591	-1.77247	-1.52547	-0.511159				0.000170996	0.00600958	inf	inf	HYC85_010952	GST C-terminal domain-containing protein					KOG0868	[O]	Glutathione S-transferase	Posttranslational modification, protein turnover, chaperones
A0A7J7I2B8	HYC85_005789	A0A7J7I2B8;A0A4S4DPC5	A0A7J7I2B8;A0A4S4DPC5	tr|A0A7J7I2B8|A0A7J7I2B8_CAMSI Uncharacterized protein OS=Camellia sinensis OX=4442 GN=HYC85_005789 PE=4 SV=1;tr|A0A4S4DPC5|A0A4S4DPC5_CAMSI Uncharacterized protein OS=Camellia sinensis var. sinensis OX=542762 GN=TEA_010120 PE=4 SV=1	6	6	30	46.088	-0.287797	-0.561451	0.169131	-1.36059	-0.853793	-0.930038	0.0362901	0.566804	0.8214343028700157	1.767162001943003	HYC85_005789	Uncharacterized protein	GO:0070300	phosphatidic acid binding
A0A7J7I590	HYC85_001369	A0A7J7I590	A0A7J7I590	tr|A0A7J7I590|A0A7J7I590_CAMSI Uncharacterized protein OS=Camellia sinensis OX=4442 GN=HYC85_001369 PE=3 SV=1	2	2	13.6	20.843	0.418389	0.572853	1.54736	-1.12877	-1.10316	-0.298715	0.0193294	0.374681	1.689748043453965	3.226003588842418	HYC85_001369	Uncharacterized protein	GO:0046872	metal ion binding			KOG3399	[R]	Predicted Yippee-type zinc-binding protein	General function prediction only
